# Supplementary material for: Pan-Genome Analysis of Staphylococcus aureus Reveals Key Factors Influencing Genomic Plasticity
Source: Microbiol Spectr. 2022 Nov 1;10(6):e03117-22. doi: 10.1128/spectrum.03117-22 (PMC9769869; doi:10.1128/spectrum.03117-22)
Supplement: Supplemental file 2 — Data Set S1. Download spectrum.03117-22-s0002.xls, XLS file, 0.7 MB [file spectrum.03117-22-s0002.xls]

## Sheet: Sheet1
Dataset S1 Accession number, assembly level, and ST of 5217 S. aureus strains
Strain ID	Accession BioProject	Accession Biosample	Assembly Level	MLST
GCA_000009005.1	PRJNA63	SAMEA3138186	Complete_Genome	ST151
GCA_000009585.1	PRJEA29427	SAMEA2272644	Complete_Genome	ST398
GCA_000009645.1	PRJNA264	SAMD00061099	Complete_Genome	ST5
GCA_000009665.1	PRJNA263	SAMD00061098	Complete_Genome	ST5
GCA_000010445.1	PRJDA18509	SAMD00060910	Complete_Genome	ST5
GCA_000010465.1	PRJDA18801	SAMD00060913	Complete_Genome	ST254
GCA_000011265.1	PRJNA306	SAMD00061104	Complete_Genome	ST1
GCA_000011505.1	PRJNA265	SAMEA1705935	Complete_Genome	ST36
GCA_000011525.1	PRJNA266	SAMEA1705922	Complete_Genome	ST1
GCA_000012045.1	PRJNA238	SAMN02603996	Complete_Genome	ST250
GCA_000013425.1	PRJNA237	SAMN02604235	Complete_Genome	ST8
GCA_000013465.1	PRJNA16313	SAMN02604150	Complete_Genome	ST8
GCA_000016805.1	PRJNA15757	SAMN02598343	Complete_Genome	ST105
GCA_000017085.1	PRJNA19489	SAMN00253845	Complete_Genome	ST8
GCA_000017125.1	PRJNA15758	SAMN02598344	Complete_Genome	ST105
GCA_000024585.1	PRJNA39547	SAMN02604165	Complete_Genome	ST5
GCA_000025145.2	PRJNA34809	SAMN02603764	Complete_Genome	ST225
GCA_000027045.1	PRJEA36647	SAMEA2272282	Complete_Genome	ST239
GCA_000144955.1	PRJNA50759	SAMN02604217	Complete_Genome	ST93
GCA_000145595.1	PRJNA29567	SAMN02603619	Complete_Genome	ST239
GCA_000159535.2	PRJNA31539	SAMN00002240	Complete_Genome	ST4618
GCA_000160195.1	PRJNA31533	SAMN00001499	Chromosome	ST30
GCA_000160335.2	PRJNA34891	SAMN00103091	Complete_Genome	ST30
GCA_000174455.1	PRJNA36465	SAMN02595317	Contig	ST5
GCA_000174495.1	PRJNA36469	SAMN02595319	Contig	ST5
GCA_000174515.1	PRJNA36471	SAMN02595320	Contig	ST5
GCA_000174535.1	PRJNA36473	SAMN02595321	Contig	ST5
GCA_000174555.1	PRJNA36475	SAMN02595322	Contig	ST5
GCA_000174575.1	PRJNA36477	SAMN02595323	Contig	ST1892
GCA_000174615.1	PRJNA36481	SAMN02595325	Contig	ST5
GCA_000174635.1	PRJNA36483	SAMN02595326	Contig	ST5
GCA_000174955.1	PRJNA37915	SAMN02471370	Contig	ST8
GCA_000175495.1	PRJNA39223	SAMN02595337	Contig	ST5
GCA_000175955.1	PRJNA40181	SAMN02595361	Contig	ST5
GCA_000178035.1	PRJNA43719	SAMN02595394	Contig	ST105
GCA_000180095.1	PRJDA33445	SAMD00036539	Contig	ST5
GCA_000189435.3	PRJNA62079	SAMN02469935	Complete_Genome	ST700
GCA_000189455.3	PRJNA62081	SAMN02469934	Complete_Genome	ST2490
GCA_000193835.2	PRJNA30107	SAMN02393771	Contig	ST30
GCA_000204665.1	PRJNA65323	SAMN02603905	Complete_Genome	ST239
GCA_000205365.2	PRJNA53599	SAMN02436469	Contig	ST5
GCA_000205385.2	PRJNA53605	SAMN02436550	Contig	ST25
GCA_000210315.1	PRJNA41277	SAMN02604166	Complete_Genome	ST133
GCA_000215405.2	PRJNA53671	SAMN00116885	Contig	ST25
GCA_000221765.2	PRJNA53647	SAMN00116895	Contig	unknown
GCA_000221785.2	PRJNA53641	SAMN00116892	Contig	ST72
GCA_000221805.2	PRJNA53615	SAMN00116864	Contig	ST4166
GCA_000221825.2	PRJNA53613	SAMN02436338	Contig	unknown
GCA_000237125.3	PRJNA78007	SAMN02603643	Complete_Genome	ST59
GCA_000237265.1	PRJEA62883	SAMEA2272771	Complete_Genome	ST425
GCA_000239235.1	PRJNA78269	SAMN02603886	Complete_Genome	ST80
GCA_000239555.2	PRJNA53685	SAMN00116844	Contig	ST398
GCA_000239575.2	PRJNA53689	SAMN00116845	Contig	ST109
GCA_000239595.2	PRJNA53695	SAMN00116872	Contig	ST188
GCA_000242535.2	PRJNA53653	SAMN00116882	Contig	ST1447
GCA_000242575.2	PRJNA53687	SAMN00116858	Contig	ST80
GCA_000245495.1	PRJNA66591	SAMN02603393	Complete_Genome	ST8
GCA_000247335.2	PRJNA53793	SAMN02436367	Contig	ST8
GCA_000248475.2	PRJNA60651	SAMN02435806	Contig	ST5
GCA_000248495.2	PRJNA60653	SAMN00627112	Contig	ST8
GCA_000248515.2	PRJNA60655	SAMN00627114	Contig	ST5
GCA_000248535.2	PRJNA60657	SAMN00627117	Contig	ST346
GCA_000248575.2	PRJNA60661	SAMN00627545	Contig	ST36
GCA_000248595.2	PRJNA60663	SAMN00627547	Contig	ST36
GCA_000248615.2	PRJNA60665	SAMN00672560	Contig	ST5
GCA_000248635.2	PRJNA60667	SAMN00627548	Contig	ST5
GCA_000248655.2	PRJNA60669	SAMN00627551	Contig	ST1
GCA_000248675.2	PRJNA60671	SAMN00627563	Contig	ST8
GCA_000248695.2	PRJNA60673	SAMN02435805	Contig	ST5
GCA_000248715.2	PRJNA60675	SAMN00627113	Contig	ST5
GCA_000248735.2	PRJNA60677	SAMN00627115	Contig	ST36
GCA_000248755.2	PRJNA60679	SAMN00627116	Contig	ST5
GCA_000248775.2	PRJNA60681	SAMN00627118	Contig	ST36
GCA_000248795.2	PRJNA60683	SAMN00627592	Contig	ST8
GCA_000248815.2	PRJNA60685	SAMN00672571	Contig	ST664
GCA_000248835.2	PRJNA60687	SAMN00678219	Contig	ST609
GCA_000248855.2	PRJNA60689	SAMN00627552	Contig	ST45
GCA_000248875.2	PRJNA60691	SAMN00627120	Contig	ST346
GCA_000248895.2	PRJNA60693	SAMN00627544	Contig	ST36
GCA_000248915.2	PRJNA60695	SAMN00627546	Contig	ST45
GCA_000248935.2	PRJNA60697	SAMN00672572	Contig	ST634
GCA_000248955.2	PRJNA60699	SAMN00627579	Contig	ST36
GCA_000248975.2	PRJNA60701	SAMN00627580	Contig	ST8
GCA_000248995.2	PRJNA60703	SAMN00627581	Contig	ST105
GCA_000249015.2	PRJNA60705	SAMN00627578	Contig	ST1
GCA_000249035.2	PRJNA60707	SAMN00627583	Contig	ST15
GCA_000252405.2	PRJNA70631	SAMN02469651	Contig	ST398
GCA_000253135.1	PRJEA52833	SAMEA2271964	Complete_Genome	ST5
GCA_000257985.1	PRJNA53819	SAMN00189695	Contig	ST4166
GCA_000258685.1	PRJNA66999	SAMN02603419	Chromosome	ST398
GCA_000260315.1	PRJNA53705	SAMN00138234	Contig	ST5510
GCA_000276625.1	PRJNA162721	SAMN02471776	Contig	ST115
GCA_000284535.1	PRJEA71279	SAMEA2272552	Complete_Genome	ST22
GCA_000296595.1	PRJNA174226	SAMN02603722	Complete_Genome	ST398
GCA_000313595.1	PRJNA177559	SAMN02470786	Contig	ST239
GCA_000330825.2	PRJNA177203	SAMN02470202	Contig	ST8
GCA_000336295.1	PRJNA172415	SAMN01923428	Contig	ST772
GCA_000336315.1	PRJNA172419	SAMN01906555	Contig	ST772
GCA_000350425.2	PRJNA186656	SAMN02472075	Contig	ST12
GCA_000359665.1	PRJNA88551	SAMN00792159	Contig	ST8
GCA_000364465.1	PRJNA185256	SAMN01906554	Contig	ST672
GCA_000364505.1	PRJNA185253	SAMN01923433	Contig	ST772
GCA_000367745.1	PRJEB1620	SAMEA2272540	Chromosome	ST8
GCA_000382965.1	PRJEA71349	SAMEA2272458	Complete_Genome	ST228
GCA_000382985.1	PRJEA71351	SAMEA2272299	Complete_Genome	ST228
GCA_000383005.1	PRJEA71357	SAMEA2272502	Complete_Genome	ST228
GCA_000412775.1	PRJNA197422	SAMN02603909	Complete_Genome	ST45
GCA_000418345.1	PRJNA196937	SAMN02603524	Complete_Genome	ST239
GCA_000421995.1	PRJNA203246	SAMN02146299	Contig	ST125
GCA_000443125.1	PRJNA207814	SAMN02469810	Contig	ST398
GCA_000443245.1	PRJNA207811	SAMN02469812	Contig	ST398
GCA_000443265.1	PRJNA207812	SAMN02469811	Contig	ST398
GCA_000452385.2	PRJNA213989	SAMN02393830	Complete_Genome	ST49
GCA_000452885.1	PRJNA197438	SAMN02469395	Contig	ST395
GCA_000462955.1	PRJNA216988	SAMN02604264	Complete_Genome	ST50
GCA_000463055.1	PRJNA162343	SAMN02603420	Complete_Genome	ST72
GCA_000470845.1	PRJNA167119	SAMN00996491	Complete_Genome	ST59
GCA_000470865.1	PRJNA167373	SAMN02603110	Complete_Genome	ST59
GCA_000485885.1	PRJNA222409	SAMN02370325	Complete_Genome	ST239
GCA_000527355.1	PRJNA216678	SAMN02325629	Contig	ST5
GCA_000527395.1	PRJNA216667	SAMN02325618	Contig	ST5
GCA_000527535.1	PRJNA216634	SAMN02325587	Contig	ST5
GCA_000527555.1	PRJNA216587	SAMN02325540	Contig	ST5
GCA_000527595.1	PRJNA216599	SAMN02325552	Contig	ST105
GCA_000527635.1	PRJNA216607	SAMN02325560	Contig	ST5
GCA_000527655.1	PRJNA216612	SAMN02325565	Contig	ST5
GCA_000533275.1	PRJNA216194	SAMN02325149	Contig	ST5
GCA_000533295.1	PRJNA216198	SAMN02325153	Contig	ST5
GCA_000533315.1	PRJNA216202	SAMN02325157	Contig	ST105
GCA_000533335.1	PRJNA216203	SAMN02325158	Contig	ST5
GCA_000533355.1	PRJNA216207	SAMN02325162	Contig	ST105
GCA_000533375.1	PRJNA216235	SAMN02325190	Contig	ST5
GCA_000533395.1	PRJNA216246	SAMN02325201	Contig	ST5
GCA_000533415.1	PRJNA216251	SAMN02325206	Contig	ST105
GCA_000533455.1	PRJNA216286	SAMN02325241	Contig	ST5
GCA_000533495.1	PRJNA216339	SAMN02325294	Contig	ST105
GCA_000533515.1	PRJNA216344	SAMN02325299	Contig	ST5
GCA_000533535.1	PRJNA216345	SAMN02325300	Contig	ST5
GCA_000533555.1	PRJNA216350	SAMN02325305	Contig	ST5
GCA_000533575.1	PRJNA216359	SAMN02325314	Contig	ST105
GCA_000533615.1	PRJNA216370	SAMN02325325	Contig	ST5
GCA_000533635.1	PRJNA216378	SAMN02325332	Contig	ST5
GCA_000533655.1	PRJNA216386	SAMN02325340	Contig	ST5
GCA_000533675.1	PRJNA216404	SAMN02325358	Contig	ST5
GCA_000533695.1	PRJNA216408	SAMN02325362	Contig	ST5
GCA_000533735.1	PRJNA216416	SAMN02325370	Contig	ST105
GCA_000533755.1	PRJNA216429	SAMN02325383	Contig	ST5
GCA_000533775.1	PRJNA216431	SAMN02325385	Contig	ST5
GCA_000533795.1	PRJNA216432	SAMN02325386	Contig	ST3403
GCA_000533815.1	PRJNA216441	SAMN02325395	Contig	ST5
GCA_000533855.1	PRJNA216459	SAMN02325413	Contig	ST5
GCA_000533895.1	PRJNA216477	SAMN02325431	Contig	ST5
GCA_000533915.1	PRJNA216495	SAMN02325449	Contig	ST5
GCA_000533935.1	PRJNA216498	SAMN02325452	Contig	ST5
GCA_000533995.1	PRJNA216524	SAMN02325477	Contig	ST5
GCA_000534835.1	PRJNA236068	SAMN02593744	Contig	ST45
GCA_000534855.1	PRJNA236068	SAMN02593745	Contig	ST45
GCA_000534975.1	PRJNA216781	SAMN02325732	Contig	ST5
GCA_000535015.1	PRJNA216794	SAMN02325745	Contig	ST5
GCA_000535055.1	PRJNA216801	SAMN02325752	Contig	ST5
GCA_000535075.1	PRJNA216817	SAMN02325768	Contig	ST5
GCA_000535095.1	PRJNA216820	SAMN02325771	Contig	ST5
GCA_000535115.1	PRJNA216822	SAMN02325773	Contig	ST5
GCA_000535135.1	PRJNA216829	SAMN02325780	Contig	ST5
GCA_000535155.1	PRJNA216833	SAMN02325784	Contig	ST105
GCA_000535175.1	PRJNA216835	SAMN02325786	Contig	ST5
GCA_000535195.1	PRJNA216849	SAMN02325800	Contig	ST5
GCA_000535215.1	PRJNA216851	SAMN02325802	Contig	ST105
GCA_000535235.1	PRJNA216865	SAMN02325816	Contig	ST5
GCA_000535335.1	PRJNA217093	SAMN02334617	Contig	ST105
GCA_000535375.1	PRJNA217102	SAMN02334626	Contig	ST225
GCA_000535395.1	PRJNA217103	SAMN02334627	Contig	ST5
GCA_000535415.1	PRJNA217105	SAMN02334629	Contig	ST5
GCA_000535435.1	PRJNA217111	SAMN02334635	Contig	ST5
GCA_000535515.1	PRJNA217128	SAMN02334652	Contig	ST105
GCA_000535535.1	PRJNA217133	SAMN02334657	Contig	ST5
GCA_000535615.1	PRJNA217147	SAMN02334671	Contig	ST5
GCA_000535695.1	PRJNA217158	SAMN02334682	Contig	ST496
GCA_000535755.1	PRJNA217175	SAMN02334699	Contig	ST5
GCA_000535775.1	PRJNA217726	SAMN02339941	Contig	ST105
GCA_000535795.1	PRJNA217739	SAMN02339954	Contig	ST105
GCA_000535815.1	PRJNA217745	SAMN02339960	Contig	ST5
GCA_000535835.1	PRJNA217756	SAMN02339969	Contig	ST5
GCA_000535855.1	PRJNA218372	SAMN02350552	Contig	ST5
GCA_000535875.1	PRJNA218379	SAMN02350559	Contig	ST5
GCA_000535895.1	PRJNA218383	SAMN02350563	Contig	ST5
GCA_000535915.1	PRJNA218384	SAMN02350564	Contig	ST5
GCA_000535935.1	PRJNA218387	SAMN02350567	Contig	ST5
GCA_000535975.1	PRJNA218412	SAMN02350591	Contig	ST5
GCA_000535995.1	PRJNA218451	SAMN02350630	Contig	ST5
GCA_000536015.1	PRJNA218456	SAMN02350635	Contig	ST5
GCA_000536055.1	PRJNA221385	SAMN02363978	Contig	ST231
GCA_000536095.1	PRJNA221400	SAMN02363993	Contig	ST105
GCA_000536155.1	PRJNA221424	SAMN02364017	Contig	ST105
GCA_000536195.1	PRJNA221438	SAMN02364031	Contig	ST5
GCA_000536235.1	PRJNA221451	SAMN02364044	Contig	ST105
GCA_000536255.1	PRJNA221458	SAMN02364051	Contig	ST5
GCA_000536295.1	PRJNA221463	SAMN02364056	Contig	ST5
GCA_000536315.1	PRJNA221466	SAMN02364059	Contig	ST5
GCA_000536335.1	PRJNA221467	SAMN02364060	Contig	ST5
GCA_000536375.1	PRJNA221473	SAMN02364066	Contig	ST5
GCA_000536435.1	PRJNA216764	SAMN02325715	Contig	ST5
GCA_000536455.1	PRJNA224085	SAMN02381842	Contig	ST5
GCA_000536475.1	PRJNA224081	SAMN02381838	Contig	ST8
GCA_000536495.1	PRJNA224078	SAMN02381835	Contig	ST5
GCA_000536515.1	PRJNA224077	SAMN02381834	Contig	ST8
GCA_000536535.1	PRJNA224075	SAMN02381832	Contig	ST8
GCA_000536555.1	PRJNA224063	SAMN02381802	Contig	ST8
GCA_000536575.1	PRJNA224058	SAMN02381797	Contig	ST8
GCA_000536595.1	PRJNA224057	SAMN02381796	Contig	ST8
GCA_000536615.1	PRJNA224050	SAMN02381789	Contig	ST8
GCA_000536635.1	PRJNA224047	SAMN02381786	Contig	ST8
GCA_000536655.1	PRJNA224043	SAMN02381782	Contig	ST8
GCA_000536675.1	PRJNA224042	SAMN02381781	Contig	ST105
GCA_000536695.1	PRJNA224027	SAMN02381766	Contig	ST5
GCA_000536715.1	PRJNA224023	SAMN02381762	Contig	ST5
GCA_000536735.1	PRJNA224020	SAMN02381759	Contig	ST5
GCA_000536755.1	PRJNA224019	SAMN02381758	Contig	ST8
GCA_000536775.1	PRJNA224017	SAMN02381756	Contig	ST8
GCA_000536795.1	PRJNA224015	SAMN02381754	Contig	ST8
GCA_000536815.1	PRJNA224011	SAMN02381750	Contig	ST8
GCA_000536835.1	PRJNA224008	SAMN02381747	Contig	ST5
GCA_000536855.1	PRJNA224004	SAMN02381743	Contig	ST8
GCA_000536875.1	PRJNA223997	SAMN02381736	Contig	ST8
GCA_000536895.1	PRJNA223996	SAMN02381735	Contig	ST8
GCA_000536915.1	PRJNA223989	SAMN02381728	Contig	ST8
GCA_000536935.1	PRJNA223972	SAMN02381711	Contig	ST8
GCA_000536955.1	PRJNA223948	SAMN02381687	Contig	ST3346
GCA_000536975.1	PRJNA223934	SAMN02381675	Contig	ST8
GCA_000536995.1	PRJNA223928	SAMN02381669	Contig	ST8
GCA_000537015.1	PRJNA223922	SAMN02381663	Contig	ST8
GCA_000537035.1	PRJNA223917	SAMN02381658	Contig	ST5
GCA_000537055.1	PRJNA223915	SAMN02381656	Contig	ST8
GCA_000537075.1	PRJNA223907	SAMN02381648	Contig	ST8
GCA_000537095.1	PRJNA223906	SAMN02381647	Contig	ST8
GCA_000537115.1	PRJNA223890	SAMN02381631	Contig	ST105
GCA_000537135.1	PRJNA223884	SAMN02381625	Contig	ST8
GCA_000537155.1	PRJNA223882	SAMN02381623	Contig	ST5
GCA_000537175.1	PRJNA223876	SAMN02381617	Contig	ST8
GCA_000537195.1	PRJNA223873	SAMN02381614	Contig	ST5
GCA_000537215.1	PRJNA223869	SAMN02381610	Contig	ST5
GCA_000537235.1	PRJNA223853	SAMN02381594	Contig	ST8
GCA_000537255.1	PRJNA223848	SAMN02381589	Contig	ST5
GCA_000537275.1	PRJNA223835	SAMN02381576	Contig	ST8
GCA_000537295.1	PRJNA223833	SAMN02381574	Contig	ST8
GCA_000537315.1	PRJNA223812	SAMN02381553	Contig	ST5
GCA_000537335.1	PRJNA223811	SAMN02381552	Contig	ST5
GCA_000537355.1	PRJNA223809	SAMN02381550	Contig	ST3474
GCA_000537375.1	PRJNA223807	SAMN02381548	Contig	ST8
GCA_000537395.1	PRJNA223803	SAMN02381544	Contig	ST5
GCA_000537415.1	PRJNA223802	SAMN02381543	Contig	ST5
GCA_000537435.1	PRJNA223769	SAMN02381510	Contig	ST5
GCA_000537455.1	PRJNA223761	SAMN02381502	Contig	ST5
GCA_000537475.1	PRJNA223755	SAMN02381496	Contig	ST5
GCA_000537495.1	PRJNA223749	SAMN02381490	Contig	ST8
GCA_000537515.1	PRJNA223748	SAMN02381489	Contig	ST8
GCA_000537535.1	PRJNA223736	SAMN02381477	Contig	ST8
GCA_000537555.1	PRJNA223735	SAMN02381476	Contig	ST5
GCA_000537575.1	PRJNA223732	SAMN02381473	Contig	ST8
GCA_000537595.1	PRJNA223729	SAMN02381470	Contig	ST8
GCA_000537615.1	PRJNA223727	SAMN02381468	Contig	ST239
GCA_000537635.1	PRJNA223725	SAMN02381466	Contig	ST8
GCA_000537655.1	PRJNA223724	SAMN02381465	Contig	ST8
GCA_000537675.1	PRJNA223719	SAMN02381460	Contig	ST5
GCA_000537695.1	PRJNA223718	SAMN02381459	Contig	ST8
GCA_000537715.1	PRJNA223714	SAMN02381455	Contig	ST8
GCA_000537735.1	PRJNA223707	SAMN02381448	Contig	ST5
GCA_000537755.1	PRJNA223706	SAMN02381447	Contig	ST8
GCA_000537775.1	PRJNA223704	SAMN02381445	Contig	ST8
GCA_000537795.1	PRJNA223697	SAMN02381438	Contig	ST8
GCA_000537815.1	PRJNA223695	SAMN02381436	Contig	ST8
GCA_000537835.1	PRJNA223689	SAMN02381430	Contig	ST5
GCA_000537855.1	PRJNA223686	SAMN02381427	Contig	ST8
GCA_000537875.1	PRJNA223684	SAMN02381425	Contig	ST8
GCA_000537895.1	PRJNA223681	SAMN02381422	Contig	ST8
GCA_000564895.1	PRJNA219432	SAMN02952966	Contig	ST88
GCA_000564915.1	PRJNA219433	SAMN02952967	Contig	ST4563
GCA_000564935.1	PRJNA219436	SAMN02952965	Contig	ST80
GCA_000564955.1	PRJNA215676	SAMN02952964	Contig	ST72
GCA_000568455.1	PRJNA237099	SAMN03081531	Complete_Genome	ST8
GCA_000590395.1	PRJNA239406	SAMN02665331	Contig	ST188
GCA_000592785.1	PRJNA220148	SAMN02360955	Contig	ST5
GCA_000592805.1	PRJNA220141	SAMN02360948	Contig	ST5
GCA_000592825.1	PRJNA220119	SAMN02360926	Contig	ST105
GCA_000592845.1	PRJNA220106	SAMN02360913	Contig	ST5
GCA_000592865.1	PRJNA220100	SAMN02360907	Contig	ST5
GCA_000592905.1	PRJNA220075	SAMN02360882	Contig	ST105
GCA_000592925.1	PRJNA220065	SAMN02360872	Contig	ST5
GCA_000592965.1	PRJNA220057	SAMN02360864	Contig	ST5
GCA_000592985.1	PRJNA220049	SAMN02360856	Contig	ST105
GCA_000593005.1	PRJNA220048	SAMN02360855	Contig	ST105
GCA_000593025.1	PRJNA220038	SAMN02360845	Contig	ST5
GCA_000593045.1	PRJNA220037	SAMN02360844	Contig	ST5
GCA_000593065.1	PRJNA220023	SAMN02360830	Contig	ST5
GCA_000593085.1	PRJNA220019	SAMN02360826	Contig	ST105
GCA_000593125.1	PRJNA220012	SAMN02360819	Contig	ST5
GCA_000593165.1	PRJNA220005	SAMN02360812	Contig	ST5
GCA_000593265.1	PRJNA219973	SAMN02360780	Contig	ST105
GCA_000593405.1	PRJNA224328	SAMN02383618	Contig	ST8
GCA_000593445.1	PRJNA224337	SAMN02383627	Contig	ST8
GCA_000593465.1	PRJNA224348	SAMN02383638	Contig	ST8
GCA_000593485.1	PRJNA224360	SAMN02383650	Contig	ST8
GCA_000593505.1	PRJNA224369	SAMN02383659	Contig	ST8
GCA_000593525.1	PRJNA224373	SAMN02383662	Contig	ST8
GCA_000593545.1	PRJNA224380	SAMN02383669	Contig	ST8
GCA_000593565.1	PRJNA224402	SAMN02383691	Contig	ST8
GCA_000593585.1	PRJNA224407	SAMN02383696	Contig	ST8
GCA_000593625.1	PRJNA224443	SAMN02383732	Contig	ST8
GCA_000593645.1	PRJNA224455	SAMN02383744	Contig	ST8
GCA_000593665.1	PRJNA224490	SAMN02383779	Contig	ST8
GCA_000593685.1	PRJNA224508	SAMN02383797	Contig	ST8
GCA_000593705.1	PRJNA224509	SAMN02383798	Contig	ST8
GCA_000593725.1	PRJNA224521	SAMN02383810	Contig	ST8
GCA_000593745.1	PRJNA224528	SAMN02383817	Contig	ST8
GCA_000593765.1	PRJNA224589	SAMN02384055	Contig	ST8
GCA_000593785.1	PRJNA224611	SAMN02384076	Contig	ST8
GCA_000593805.1	PRJNA224630	SAMN02384095	Contig	ST8
GCA_000593825.1	PRJNA224640	SAMN02384105	Contig	ST8
GCA_000593845.1	PRJNA225225	SAMN02385547	Contig	ST8
GCA_000593865.1	PRJNA225217	SAMN02385539	Contig	ST8
GCA_000593885.1	PRJNA225208	SAMN02385530	Contig	ST8
GCA_000593905.1	PRJNA225203	SAMN02385525	Contig	ST8
GCA_000593925.1	PRJNA225187	SAMN02385509	Contig	ST105
GCA_000593945.1	PRJNA225179	SAMN02385501	Contig	ST8
GCA_000593965.1	PRJNA225174	SAMN02385496	Contig	ST8
GCA_000593985.1	PRJNA225170	SAMN02385492	Contig	ST8
GCA_000594005.1	PRJNA225166	SAMN02385488	Contig	ST8
GCA_000594025.1	PRJNA225165	SAMN02385487	Contig	ST8
GCA_000594045.1	PRJNA225164	SAMN02385486	Contig	ST8
GCA_000594065.1	PRJNA225149	SAMN02385471	Contig	ST8
GCA_000594085.1	PRJNA225146	SAMN02385468	Contig	ST8
GCA_000594105.1	PRJNA225135	SAMN02385457	Contig	ST8
GCA_000594125.1	PRJNA225133	SAMN02385455	Contig	ST8
GCA_000594145.1	PRJNA225132	SAMN02385454	Contig	ST8
GCA_000594165.1	PRJNA225131	SAMN02385453	Contig	ST8
GCA_000594185.1	PRJNA225127	SAMN02385449	Contig	ST8
GCA_000594205.1	PRJNA225122	SAMN02385444	Contig	ST8
GCA_000594225.1	PRJNA225115	SAMN02385437	Contig	ST8
GCA_000594245.1	PRJNA225111	SAMN02385433	Contig	ST8
GCA_000594265.1	PRJNA225099	SAMN02385422	Contig	ST5
GCA_000594285.1	PRJNA225089	SAMN02385413	Contig	ST8
GCA_000594305.1	PRJNA225087	SAMN02385411	Contig	ST8
GCA_000594325.1	PRJNA225083	SAMN02385407	Contig	ST5
GCA_000594345.1	PRJNA225073	SAMN02385397	Contig	ST8
GCA_000594365.1	PRJNA225070	SAMN02385394	Contig	ST8
GCA_000594385.1	PRJNA225068	SAMN02385392	Contig	ST8
GCA_000594405.1	PRJNA225055	SAMN02385379	Contig	ST8
GCA_000594425.1	PRJNA225048	SAMN02385372	Contig	ST8
GCA_000594445.1	PRJNA225044	SAMN02385368	Contig	ST8
GCA_000594465.1	PRJNA225043	SAMN02385367	Contig	ST8
GCA_000594485.1	PRJNA225041	SAMN02385365	Contig	ST8
GCA_000594505.1	PRJNA227891	SAMN02403201	Contig	ST5
GCA_000594525.1	PRJNA227886	SAMN02403196	Contig	ST5
GCA_000594545.1	PRJNA227879	SAMN02403189	Contig	ST8
GCA_000594565.1	PRJNA227876	SAMN02403186	Contig	ST8
GCA_000594585.1	PRJNA227870	SAMN02403180	Contig	ST8
GCA_000594605.1	PRJNA227868	SAMN02403178	Contig	ST8
GCA_000594625.1	PRJNA227866	SAMN02403176	Contig	ST8
GCA_000594645.1	PRJNA227865	SAMN02403175	Contig	ST8
GCA_000594665.1	PRJNA227864	SAMN02403174	Contig	ST8
GCA_000594685.1	PRJNA227863	SAMN02403173	Contig	ST8
GCA_000594705.1	PRJNA227858	SAMN02403168	Contig	ST8
GCA_000594725.1	PRJNA227845	SAMN02403155	Contig	ST8
GCA_000594745.1	PRJNA227844	SAMN02403154	Contig	ST8
GCA_000594765.1	PRJNA227843	SAMN02403153	Contig	ST8
GCA_000594785.1	PRJNA227841	SAMN02403151	Contig	ST8
GCA_000594805.1	PRJNA227839	SAMN02403149	Contig	ST8
GCA_000594825.1	PRJNA227831	SAMN02403141	Contig	ST8
GCA_000594845.1	PRJNA227828	SAMN02403138	Contig	ST8
GCA_000594865.1	PRJNA227823	SAMN02403133	Contig	ST8
GCA_000594885.1	PRJNA227819	SAMN02403129	Contig	ST8
GCA_000594905.1	PRJNA227816	SAMN02403126	Contig	ST8
GCA_000594945.1	PRJNA228478	SAMN02403938	Contig	ST5
GCA_000594985.1	PRJNA228476	SAMN02403936	Contig	ST5
GCA_000595005.1	PRJNA228475	SAMN02403935	Contig	ST5
GCA_000595365.1	PRJNA228457	SAMN02403917	Contig	ST5
GCA_000595525.1	PRJNA228448	SAMN02403908	Contig	ST5
GCA_000596065.1	PRJNA228420	SAMN02403880	Contig	ST2625
GCA_000596425.1	PRJNA228200	SAMN02403669	Contig	ST5
GCA_000596465.1	PRJNA228198	SAMN02403667	Contig	ST5
GCA_000596505.1	PRJNA228196	SAMN02403665	Contig	ST5
GCA_000596525.1	PRJNA228195	SAMN02403664	Contig	ST5
GCA_000596545.1	PRJNA226787	SAMN02398728	Contig	ST8
GCA_000596565.1	PRJNA226791	SAMN02398732	Contig	ST5
GCA_000596585.1	PRJNA226797	SAMN02398738	Contig	ST5
GCA_000596605.1	PRJNA226798	SAMN02398739	Contig	ST8
GCA_000596625.1	PRJNA226799	SAMN02398740	Contig	ST8
GCA_000596645.1	PRJNA226802	SAMN02398743	Contig	ST8
GCA_000596665.1	PRJNA226804	SAMN02398745	Contig	ST1540
GCA_000596685.1	PRJNA226807	SAMN02398748	Contig	ST8
GCA_000596705.1	PRJNA226815	SAMN02398756	Contig	ST8
GCA_000596725.1	PRJNA226818	SAMN02398759	Contig	ST8
GCA_000596745.1	PRJNA226819	SAMN02398760	Contig	ST8
GCA_000596785.1	PRJNA226824	SAMN02398765	Contig	ST8
GCA_000596805.1	PRJNA226828	SAMN02398769	Contig	ST8
GCA_000596865.1	PRJNA226839	SAMN02398780	Contig	ST1011
GCA_000596885.1	PRJNA226841	SAMN02398782	Contig	ST8
GCA_000596905.1	PRJNA226843	SAMN02398784	Contig	ST8
GCA_000596925.1	PRJNA226845	SAMN02398786	Contig	ST8
GCA_000596945.1	PRJNA226847	SAMN02398788	Contig	ST8
GCA_000596965.1	PRJNA226853	SAMN02398794	Contig	ST8
GCA_000596985.1	PRJNA226863	SAMN02398804	Contig	ST8
GCA_000597005.1	PRJNA226868	SAMN02398809	Contig	ST8
GCA_000597025.1	PRJNA226869	SAMN02398810	Contig	ST5
GCA_000597045.1	PRJNA226876	SAMN02398817	Contig	ST5
GCA_000597065.1	PRJNA226893	SAMN02398833	Contig	ST8
GCA_000597085.1	PRJNA226895	SAMN02398835	Contig	ST8
GCA_000597105.1	PRJNA226899	SAMN02398839	Contig	ST8
GCA_000597125.1	PRJNA226901	SAMN02398841	Contig	ST1540
GCA_000597145.1	PRJNA226902	SAMN02398842	Contig	ST8
GCA_000597165.1	PRJNA226906	SAMN02398846	Contig	ST8
GCA_000597185.1	PRJNA226908	SAMN02398848	Contig	ST8
GCA_000597205.1	PRJNA226912	SAMN02398850	Contig	ST8
GCA_000597225.1	PRJNA226913	SAMN02398851	Contig	ST8
GCA_000597245.1	PRJNA226914	SAMN02398852	Contig	ST8
GCA_000597265.1	PRJNA226925	SAMN02398863	Contig	ST8
GCA_000597285.1	PRJNA226926	SAMN02398864	Contig	ST8
GCA_000597305.1	PRJNA226928	SAMN02398866	Contig	ST5
GCA_000597325.1	PRJNA226932	SAMN02398870	Contig	ST8
GCA_000597345.1	PRJNA226946	SAMN02398884	Contig	ST2161
GCA_000597365.1	PRJNA226947	SAMN02398885	Contig	ST8
GCA_000597385.1	PRJNA226952	SAMN02398890	Contig	ST5
GCA_000597405.1	PRJNA226960	SAMN02398898	Contig	ST8
GCA_000597425.1	PRJNA226961	SAMN02398899	Contig	ST8
GCA_000597445.1	PRJNA226966	SAMN02398904	Contig	ST8
GCA_000597465.1	PRJNA226971	SAMN02398909	Contig	ST5
GCA_000597485.1	PRJNA226972	SAMN02398910	Contig	ST8
GCA_000597505.1	PRJNA226977	SAMN02398915	Contig	ST8
GCA_000597525.1	PRJNA223950	SAMN02381689	Contig	ST8
GCA_000597545.1	PRJNA223840	SAMN02381581	Contig	ST8
GCA_000597965.1	PRJNA240093	SAMN02690781	Complete_Genome	ST5
GCA_000601545.1	PRJNA226885	SAMN02398826	Contig	ST8
GCA_000601665.1	PRJNA226923	SAMN02398861	Contig	ST8
GCA_000601685.1	PRJNA226939	SAMN02398877	Contig	ST8
GCA_000601705.1	PRJNA226940	SAMN02398878	Contig	ST8
GCA_000601725.1	PRJNA226950	SAMN02398888	Contig	ST8
GCA_000601765.1	PRJNA226956	SAMN02398894	Contig	ST8
GCA_000601805.1	PRJNA226963	SAMN02398901	Contig	ST8
GCA_000601985.1	PRJNA227515	SAMN02402392	Contig	ST8
GCA_000602005.1	PRJNA227516	SAMN02402393	Contig	ST8
GCA_000602105.1	PRJNA227521	SAMN02402398	Contig	ST8
GCA_000602145.1	PRJNA227523	SAMN02402400	Contig	ST8
GCA_000602185.1	PRJNA227525	SAMN02402402	Contig	ST8
GCA_000602245.1	PRJNA227572	SAMN02402496	Contig	ST5
GCA_000602265.1	PRJNA227579	SAMN02402503	Contig	ST1540
GCA_000602285.1	PRJNA227580	SAMN02402504	Contig	ST5
GCA_000602305.1	PRJNA227583	SAMN02402507	Contig	ST8
GCA_000602325.1	PRJNA227584	SAMN02402508	Contig	ST8
GCA_000602345.1	PRJNA227587	SAMN02402511	Contig	ST3557
GCA_000602365.1	PRJNA227590	SAMN02402514	Contig	ST8
GCA_000602405.1	PRJNA227592	SAMN02402516	Contig	ST8
GCA_000602425.1	PRJNA227597	SAMN02402521	Contig	ST1540
GCA_000602445.1	PRJNA227599	SAMN02402523	Contig	ST8
GCA_000602465.1	PRJNA227600	SAMN02402524	Contig	ST5
GCA_000602485.1	PRJNA227609	SAMN02402533	Contig	ST8
GCA_000602505.1	PRJNA227614	SAMN02402538	Contig	ST8
GCA_000602525.1	PRJNA227617	SAMN02402541	Contig	ST8
GCA_000602545.1	PRJNA227620	SAMN02402544	Contig	ST8
GCA_000602565.1	PRJNA227623	SAMN02402547	Contig	ST5
GCA_000602585.1	PRJNA227628	SAMN02402552	Contig	ST8
GCA_000602605.1	PRJNA227631	SAMN02402555	Contig	ST8
GCA_000602625.1	PRJNA227646	SAMN02402570	Contig	ST8
GCA_000602645.1	PRJNA227650	SAMN02402574	Contig	ST8
GCA_000602665.1	PRJNA227652	SAMN02402576	Contig	ST5
GCA_000602685.1	PRJNA227654	SAMN02402578	Contig	ST8
GCA_000602705.1	PRJNA227659	SAMN02402583	Contig	ST8
GCA_000602725.1	PRJNA227667	SAMN02402591	Contig	ST8
GCA_000602765.1	PRJNA227673	SAMN02402597	Contig	ST8
GCA_000602785.1	PRJNA227674	SAMN02402598	Contig	ST8
GCA_000602825.1	PRJNA227679	SAMN02402603	Contig	ST8
GCA_000602845.1	PRJNA227680	SAMN02402604	Contig	ST8
GCA_000602865.1	PRJNA227686	SAMN02402610	Contig	ST8
GCA_000602905.1	PRJNA227700	SAMN02402624	Contig	ST8
GCA_000602925.1	PRJNA227702	SAMN02402626	Contig	ST8
GCA_000602945.1	PRJNA227704	SAMN02402628	Contig	ST5
GCA_000602965.1	PRJNA227708	SAMN02402632	Contig	ST5
GCA_000602985.1	PRJNA227715	SAMN02402639	Contig	ST8
GCA_000603005.1	PRJNA227722	SAMN02402646	Contig	ST8
GCA_000603045.1	PRJNA227729	SAMN02402653	Contig	ST8
GCA_000603065.1	PRJNA227730	SAMN02402654	Contig	ST8
GCA_000603105.1	PRJNA227824	SAMN02403134	Contig	ST8
GCA_000603125.1	PRJNA227825	SAMN02403135	Contig	ST8
GCA_000604465.1	PRJNA227714	SAMN02402638	Contig	ST8
GCA_000622915.1	PRJNA228246	SAMN02403713	Contig	ST632
GCA_000622935.1	PRJNA228277	SAMN02403744	Contig	ST5
GCA_000622955.1	PRJNA228363	SAMN02403825	Contig	ST496
GCA_000626615.3	PRJNA231221	SAMN02700075	Complete_Genome	ST250
GCA_000626775.1	PRJNA53649	SAMN00117449	Contig	ST15
GCA_000626855.1	PRJNA53831	SAMN00138219	Contig	ST1
GCA_000626875.1	PRJNA53833	SAMN00138221	Contig	ST8
GCA_000626935.1	PRJNA53655	SAMN00116842	Contig	ST34
GCA_000626955.1	PRJNA53669	SAMN00117451	Contig	ST1
GCA_000626995.1	PRJNA53693	SAMN00116876	Contig	ST25
GCA_000627015.1	PRJNA53677	SAMN00116867	Contig	unknown
GCA_000681475.1	PRJNA215354	SAMN02744535	Contig	ST97
GCA_000682855.1	PRJNA228899	SAMN02404389	Contig	ST398
GCA_000682875.1	PRJNA228844	SAMN02404334	Contig	ST398
GCA_000682895.1	PRJNA228839	SAMN02404329	Contig	ST398
GCA_000682915.1	PRJNA228836	SAMN02404326	Contig	ST398
GCA_000682935.1	PRJNA228830	SAMN02404320	Contig	ST398
GCA_000682955.1	PRJNA228828	SAMN02404318	Contig	ST398
GCA_000683035.1	PRJNA228792	SAMN02404282	Contig	ST398
GCA_000683075.1	PRJNA228886	SAMN02404376	Contig	ST398
GCA_000683095.1	PRJNA228881	SAMN02404371	Contig	ST398
GCA_000683115.1	PRJNA228880	SAMN02404370	Contig	ST398
GCA_000683175.1	PRJNA228872	SAMN02404362	Contig	ST398
GCA_000683195.1	PRJNA228855	SAMN02404345	Contig	ST398
GCA_000683215.1	PRJNA228852	SAMN02404342	Contig	ST398
GCA_000683235.1	PRJNA228846	SAMN02404336	Contig	ST398
GCA_000683295.1	PRJNA228776	SAMN02404266	Contig	ST398
GCA_000683335.1	PRJNA228773	SAMN02404263	Contig	ST398
GCA_000683355.1	PRJNA228771	SAMN02404261	Contig	ST398
GCA_000683375.1	PRJNA228752	SAMN02404242	Contig	ST398
GCA_000683415.1	PRJNA228743	SAMN02404233	Contig	ST398
GCA_000683435.1	PRJNA228741	SAMN02404231	Contig	ST398
GCA_000683475.1	PRJNA228734	SAMN02404224	Contig	ST398
GCA_000683535.1	PRJNA228701	SAMN02404193	Contig	ST398
GCA_000683555.1	PRJNA228698	SAMN02404190	Contig	ST398
GCA_000683575.1	PRJNA228695	SAMN02404187	Contig	ST398
GCA_000683595.1	PRJNA228693	SAMN02404185	Contig	ST398
GCA_000683615.1	PRJNA228692	SAMN02404184	Contig	ST398
GCA_000683635.1	PRJNA228683	SAMN02404175	Contig	ST398
GCA_000683655.1	PRJNA228675	SAMN02404167	Contig	ST398
GCA_000683675.1	PRJNA228664	SAMN02404156	Contig	ST398
GCA_000683695.1	PRJNA228659	SAMN02404151	Contig	ST398
GCA_000683715.1	PRJNA228656	SAMN02404148	Contig	ST398
GCA_000683735.1	PRJNA228651	SAMN02404143	Contig	ST398
GCA_000683755.1	PRJNA228623	SAMN02404115	Contig	ST398
GCA_000683775.1	PRJNA228620	SAMN02404112	Contig	ST398
GCA_000683795.1	PRJNA228615	SAMN02404107	Contig	ST398
GCA_000683815.1	PRJNA228614	SAMN02404106	Contig	ST398
GCA_000683835.1	PRJNA228612	SAMN02404104	Contig	ST398
GCA_000683875.1	PRJNA228594	SAMN02404086	Contig	ST398
GCA_000683895.1	PRJNA228588	SAMN02404080	Contig	ST398
GCA_000683935.1	PRJNA228576	SAMN02404068	Contig	ST398
GCA_000683955.1	PRJNA228575	SAMN02404067	Contig	ST398
GCA_000683995.1	PRJNA228561	SAMN02404053	Contig	ST398
GCA_000684015.1	PRJNA228560	SAMN02404052	Contig	ST398
GCA_000684035.1	PRJNA228557	SAMN02404049	Contig	ST398
GCA_000684055.1	PRJNA228554	SAMN02404046	Contig	ST398
GCA_000684075.1	PRJNA228552	SAMN02404044	Contig	ST398
GCA_000684155.1	PRJNA228532	SAMN02404024	Contig	ST398
GCA_000684175.1	PRJNA228530	SAMN02404022	Contig	ST398
GCA_000684195.1	PRJNA228523	SAMN02404016	Contig	ST398
GCA_000684255.1	PRJNA228487	SAMN02403980	Contig	ST398
GCA_000684275.1	PRJNA228480	SAMN02403973	Contig	ST398
GCA_000684295.1	PRJNA226403	SAMN02391277	Contig	ST398
GCA_000684315.1	PRJNA226559	SAMN02391430	Contig	ST398
GCA_000684415.1	PRJNA226520	SAMN02391392	Contig	unknown
GCA_000684515.1	PRJNA226490	SAMN02391362	Contig	ST398
GCA_000684535.1	PRJNA226426	SAMN02391300	Contig	ST398
GCA_000684555.1	PRJNA226466	SAMN02391338	Contig	ST3782
GCA_000684575.1	PRJNA226462	SAMN02391334	Contig	ST398
GCA_000684595.1	PRJNA226278	SAMN02391152	Contig	ST398
GCA_000684615.1	PRJNA226296	SAMN02391170	Contig	ST398
GCA_000684635.1	PRJNA226341	SAMN02391215	Contig	ST398
GCA_000684655.1	PRJNA226502	SAMN02391374	Contig	ST398
GCA_000684675.1	PRJNA226499	SAMN02391371	Contig	ST398
GCA_000684735.1	PRJNA226347	SAMN02391221	Contig	ST398
GCA_000684795.1	PRJNA226383	SAMN02391257	Contig	ST398
GCA_000684815.1	PRJNA226310	SAMN02391184	Contig	ST398
GCA_000684835.1	PRJNA226515	SAMN02391387	Contig	ST398
GCA_000684855.1	PRJNA226309	SAMN02391183	Contig	ST398
GCA_000684875.1	PRJNA226302	SAMN02391176	Contig	ST398
GCA_000684895.1	PRJNA226299	SAMN02391173	Contig	ST398
GCA_000684915.1	PRJNA226298	SAMN02391172	Contig	ST398
GCA_000684955.1	PRJNA226297	SAMN02391171	Contig	ST398
GCA_000695215.1	PRJNA246435	SAMN02767598	Complete_Genome	ST22
GCA_000695875.1	PRJNA246435	SAMN02777327	Complete_Genome	ST8
GCA_000697785.1	PRJNA53841	SAMN00138229	Contig	ST5
GCA_000705415.1	PRJNA229927	SAMN02851470	Contig	unknown
GCA_000705475.1	PRJNA229929	SAMN02851469	Contig	ST80
GCA_000708385.1	PRJNA229931	SAMN02851474	Contig	ST80
GCA_000708445.1	PRJNA229934	SAMN02851475	Contig	ST80
GCA_000709475.1	PRJNA239544	SAMN02693431	Complete_Genome	ST239
GCA_000712755.1	PRJNA235861	SAMN02666755	Contig	ST254
GCA_000732745.1	PRJNA247479	SAMN02689140	Contig	unknown
GCA_000737615.1	PRJNA213166	SAMN02261725	Complete_Genome	ST59
GCA_000739205.1	PRJNA255947	SAMN02947221	Contig	ST30
GCA_000746505.1	PRJNA240091	SAMN03290990	Complete_Genome	ST8
GCA_000756205.1	PRJNA259557	SAMN03009478	Complete_Genome	ST243
GCA_000769575.1	PRJNA264181	SAMN03144721	Complete_Genome	ST239
GCA_000772025.1	PRJNA259937	SAMN03140315	Complete_Genome	ST30
GCA_000784385.1	PRJNA65467	SAMN03196741	Contig	ST239
GCA_000815045.1	PRJNA268517	SAMN03251897	Complete_Genome	ST8
GCA_000815085.1	PRJNA268517	SAMN03251898	Complete_Genome	ST8
GCA_000815125.1	PRJNA268517	SAMN03251894	Complete_Genome	ST8
GCA_000815165.1	PRJNA268517	SAMN03251899	Complete_Genome	ST8
GCA_000815205.1	PRJNA268517	SAMN03251895	Complete_Genome	ST8
GCA_000815245.1	PRJNA268517	SAMN03251896	Complete_Genome	ST8
GCA_000824985.1	PRJEB6981	SAMEA2771242	Contig	ST45
GCA_000827155.1	PRJNA263555	SAMN03103724	Contig	ST541
GCA_000828035.1	PRJNA270689	SAMN03268345	Complete_Genome	ST772
GCA_000934185.1	PRJNA274731	SAMN03339002	Chromosome	ST22
GCA_000934205.1	PRJNA274731	SAMN03339003	Chromosome	ST152
GCA_000934245.1	PRJNA274731	SAMN03339012	Chromosome	ST772
GCA_000934265.1	PRJNA274731	SAMN03339013	Chromosome	ST772
GCA_000934285.1	PRJNA263554	SAMN03103726	Contig	ST692
GCA_000934925.1	PRJNA274731	SAMN03343952	Chromosome	ST121
GCA_000949555.1	PRJNA276501	SAMN03376162	Contig	unknown
GCA_000949565.1	PRJNA276501	SAMN03376161	Contig	unknown
GCA_000949575.1	PRJNA276501	SAMN03376163	Contig	ST3140
GCA_000949585.1	PRJNA276501	SAMN03376164	Contig	unknown
GCA_000953255.1	PRJEB6577	SAMEA2743223	Complete_Genome	ST30
GCA_000967325.1	PRJEA71343	SAMEA3283121	Complete_Genome	ST228
GCA_000967345.1	PRJEA71345	SAMEA3283122	Complete_Genome	ST228
GCA_000967365.1	PRJEA71347	SAMEA3283122	Complete_Genome	ST228
GCA_000967385.1	PRJEA71353	SAMEA3283124	Complete_Genome	ST228
GCA_000967405.1	PRJEA71355	SAMEA3283125	Complete_Genome	ST228
GCA_000969225.1	PRJNA279236	SAMN03444404	Complete_Genome	ST105
GCA_000981055.1	PRJNA280939	SAMN03481073	Contig	unknown
GCA_000982135.1	PRJNA223628	SAMN03486515	Contig	unknown
GCA_000982185.1	PRJNA223633	SAMN03486518	Contig	ST8
GCA_000982735.1	PRJEB2655	SAMEA1033375	Contig	ST130
GCA_001018635.2	PRJNA231221	SAMN03255443	Contig	ST239
GCA_001018645.2	PRJNA231221	SAMN03255442	Complete_Genome	ST1
GCA_001018655.2	PRJNA231221	SAMN03255445	Complete_Genome	ST8
GCA_001018685.2	PRJNA231221	SAMN03255444	Complete_Genome	ST8
GCA_001018715.2	PRJNA231221	SAMN03255450	Contig	ST8
GCA_001018725.2	PRJNA231221	SAMN03255449	Complete_Genome	ST8
GCA_001018735.2	PRJNA231221	SAMN03255451	Complete_Genome	ST8
GCA_001018775.2	PRJNA231221	SAMN03255453	Complete_Genome	ST5
GCA_001018795.2	PRJNA231221	SAMN03255457	Contig	ST250
GCA_001018805.2	PRJNA231221	SAMN03255454	Complete_Genome	ST8
GCA_001018835.2	PRJNA231221	SAMN03255458	Complete_Genome	ST22
GCA_001018845.2	PRJNA231221	SAMN03255460	Complete_Genome	ST121
GCA_001018875.2	PRJNA231221	SAMN03255461	Contig	ST5
GCA_001018885.2	PRJNA231221	SAMN03255462	Contig	ST8
GCA_001018905.2	PRJNA231221	SAMN03255465	Contig	ST5
GCA_001018915.2	PRJNA231221	SAMN03255466	Complete_Genome	ST8
GCA_001018955.2	PRJNA231221	SAMN03255467	Contig	ST8
GCA_001018965.2	PRJNA231221	SAMN03255468	Contig	ST45
GCA_001018975.2	PRJNA231221	SAMN03255469	Complete_Genome	ST30
GCA_001019015.2	PRJNA231221	SAMN03255470	Contig	ST8
GCA_001019035.2	PRJNA231221	SAMN03255473	Contig	ST97
GCA_001019045.2	PRJNA231221	SAMN03255475	Contig	ST25
GCA_001019055.2	PRJNA231221	SAMN03255477	Contig	ST5
GCA_001019065.2	PRJNA231221	SAMN03255476	Contig	ST5
GCA_001019125.2	PRJNA231221	SAMN03255482	Complete_Genome	ST1
GCA_001019135.2	PRJNA231221	SAMN03255480	Contig	ST371
GCA_001019175.2	PRJNA231221	SAMN03255484	Contig	ST36
GCA_001019195.2	PRJNA231221	SAMN03255488	Contig	ST8
GCA_001019205.2	PRJNA231221	SAMN03255487	Complete_Genome	ST5
GCA_001019215.2	PRJNA231221	SAMN03255489	Contig	ST5
GCA_001019255.2	PRJNA231221	SAMN03255441	Complete_Genome	ST5
GCA_001019275.2	PRJNA231221	SAMN03255446	Complete_Genome	ST8
GCA_001019295.2	PRJNA231221	SAMN03255447	Contig	ST8
GCA_001019305.2	PRJNA231221	SAMN03255448	Complete_Genome	ST5
GCA_001019335.2	PRJNA231221	SAMN03255452	Contig	ST8
GCA_001019355.2	PRJNA231221	SAMN03255455	Contig	ST5
GCA_001019375.2	PRJNA231221	SAMN03255456	Contig	ST5
GCA_001019395.2	PRJNA231221	SAMN03255459	Complete_Genome	ST30
GCA_001019415.2	PRJNA231221	SAMN03255463	Complete_Genome	ST8
GCA_001019435.2	PRJNA231221	SAMN03255464	Complete_Genome	ST5
GCA_001019455.2	PRJNA231221	SAMN03255471	Contig	ST30
GCA_001019475.2	PRJNA231221	SAMN03255472	Contig	ST8
GCA_001019485.2	PRJNA231221	SAMN03255474	Complete_Genome	ST507
GCA_001019495.2	PRJNA231221	SAMN03255479	Complete_Genome	ST5
GCA_001019535.2	PRJNA231221	SAMN03255481	Complete_Genome	ST1
GCA_001019555.2	PRJNA231221	SAMN03255483	Contig	ST8
GCA_001019565.2	PRJNA231221	SAMN03255485	Contig	ST247
GCA_001019575.2	PRJNA231221	SAMN03255486	Complete_Genome	ST5
GCA_001021875.1	PRJNA246311	SAMN02746692	Complete_Genome	ST8
GCA_001021895.1	PRJNA246386	SAMN02767179	Complete_Genome	ST8
GCA_001027045.1	PRJNA284222	SAMN03699895	Complete_Genome	ST27
GCA_001027105.1	PRJNA283471	SAMN03651231	Complete_Genome	ST8
GCA_001045795.2	PRJNA246373	SAMN02767090	Complete_Genome	ST8
GCA_001045995.2	PRJNA246401	SAMN02767311	Complete_Genome	ST8
GCA_001046095.2	PRJNA246185	SAMN02743812	Complete_Genome	ST923
GCA_001047815.1	PRJEB2870	SAMEA1324595	Contig	ST8
GCA_001047835.1	PRJEB2870	SAMEA1324644	Contig	ST8
GCA_001047855.1	PRJEB2870	SAMEA1324675	Contig	ST8
GCA_001047875.1	PRJEB2870	SAMEA1324689	Contig	ST8
GCA_001049715.1	PRJEB8900	SAMEA3360374	Contig	ST2250
GCA_001086885.1	PRJEB2812	SAMEA1569610	Contig	ST247
GCA_001091885.1	PRJEB2812	SAMEA1569574	Contig	ST247
GCA_001113025.1	PRJEB2812	SAMEA1569627	Contig	ST247
GCA_001113685.1	PRJEB2812	SAMEA1569604	Contig	ST247
GCA_001120725.1	PRJEB2812	SAMEA1569592	Contig	ST247
GCA_001120905.1	PRJEB2812	SAMEA1569599	Contig	ST247
GCA_001126325.1	PRJEB2812	SAMEA1569591	Contig	ST247
GCA_001130185.1	PRJEB2812	SAMEA1569589	Contig	ST247
GCA_001133445.1	PRJEB2812	SAMEA1569586	Contig	ST247
GCA_001138445.1	PRJEB2812	SAMEA1569613	Contig	ST247
GCA_001141805.1	PRJEB2812	SAMEA1569594	Contig	ST247
GCA_001143805.1	PRJEB2812	SAMEA1569600	Contig	ST247
GCA_001148525.1	PRJEB2812	SAMEA1569620	Contig	ST247
GCA_001150145.1	PRJEB2812	SAMEA1569611	Contig	ST247
GCA_001150365.1	PRJEB2812	SAMEA1569637	Contig	ST247
GCA_001151145.1	PRJEB2812	SAMEA1569580	Contig	ST247
GCA_001164545.1	PRJEB2812	SAMEA1569622	Contig	ST247
GCA_001167985.1	PRJEB2812	SAMEA1569628	Contig	ST247
GCA_001183705.3	PRJNA287576	SAMN03787328	Complete_Genome	ST8
GCA_001183725.2	PRJNA287791	SAMN03787340	Complete_Genome	ST8
GCA_001184335.2	PRJNA273904	SAMN03301671	Contig	ST72
GCA_001184345.2	PRJNA273902	SAMN03301669	Contig	ST5
GCA_001191855.1	PRJEB2655	SAMEA1463466	Contig	ST22
GCA_001192035.1	PRJEB2870	SAMEA1324606	Contig	ST8
GCA_001192175.1	PRJEB2655	SAMEA1463413	Contig	ST22
GCA_001192235.1	PRJEB2870	SAMEA1324593	Contig	ST8
GCA_001192495.1	PRJEB2870	SAMEA1466467	Contig	ST8
GCA_001192715.1	PRJEB2870	SAMEA1324536	Contig	ST8
GCA_001192775.1	PRJEB2870	SAMEA1466532	Contig	ST8
GCA_001192915.1	PRJEB2870	SAMEA1324531	Contig	ST8
GCA_001192955.1	PRJEB2870	SAMEA1324520	Contig	ST828
GCA_001193115.1	PRJEB2870	SAMEA1466482	Contig	ST8
GCA_001193255.1	PRJEB2870	SAMEA1324713	Contig	ST8
GCA_001193355.1	PRJEB2655	SAMEA1463318	Contig	ST3122
GCA_001193715.1	PRJEB2870	SAMEA1324636	Contig	ST8
GCA_001193795.1	PRJEB2870	SAMEA1324544	Contig	ST8
GCA_001193975.1	PRJEB2655	SAMEA1463311	Contig	ST130
GCA_001194165.1	PRJEB2870	SAMEA1324562	Contig	ST8
GCA_001194245.1	PRJEB2870	SAMEA1466539	Contig	ST8
GCA_001194265.1	PRJEB2870	SAMEA1324727	Contig	ST8
GCA_001194445.1	PRJEB2870	SAMEA1324620	Contig	ST8
GCA_001194465.1	PRJEB2870	SAMEA1324681	Contig	ST8
GCA_001194505.1	PRJEB2870	SAMEA1324640	Contig	ST8
GCA_001194545.1	PRJEB2870	SAMEA1466475	Contig	ST8
GCA_001194585.1	PRJEB2870	SAMEA1324721	Contig	ST8
GCA_001194705.1	PRJEB2870	SAMEA1324581	Contig	ST8
GCA_001194725.1	PRJEB2655	SAMEA1463485	Contig	ST22
GCA_001194885.1	PRJEB2870	SAMEA1324671	Contig	ST8
GCA_001194965.1	PRJEB2870	SAMEA1466511	Contig	ST8
GCA_001195025.1	PRJEB2870	SAMEA1324772	Contig	ST8
GCA_001195085.1	PRJEB2870	SAMEA1466484	Contig	ST8
GCA_001195305.1	PRJEB2870	SAMEA1324743	Contig	ST8
GCA_001195345.1	PRJEB2870	SAMEA1324537	Contig	ST8
GCA_001195485.1	PRJEB2870	SAMEA1324617	Contig	ST8
GCA_001195585.1	PRJEB2870	SAMEA1324615	Contig	ST8
GCA_001195805.1	PRJEB2870	SAMEA1710082	Contig	ST8
GCA_001195925.1	PRJEB2870	SAMEA1324654	Contig	ST8
GCA_001195945.1	PRJEB2870	SAMEA1324650	Contig	ST8
GCA_001196025.1	PRJEB2870	SAMEA1466494	Contig	ST8
GCA_001196145.1	PRJEB2870	SAMEA1466518	Contig	ST8
GCA_001196165.1	PRJEB2870	SAMEA1324738	Contig	ST8
GCA_001196275.1	PRJEB2870	SAMEA1324665	Contig	ST8
GCA_001196415.1	PRJEB2870	SAMEA1324680	Contig	ST8
GCA_001196515.1	PRJEB2870	SAMEA1324676	Contig	ST8
GCA_001196555.1	PRJEB2655	SAMEA1708703	Contig	ST22
GCA_001196615.1	PRJEB2655	SAMEA1463332	Contig	ST130
GCA_001196655.1	PRJEB2655	SAMEA1463309	Contig	ST22
GCA_001196675.1	PRJEB2870	SAMEA1324759	Contig	ST8
GCA_001196815.1	PRJEB2870	SAMEA1324661	Contig	ST8
GCA_001196895.1	PRJEB2870	SAMEA1324618	Contig	ST8
GCA_001197595.1	PRJEB2870	SAMEA1324522	Contig	ST8
GCA_001197715.1	PRJEB2655	SAMEA1463428	Contig	ST22
GCA_001197735.1	PRJEB2870	SAMEA1324577	Contig	ST8
GCA_001197935.1	PRJEB2655	SAMEA1463480	Contig	ST130
GCA_001198055.1	PRJEB2870	SAMEA1466524	Contig	ST8
GCA_001198135.1	PRJEB2870	SAMEA1324693	Contig	ST8
GCA_001198155.1	PRJEB2870	SAMEA1324749	Contig	ST8
GCA_001198335.1	PRJEB2870	SAMEA1324674	Contig	ST8
GCA_001198415.1	PRJEB2870	SAMEA1466502	Contig	ST3314
GCA_001198435.1	PRJEB2870	SAMEA1324631	Contig	ST8
GCA_001198775.1	PRJEB2870	SAMEA1324668	Contig	ST8
GCA_001199015.1	PRJEB2870	SAMEA1466473	Contig	ST8
GCA_001199175.1	PRJEB2870	SAMEA1324548	Contig	ST8
GCA_001199235.1	PRJEB2870	SAMEA1324635	Contig	ST94
GCA_001199375.1	PRJEB2870	SAMEA1324695	Contig	ST8
GCA_001199615.1	PRJEB2870	SAMEA1324761	Contig	ST8
GCA_001199655.1	PRJEB2870	SAMEA1324627	Contig	ST8
GCA_001199675.1	PRJEB2870	SAMEA1324512	Contig	ST828
GCA_001199755.1	PRJEB2870	SAMEA1324724	Contig	ST8
GCA_001199775.1	PRJEB2870	SAMEA1324706	Contig	ST8
GCA_001199875.1	PRJEB2655	SAMEA1033422	Contig	ST22
GCA_001200275.1	PRJEB2870	SAMEA1324770	Contig	ST8
GCA_001200375.1	PRJEB2870	SAMEA1324561	Contig	ST8
GCA_001200515.1	PRJEB2870	SAMEA1324602	Contig	ST8
GCA_001200595.1	PRJEB2870	SAMEA1324757	Contig	ST8
GCA_001200715.1	PRJEB2870	SAMEA1324599	Contig	ST8
GCA_001201135.1	PRJEB2870	SAMEA1324766	Contig	ST8
GCA_001201255.1	PRJEB2870	SAMEA1324733	Contig	ST8
GCA_001201455.1	PRJEB2870	SAMEA1324634	Contig	ST8
GCA_001201695.1	PRJEB2870	SAMEA1324755	Contig	ST8
GCA_001202175.1	PRJEB2870	SAMEA1324686	Contig	ST8
GCA_001202395.1	PRJEB2870	SAMEA1324653	Contig	ST2440
GCA_001202535.1	PRJEB2870	SAMEA1466534	Contig	ST8
GCA_001203175.1	PRJEB2870	SAMEA1466540	Contig	ST8
GCA_001203255.1	PRJEB2870	SAMEA1466466	Contig	ST8
GCA_001203315.1	PRJEB2870	SAMEA1324514	Contig	ST8
GCA_001203535.1	PRJEB2870	SAMEA1324708	Contig	ST3330
GCA_001203695.1	PRJEB2870	SAMEA1324526	Contig	ST8
GCA_001203755.1	PRJEB2870	SAMEA1710110	Contig	ST8
GCA_001203835.1	PRJEB2870	SAMEA1324678	Contig	ST8
GCA_001203915.1	PRJEB2870	SAMEA1466525	Contig	ST232
GCA_001204095.1	PRJEB2870	SAMEA1324690	Contig	ST3315
GCA_001204115.1	PRJEB2870	SAMEA1324608	Contig	ST8
GCA_001204195.1	PRJEB2870	SAMEA1324673	Contig	ST8
GCA_001204255.1	PRJEB2870	SAMEA1466457	Contig	ST8
GCA_001204295.1	PRJEB2870	SAMEA1324663	Contig	ST8
GCA_001204415.1	PRJEB2870	SAMEA1324518	Contig	ST8
GCA_001204475.1	PRJEB2870	SAMEA1324623	Contig	ST8
GCA_001204755.1	PRJEB2870	SAMEA1324756	Contig	ST8
GCA_001204875.1	PRJEB2870	SAMEA1324747	Contig	ST8
GCA_001204975.1	PRJEB2870	SAMEA1324569	Contig	ST8
GCA_001204995.1	PRJEB2870	SAMEA1324540	Contig	ST8
GCA_001205075.1	PRJEB2870	SAMEA1466495	Contig	ST8
GCA_001205135.1	PRJEB2870	SAMEA1324517	Contig	ST8
GCA_001205395.1	PRJEB2870	SAMEA1466491	Contig	ST8
GCA_001205535.1	PRJEB2870	SAMEA1324527	Contig	ST8
GCA_001205895.1	PRJEB2870	SAMEA1324583	Contig	ST8
GCA_001206095.1	PRJEB2870	SAMEA1324688	Contig	ST8
GCA_001206115.1	PRJEB2870	SAMEA1466506	Contig	ST8
GCA_001206215.1	PRJEB2870	SAMEA1324532	Contig	ST8
GCA_001206695.1	PRJEB2655	SAMEA1708768	Contig	ST22
GCA_001206735.1	PRJEB2870	SAMEA1324651	Contig	ST8
GCA_001206795.1	PRJEB2870	SAMEA1324657	Contig	ST8
GCA_001206875.1	PRJEB2870	SAMEA1466454	Contig	ST8
GCA_001206995.1	PRJEB2870	SAMEA1324705	Contig	ST8
GCA_001207235.1	PRJEB2870	SAMEA1324699	Contig	ST8
GCA_001207315.1	PRJEB2870	SAMEA1710097	Contig	ST8
GCA_001207395.1	PRJEB2870	SAMEA1324642	Contig	ST8
GCA_001207455.1	PRJEB2870	SAMEA1324529	Contig	ST8
GCA_001207595.1	PRJEB2870	SAMEA1466527	Contig	ST8
GCA_001207845.1	PRJEB2870	SAMEA1466523	Contig	ST8
GCA_001208345.1	PRJEB2870	SAMEA1324649	Contig	ST8
GCA_001208385.1	PRJEB2870	SAMEA1466479	Contig	ST8
GCA_001208445.1	PRJEB2870	SAMEA1324720	Contig	ST8
GCA_001208645.1	PRJEB2655	SAMEA1463479	Contig	ST130
GCA_001208745.1	PRJEB2870	SAMEA1324643	Contig	ST8
GCA_001208825.1	PRJEB2870	SAMEA1710075	Contig	ST8
GCA_001208925.1	PRJEB2870	SAMEA1710111	Contig	ST8
GCA_001208945.1	PRJEB2870	SAMEA1324586	Contig	ST8
GCA_001208965.1	PRJEB2870	SAMEA1324523	Contig	ST8
GCA_001208985.1	PRJEB2870	SAMEA1324592	Contig	ST8
GCA_001209005.1	PRJEB2870	SAMEA1324645	Contig	ST8
GCA_001209085.1	PRJEB2655	SAMEA1463410	Contig	ST130
GCA_001209165.1	PRJEB2870	SAMEA1466492	Contig	ST8
GCA_001209265.1	PRJEB2870	SAMEA1466481	Contig	ST8
GCA_001209345.1	PRJEB2870	SAMEA1324697	Contig	ST8
GCA_001209365.1	PRJEB2655	SAMEA1463326	Contig	ST22
GCA_001209425.1	PRJEB2655	SAMEA1529878	Contig	ST22
GCA_001209545.1	PRJEB2870	SAMEA1324655	Contig	ST8
GCA_001209565.1	PRJEB2870	SAMEA1324619	Contig	ST8
GCA_001209605.1	PRJEB2870	SAMEA1324691	Contig	ST8
GCA_001209625.1	PRJEB2870	SAMEA1324539	Contig	ST8
GCA_001209725.1	PRJEB2870	SAMEA1324659	Contig	ST8
GCA_001209745.1	PRJEB2870	SAMEA1324716	Contig	ST8
GCA_001209765.1	PRJEB2870	SAMEA1324717	Contig	ST230
GCA_001209885.1	PRJEB2870	SAMEA1324515	Contig	ST8
GCA_001209925.1	PRJEB2870	SAMEA1324509	Contig	ST8
GCA_001210205.1	PRJEB2870	SAMEA1710095	Contig	ST8
GCA_001210225.1	PRJEB2870	SAMEA1324662	Contig	ST8
GCA_001210265.1	PRJEB2870	SAMEA1466528	Contig	ST8
GCA_001210285.1	PRJEB2870	SAMEA1324629	Contig	ST8
GCA_001210325.1	PRJEB2870	SAMEA1466496	Contig	ST8
GCA_001210425.1	PRJEB2870	SAMEA1466451	Contig	ST8
GCA_001210565.1	PRJEB2870	SAMEA1324701	Contig	ST8
GCA_001210625.1	PRJEB2870	SAMEA1324564	Contig	ST8
GCA_001210785.1	PRJEB2870	SAMEA1324722	Contig	ST8
GCA_001210805.1	PRJEB2655	SAMEA1463458	Contig	ST22
GCA_001210845.1	PRJEB2870	SAMEA1466462	Contig	ST8
GCA_001210885.1	PRJEB2870	SAMEA1324687	Contig	ST8
GCA_001211045.1	PRJEB2870	SAMEA1466471	Contig	ST8
GCA_001211085.1	PRJEB2870	SAMEA1324580	Contig	ST8
GCA_001211185.1	PRJEB2870	SAMEA1324579	Contig	ST8
GCA_001211265.1	PRJEB2870	SAMEA1324614	Contig	ST8
GCA_001211665.1	PRJEB2870	SAMEA1324685	Contig	ST8
GCA_001211685.1	PRJEB2870	SAMEA1466480	Contig	ST8
GCA_001211745.1	PRJEB2870	SAMEA1466501	Contig	ST8
GCA_001211825.1	PRJEB2870	SAMEA1466508	Contig	ST8
GCA_001211885.1	PRJEB2870	SAMEA1710093	Contig	ST8
GCA_001211925.1	PRJEB2870	SAMEA1324616	Contig	ST8
GCA_001211965.1	PRJEB2870	SAMEA1324574	Contig	ST8
GCA_001212005.1	PRJEB2870	SAMEA1324719	Contig	ST8
GCA_001212085.1	PRJEB2870	SAMEA1324725	Contig	ST8
GCA_001212145.1	PRJEB2870	SAMEA1324550	Contig	ST8
GCA_001212225.1	PRJEB2870	SAMEA1710091	Contig	ST8
GCA_001212245.1	PRJEB2870	SAMEA1324538	Contig	ST8
GCA_001212305.1	PRJEB2870	SAMEA1466538	Contig	ST8
GCA_001212365.1	PRJEB2870	SAMEA1466526	Contig	ST8
GCA_001212425.1	PRJEB2870	SAMEA1324711	Contig	ST8
GCA_001212445.1	PRJEB2870	SAMEA1324590	Contig	ST8
GCA_001212565.1	PRJEB2870	SAMEA1466541	Contig	ST8
GCA_001212585.1	PRJEB2870	SAMEA1324521	Contig	ST8
GCA_001212605.1	PRJEB2870	SAMEA1324710	Contig	ST8
GCA_001212765.1	PRJEB2870	SAMEA1466510	Contig	ST3314
GCA_001212785.1	PRJEB2870	SAMEA1466477	Contig	ST8
GCA_001223785.1	PRJEB2510	SAMEA1030338	Contig	ST22
GCA_001224365.1	PRJEB2510	SAMEA1030240	Contig	ST22
GCA_001224445.1	PRJEB2510	SAMEA1030276	Contig	ST22
GCA_001224765.1	PRJEB2510	SAMEA1030332	Contig	ST22
GCA_001225765.1	PRJEB2510	SAMEA1030309	Contig	ST22
GCA_001226685.1	PRJEB2510	SAMEA1030250	Contig	ST22
GCA_001226725.1	PRJEB2510	SAMEA1030207	Contig	ST22
GCA_001226965.1	PRJEB2510	SAMEA1030186	Contig	ST22
GCA_001227905.1	PRJEB2510	SAMEA1030144	Contig	ST22
GCA_001227945.1	PRJEB2510	SAMEA1030160	Contig	ST22
GCA_001228065.1	PRJEB2510	SAMEA1030228	Contig	ST22
GCA_001229725.1	PRJEB2510	SAMEA1030181	Contig	ST22
GCA_001229805.1	PRJEB2510	SAMEA1030218	Contig	ST22
GCA_001230185.1	PRJEB2510	SAMEA1030177	Contig	ST22
GCA_001230225.1	PRJEB2510	SAMEA1030259	Contig	ST22
GCA_001230385.1	PRJEB2510	SAMEA1030234	Contig	ST22
GCA_001230765.1	PRJEB2510	SAMEA1030330	Contig	ST22
GCA_001231065.1	PRJEB2510	SAMEA1030222	Contig	ST22
GCA_001232105.1	PRJEB2510	SAMEA1030292	Contig	ST22
GCA_001233825.1	PRJEB2510	SAMEA1030269	Contig	ST22
GCA_001234025.1	PRJEB2510	SAMEA1030323	Contig	ST337
GCA_001234725.1	PRJEB2510	SAMEA1030251	Contig	ST22
GCA_001234925.1	PRJEB2096	SAMEA734738	Contig	ST22
GCA_001236745.1	PRJEB2510	SAMEA1030324	Contig	ST22
GCA_001237045.1	PRJEB2510	SAMEA1030291	Contig	ST22
GCA_001237505.1	PRJEB2510	SAMEA1030278	Contig	ST22
GCA_001238225.1	PRJEB2510	SAMEA1030267	Contig	ST22
GCA_001238685.1	PRJEB2510	SAMEA1030265	Contig	ST22
GCA_001238725.1	PRJEB2510	SAMEA1030150	Contig	ST22
GCA_001238845.1	PRJEB2510	SAMEA1030157	Contig	ST22
GCA_001239385.1	PRJEB2510	SAMEA1030162	Contig	ST22
GCA_001262255.1	PRJEB2870	SAMEA1324735	Contig	ST3314
GCA_001262375.1	PRJEB2870	SAMEA1324573	Contig	ST8
GCA_001278745.1	PRJNA294307	SAMN03092273	Complete_Genome	ST5
GCA_001281145.1	PRJNA270620	SAMN03267711	Complete_Genome	ST5
GCA_001288945.1	PRJEB10598	SAMEA2063840	Contig	ST8
GCA_001296985.1	PRJNA270571	SAMN03267304	Complete_Genome	ST80
GCA_001297285.1	PRJNA283747	SAMN03658594	Contig	ST5
GCA_001297295.1	PRJNA283747	SAMN03658588	Contig	ST88
GCA_001297305.1	PRJNA283747	SAMN03658590	Contig	ST88
GCA_001297365.1	PRJNA283747	SAMN03658597	Contig	ST1
GCA_001297395.1	PRJNA283747	SAMN03658592	Contig	ST88
GCA_001297415.1	PRJNA283747	SAMN03658589	Contig	ST88
GCA_001297445.1	PRJNA283747	SAMN03658599	Contig	ST121
GCA_001297455.1	PRJNA283747	SAMN03658596	Contig	ST15
GCA_001297465.1	PRJNA283747	SAMN03658603	Contig	ST152
GCA_001297475.1	PRJNA283747	SAMN03658600	Contig	ST121
GCA_001297525.1	PRJNA283747	SAMN03658593	Contig	ST5
GCA_001297545.1	PRJNA283747	SAMN03658595	Contig	ST15
GCA_001297605.1	PRJNA283747	SAMN03658602	Contig	ST508
GCA_001297625.1	PRJNA283747	SAMN03658605	Contig	ST152
GCA_001297635.1	PRJNA283747	SAMN03658607	Contig	ST152
GCA_001297665.1	PRJNA283747	SAMN03658608	Contig	ST152
GCA_001297685.1	PRJNA283747	SAMN03658606	Contig	ST152
GCA_001298325.2	PRJNA293604	SAMN04008874	Complete_Genome	ST9
GCA_001307235.1	PRJNA287201	SAMN03777299	Complete_Genome	ST1093
GCA_001312225.1	PRJDB840	SAMD00000543	Contig	unknown
GCA_001349375.1	PRJEB2655	SAMEA1463305	Contig	ST22
GCA_001349395.1	PRJEB2655	SAMEA1463335	Contig	ST22
GCA_001349455.1	PRJEB2655	SAMEA1463418	Contig	ST22
GCA_001349475.1	PRJEB2655	SAMEA1463419	Contig	ST22
GCA_001349495.1	PRJEB2655	SAMEA1463420	Contig	ST22
GCA_001349515.1	PRJEB2655	SAMEA1463424	Contig	ST22
GCA_001349535.1	PRJEB2655	SAMEA1463433	Contig	ST22
GCA_001349555.1	PRJEB2655	SAMEA1463437	Contig	ST22
GCA_001349575.1	PRJEB2655	SAMEA1463445	Contig	ST22
GCA_001349595.1	PRJEB2655	SAMEA1463448	Contig	ST22
GCA_001349635.1	PRJEB2655	SAMEA1463454	Contig	ST22
GCA_001349675.1	PRJEB2655	SAMEA1463456	Contig	ST22
GCA_001349695.1	PRJEB2655	SAMEA1463459	Contig	ST22
GCA_001349715.1	PRJEB2655	SAMEA1463465	Contig	ST22
GCA_001349755.1	PRJEB2655	SAMEA1463484	Contig	ST22
GCA_001349815.1	PRJEB2655	SAMEA1708667	Contig	ST22
GCA_001349895.1	PRJEB2655	SAMEA1708867	Contig	ST22
GCA_001350015.1	PRJEB2655	SAMEA1904138	Contig	ST22
GCA_001350915.1	PRJEB2812	SAMEA1569566	Contig	ST250
GCA_001350935.1	PRJEB2812	SAMEA1569568	Contig	ST250
GCA_001350955.1	PRJEB2812	SAMEA1569570	Contig	ST250
GCA_001350975.1	PRJEB2812	SAMEA1569572	Contig	ST250
GCA_001350995.1	PRJEB2812	SAMEA1569577	Contig	ST250
GCA_001351015.1	PRJEB2812	SAMEA1569579	Contig	ST247
GCA_001351035.1	PRJEB2812	SAMEA1569581	Contig	ST247
GCA_001351055.1	PRJEB2812	SAMEA1569584	Contig	ST247
GCA_001351075.1	PRJEB2812	SAMEA1569585	Contig	ST250
GCA_001351095.1	PRJEB2812	SAMEA1569590	Contig	ST247
GCA_001351115.1	PRJEB2812	SAMEA1569593	Contig	ST250
GCA_001351135.1	PRJEB2812	SAMEA1569595	Contig	ST250
GCA_001351155.1	PRJEB2812	SAMEA1569597	Contig	ST250
GCA_001351175.1	PRJEB2812	SAMEA1569598	Contig	ST250
GCA_001351195.1	PRJEB2812	SAMEA1569601	Contig	ST247
GCA_001351215.1	PRJEB2812	SAMEA1569605	Contig	ST250
GCA_001351235.1	PRJEB2812	SAMEA1569607	Contig	ST250
GCA_001351255.1	PRJEB2812	SAMEA1569608	Contig	ST250
GCA_001351275.1	PRJEB2812	SAMEA1569609	Contig	ST250
GCA_001351295.1	PRJEB2812	SAMEA1569617	Contig	ST250
GCA_001351315.1	PRJEB2812	SAMEA1569618	Contig	ST250
GCA_001351335.1	PRJEB2812	SAMEA1569625	Contig	ST250
GCA_001351355.1	PRJEB2812	SAMEA1569626	Contig	ST250
GCA_001351375.1	PRJEB2812	SAMEA1569630	Contig	ST250
GCA_001351395.1	PRJEB2812	SAMEA1569631	Contig	ST250
GCA_001351415.1	PRJEB2812	SAMEA1569632	Contig	ST250
GCA_001351435.1	PRJEB2812	SAMEA1569634	Contig	ST250
GCA_001351455.1	PRJEB2812	SAMEA1569636	Contig	ST250
GCA_001351475.1	PRJEB2812	SAMEA1569639	Contig	ST247
GCA_001351495.1	PRJEB2812	SAMEA1569640	Contig	ST247
GCA_001351515.1	PRJEB2812	SAMEA1569641	Contig	ST250
GCA_001351535.1	PRJEB2812	SAMEA1569644	Contig	ST250
GCA_001351555.1	PRJEB2812	SAMEA1569645	Contig	ST247
GCA_001351575.1	PRJEB2812	SAMEA1569646	Contig	ST250
GCA_001351595.1	PRJEB2812	SAMEA1569648	Contig	ST250
GCA_001351615.1	PRJEB2812	SAMEA1569649	Contig	ST247
GCA_001351635.1	PRJEB2870	SAMEA1324519	Contig	ST8
GCA_001351655.1	PRJEB2870	SAMEA1324524	Contig	ST8
GCA_001351675.1	PRJEB2870	SAMEA1324533	Contig	ST8
GCA_001351695.1	PRJEB2870	SAMEA1324534	Contig	ST8
GCA_001351715.1	PRJEB2870	SAMEA1324541	Contig	ST8
GCA_001351735.1	PRJEB2870	SAMEA1324542	Contig	ST8
GCA_001351755.1	PRJEB2870	SAMEA1324543	Contig	ST8
GCA_001351775.1	PRJEB2870	SAMEA1324546	Contig	ST8
GCA_001351795.1	PRJEB2870	SAMEA1324549	Contig	ST8
GCA_001351835.1	PRJEB2870	SAMEA1324555	Contig	ST8
GCA_001351855.1	PRJEB2870	SAMEA1324556	Contig	ST8
GCA_001351875.1	PRJEB2870	SAMEA1324557	Contig	ST8
GCA_001351895.1	PRJEB2870	SAMEA1324558	Contig	ST8
GCA_001351915.1	PRJEB2870	SAMEA1324559	Contig	ST8
GCA_001351935.1	PRJEB2870	SAMEA1324560	Contig	ST8
GCA_001351955.1	PRJEB2870	SAMEA1324563	Contig	ST8
GCA_001351975.1	PRJEB2870	SAMEA1324565	Contig	ST8
GCA_001352035.1	PRJEB2870	SAMEA1324570	Contig	ST8
GCA_001352055.1	PRJEB2870	SAMEA1324572	Contig	ST8
GCA_001352075.1	PRJEB2870	SAMEA1324575	Contig	ST8
GCA_001352095.1	PRJEB2870	SAMEA1324578	Contig	ST8
GCA_001352135.1	PRJEB2870	SAMEA1324589	Contig	ST8
GCA_001352155.1	PRJEB2870	SAMEA1324591	Contig	ST8
GCA_001352195.1	PRJEB2870	SAMEA1324600	Contig	ST8
GCA_001352235.1	PRJEB2870	SAMEA1324603	Contig	ST8
GCA_001352255.1	PRJEB2870	SAMEA1324604	Contig	ST8
GCA_001352275.1	PRJEB2870	SAMEA1324605	Contig	ST8
GCA_001352295.1	PRJEB2870	SAMEA1324607	Contig	ST8
GCA_001352315.1	PRJEB2870	SAMEA1324609	Contig	ST8
GCA_001352335.1	PRJEB2870	SAMEA1324611	Contig	ST8
GCA_001352355.1	PRJEB2870	SAMEA1324624	Contig	ST8
GCA_001352375.1	PRJEB2870	SAMEA1324626	Contig	ST8
GCA_001352395.1	PRJEB2870	SAMEA1324628	Contig	ST8
GCA_001352415.1	PRJEB2870	SAMEA1324633	Contig	ST8
GCA_001352435.1	PRJEB2870	SAMEA1324638	Contig	ST8
GCA_001352455.1	PRJEB2870	SAMEA1324639	Contig	ST8
GCA_001352475.1	PRJEB2870	SAMEA1324641	Contig	ST8
GCA_001352495.1	PRJEB2870	SAMEA1324646	Contig	ST8
GCA_001352515.1	PRJEB2870	SAMEA1324652	Contig	ST8
GCA_001352535.1	PRJEB2870	SAMEA1324656	Contig	ST8
GCA_001352555.1	PRJEB2870	SAMEA1324658	Contig	ST8
GCA_001352575.1	PRJEB2870	SAMEA1324664	Contig	ST8
GCA_001352595.1	PRJEB2870	SAMEA1324666	Contig	ST8
GCA_001352615.1	PRJEB2870	SAMEA1324667	Contig	ST8
GCA_001352635.1	PRJEB2870	SAMEA1324670	Contig	ST8
GCA_001352655.1	PRJEB2870	SAMEA1324672	Contig	ST8
GCA_001352675.1	PRJEB2870	SAMEA1324679	Contig	ST8
GCA_001352695.1	PRJEB2870	SAMEA1324682	Contig	ST8
GCA_001352715.1	PRJEB2870	SAMEA1324683	Contig	ST8
GCA_001352735.1	PRJEB2870	SAMEA1324692	Contig	ST8
GCA_001352755.1	PRJEB2870	SAMEA1324694	Contig	ST8
GCA_001352775.1	PRJEB2870	SAMEA1324696	Contig	ST8
GCA_001352795.1	PRJEB2870	SAMEA1324698	Contig	ST8
GCA_001352835.1	PRJEB2870	SAMEA1324702	Contig	ST8
GCA_001352855.1	PRJEB2870	SAMEA1324704	Contig	ST8
GCA_001352875.1	PRJEB2870	SAMEA1324707	Contig	ST8
GCA_001352895.1	PRJEB2870	SAMEA1324709	Contig	ST8
GCA_001352915.1	PRJEB2870	SAMEA1324714	Contig	ST8
GCA_001352935.1	PRJEB2870	SAMEA1324715	Contig	ST8
GCA_001352975.1	PRJEB2870	SAMEA1324726	Contig	ST8
GCA_001352995.1	PRJEB2870	SAMEA1324728	Contig	ST8
GCA_001353035.1	PRJEB2870	SAMEA1324730	Contig	ST8
GCA_001353055.1	PRJEB2870	SAMEA1324731	Contig	ST8
GCA_001353075.1	PRJEB2870	SAMEA1324732	Contig	ST8
GCA_001353095.1	PRJEB2870	SAMEA1324734	Contig	ST8
GCA_001353135.1	PRJEB2870	SAMEA1324740	Contig	ST8
GCA_001353155.1	PRJEB2870	SAMEA1324742	Contig	ST8
GCA_001353175.1	PRJEB2870	SAMEA1324744	Contig	ST8
GCA_001353195.1	PRJEB2870	SAMEA1324746	Contig	ST8
GCA_001353215.1	PRJEB2870	SAMEA1324751	Contig	ST8
GCA_001353255.1	PRJEB2870	SAMEA1324753	Contig	ST8
GCA_001353295.1	PRJEB2870	SAMEA1324760	Contig	ST8
GCA_001353315.1	PRJEB2870	SAMEA1324764	Contig	ST8
GCA_001353335.1	PRJEB2870	SAMEA1324765	Contig	ST8
GCA_001353355.1	PRJEB2870	SAMEA1324768	Contig	ST8
GCA_001353375.1	PRJEB2870	SAMEA1324769	Contig	ST8
GCA_001353395.1	PRJEB2870	SAMEA1324771	Contig	ST8
GCA_001353415.1	PRJEB2870	SAMEA1466448	Contig	ST8
GCA_001353435.1	PRJEB2870	SAMEA1466449	Contig	ST3317
GCA_001353455.1	PRJEB2870	SAMEA1466450	Contig	ST8
GCA_001353475.1	PRJEB2870	SAMEA1466455	Contig	ST8
GCA_001353495.1	PRJEB2870	SAMEA1466456	Contig	ST8
GCA_001353515.1	PRJEB2870	SAMEA1466458	Contig	ST232
GCA_001353535.1	PRJEB2870	SAMEA1466461	Contig	ST8
GCA_001353575.1	PRJEB2870	SAMEA1466464	Contig	ST8
GCA_001353595.1	PRJEB2870	SAMEA1466468	Contig	ST8
GCA_001353615.1	PRJEB2870	SAMEA1466469	Contig	ST8
GCA_001353635.1	PRJEB2870	SAMEA1466472	Contig	ST216
GCA_001353655.1	PRJEB2870	SAMEA1466476	Contig	ST8
GCA_001353675.1	PRJEB2870	SAMEA1466483	Contig	ST8
GCA_001353695.1	PRJEB2870	SAMEA1466486	Contig	ST8
GCA_001353715.1	PRJEB2870	SAMEA1466487	Contig	ST8
GCA_001353735.1	PRJEB2870	SAMEA1466488	Contig	ST8
GCA_001353755.1	PRJEB2870	SAMEA1466489	Contig	ST8
GCA_001353775.1	PRJEB2870	SAMEA1466490	Contig	ST8
GCA_001353795.1	PRJEB2870	SAMEA1466493	Contig	ST8
GCA_001353835.1	PRJEB2870	SAMEA1466498	Contig	ST8
GCA_001353875.1	PRJEB2870	SAMEA1466500	Contig	ST8
GCA_001353895.1	PRJEB2870	SAMEA1466503	Contig	ST8
GCA_001353915.1	PRJEB2870	SAMEA1466504	Contig	ST8
GCA_001353935.1	PRJEB2870	SAMEA1466507	Contig	ST8
GCA_001353955.1	PRJEB2870	SAMEA1466509	Contig	ST8
GCA_001353975.1	PRJEB2870	SAMEA1466512	Contig	ST8
GCA_001353995.1	PRJEB2870	SAMEA1466514	Contig	ST8
GCA_001354015.1	PRJEB2870	SAMEA1466515	Contig	ST8
GCA_001354035.1	PRJEB2870	SAMEA1466516	Contig	ST8
GCA_001354055.1	PRJEB2870	SAMEA1466517	Contig	ST3314
GCA_001354095.1	PRJEB2870	SAMEA1466521	Contig	ST8
GCA_001354115.1	PRJEB2870	SAMEA1466522	Contig	ST8
GCA_001354135.1	PRJEB2870	SAMEA1466529	Contig	ST8
GCA_001354155.1	PRJEB2870	SAMEA1466530	Contig	ST8
GCA_001354175.1	PRJEB2870	SAMEA1466531	Contig	ST8
GCA_001354195.1	PRJEB2870	SAMEA1466533	Contig	ST8
GCA_001354215.1	PRJEB2870	SAMEA1466535	Contig	ST8
GCA_001354235.1	PRJEB2870	SAMEA1466536	Contig	ST8
GCA_001354255.1	PRJEB2870	SAMEA1466537	Contig	ST8
GCA_001354295.1	PRJEB2870	SAMEA1466543	Contig	ST8
GCA_001354535.1	PRJEB2870	SAMEA1710114	Contig	ST8
GCA_001369415.1	PRJEB7753	SAMEA1464023	Contig	ST2371
GCA_001411605.1	PRJNA284620	SAMN03988633	Contig	ST30
GCA_001411615.1	PRJNA284620	SAMN03988826	Contig	ST5
GCA_001411635.1	PRJNA284620	SAMN03968919	Contig	ST5
GCA_001411685.1	PRJNA284620	SAMN03988862	Contig	ST2864
GCA_001411695.1	PRJNA284620	SAMN03991630	Contig	unknown
GCA_001411705.1	PRJNA284620	SAMN03992140	Contig	unknown
GCA_001444345.1	PRJNA301649	SAMN04253017	Complete_Genome	ST121
GCA_001448005.1	PRJNA288099	SAMN03793205	Contig	ST8
GCA_001448035.1	PRJNA288095	SAMN03793202	Contig	ST8
GCA_001448075.1	PRJNA288102	SAMN03793207	Contig	ST8
GCA_001448095.1	PRJNA288106	SAMN03793211	Contig	ST8
GCA_001448105.1	PRJNA288103	SAMN03793208	Contig	ST8
GCA_001448135.1	PRJNA288108	SAMN03793213	Contig	ST8
GCA_001448155.1	PRJNA288109	SAMN03793214	Contig	ST8
GCA_001448175.1	PRJNA288113	SAMN03793218	Contig	ST8
GCA_001448185.1	PRJNA288114	SAMN03793219	Contig	ST8
GCA_001448215.1	PRJNA288097	SAMN03793204	Contig	ST8
GCA_001448235.1	PRJNA288101	SAMN03793206	Contig	ST8
GCA_001448255.1	PRJNA288104	SAMN03793209	Contig	ST8
GCA_001448285.1	PRJNA288117	SAMN03793222	Contig	ST8
GCA_001448305.1	PRJNA288115	SAMN03793220	Contig	ST8
GCA_001448325.1	PRJNA288105	SAMN03793210	Contig	ST8
GCA_001448345.1	PRJNA288112	SAMN03793217	Contig	ST8
GCA_001453975.1	PRJNA215415	SAMN02404769	Contig	ST5
GCA_001453995.1	PRJNA215416	SAMN02404770	Contig	ST8
GCA_001455955.1	PRJNA303158	SAMN04287217	Contig	ST398
GCA_001456215.1	PRJNA263760	SAMN03145755	Complete_Genome	ST338
GCA_001457095.1	PRJNA288096	SAMN03793203	Contig	ST8
GCA_001457105.1	PRJNA288094	SAMN03793201	Contig	ST8
GCA_001457115.1	PRJNA288092	SAMN03793200	Contig	ST8
GCA_001457125.1	PRJNA288107	SAMN03793212	Contig	ST8
GCA_001457175.1	PRJNA288110	SAMN03793215	Contig	ST8
GCA_001457185.1	PRJNA288111	SAMN03793216	Contig	unknown
GCA_001457195.1	PRJNA288116	SAMN03793221	Contig	ST8
GCA_001457495.1	PRJEB6403	SAMEA2479566	Complete_Genome	ST80
GCA_001465635.1	PRJNA305475	SAMN04325935	Complete_Genome	ST398
GCA_001465675.1	PRJNA305475	SAMN04325938	Complete_Genome	ST398
GCA_001465755.1	PRJNA305475	SAMN04325940	Complete_Genome	ST398
GCA_001471675.2	PRJNA231221	SAMN03996293	Contig	ST8
GCA_001471695.2	PRJNA231221	SAMN03996279	Contig	ST8
GCA_001471715.2	PRJNA231221	SAMN03996284	Chromosome	ST8
GCA_001515665.1	PRJNA288680	SAMN03835466	Complete_Genome	ST239
GCA_001515685.1	PRJNA286121	SAMN03765155	Complete_Genome	ST239
GCA_001515705.1	PRJNA288682	SAMN03835488	Complete_Genome	ST239
GCA_001515745.1	PRJNA288685	SAMN03835492	Complete_Genome	ST239
GCA_001515765.1	PRJNA288686	SAMN03835494	Complete_Genome	ST239
GCA_001544175.1	PRJDB418	SAMD00045736	Contig	ST8
GCA_001548295.1	PRJDB4160	SAMD00039082	Complete_Genome	ST464
GCA_001548415.1	PRJDB4467	SAMD00044982	Complete_Genome	ST5
GCA_001549655.1	PRJDB3193	SAMD00020283	Complete_Genome	ST72
GCA_001549675.1	PRJDB3193	SAMD00020284	Complete_Genome	ST72
GCA_001558795.2	PRJNA231221	SAMN03996304	Complete_Genome	ST5286
GCA_001580495.1	PRJNA277068	SAMN03387935	Complete_Genome	ST72
GCA_001580515.1	PRJNA273427	SAMN04254471	Complete_Genome	ST8
GCA_001594205.1	PRJNA39571	SAMN02953006	Complete_Genome	ST45
GCA_001611325.1	PRJNA298753	SAMN04166494	Complete_Genome	ST15
GCA_001611345.1	PRJNA298754	SAMN04166543	Complete_Genome	ST15
GCA_001611365.1	PRJNA298756	SAMN04166544	Complete_Genome	ST25
GCA_001611385.1	PRJNA298761	SAMN04166545	Complete_Genome	ST25
GCA_001611405.1	PRJNA298722	SAMN04166246	Complete_Genome	ST15
GCA_001611425.1	PRJNA298748	SAMN04166389	Complete_Genome	ST15
GCA_001618305.1	PRJNA317948	SAMN04590098	Complete_Genome	ST5
GCA_001640885.1	PRJNA285271	SAMN03742530	Complete_Genome	ST5
GCA_001640905.1	PRJNA300829	SAMN04219574	Complete_Genome	ST5
GCA_001640925.1	PRJNA300829	SAMN03955396	Complete_Genome	ST5
GCA_001641025.1	PRJNA300829	SAMN04219577	Complete_Genome	ST239
GCA_001641045.1	PRJNA300829	SAMN04219581	Complete_Genome	ST5355
GCA_001656045.1	PRJNA321000	SAMN04939716	Complete_Genome	ST582
GCA_001656075.1	PRJNA321000	SAMN04939717	Complete_Genome	ST7
GCA_001661885.1	PRJNA280939	SAMN05192646	Contig	ST5993
GCA_001676955.1	PRJNA315778	SAMN04570172	Contig	unknown
GCA_001679575.1	PRJNA269094	SAMN03249216	Contig	ST247
GCA_001679585.1	PRJNA269094	SAMN03249215	Contig	unknown
GCA_001679625.1	PRJNA269094	SAMN03249217	Contig	ST247
GCA_001680935.1	PRJNA323745	SAMN05188391	Contig	ST1
GCA_001680995.1	PRJNA323745	SAMN05188399	Contig	ST8
GCA_001681005.1	PRJNA323745	SAMN05188400	Contig	ST5
GCA_001681015.1	PRJNA323745	SAMN05188403	Contig	ST3184
GCA_001681025.1	PRJNA323745	SAMN05188404	Contig	ST3184
GCA_001681075.1	PRJNA323745	SAMN05188390	Contig	ST705
GCA_001681155.1	PRJNA323745	SAMN05188398	Contig	ST1
GCA_001681185.1	PRJNA323745	SAMN05188402	Contig	ST133
GCA_001696355.1	PRJNA320040	SAMN04914827	Contig	ST398
GCA_001696365.1	PRJNA320039	SAMN04914826	Contig	ST398
GCA_001696415.1	PRJNA320041	SAMN04914828	Contig	ST398
GCA_001696445.1	PRJNA320038	SAMN04914825	Contig	ST398
GCA_001717645.3	PRJNA321122	SAMN04966150	Complete_Genome	ST8
GCA_001717665.2	PRJNA321119	SAMN04966148	Complete_Genome	ST72
GCA_001717685.3	PRJNA321116	SAMN04966145	Complete_Genome	ST8
GCA_001717705.2	PRJNA321120	SAMN04966149	Complete_Genome	ST8
GCA_001717725.2	PRJNA321054	SAMN04964640	Complete_Genome	ST8
GCA_001717975.3	PRJNA321118	SAMN04966147	Complete_Genome	ST8
GCA_001722595.1	PRJNA339741	SAMN05605119	Contig	ST25
GCA_001725965.1	PRJNA295337	SAMN04046233	Complete_Genome	ST5
GCA_001735645.2	PRJNA321114	SAMN04966138	Contig	ST8
GCA_001735655.2	PRJNA321117	SAMN04966146	Complete_Genome	ST8
GCA_001855045.1	PRJNA348418	SAMN05908352	Contig	unknown
GCA_001879545.1	PRJNA301211	SAMN04243988	Complete_Genome	ST1
GCA_001880265.1	PRJNA302097	SAMN04263915	Complete_Genome	unknown
GCA_001887075.1	PRJNA302644	SAMN04276964	Complete_Genome	ST398
GCA_001899895.1	PRJNA345163	SAMN05858801	Contig	ST5
GCA_001899935.1	PRJNA345163	SAMN05858808	Contig	ST45
GCA_001899965.1	PRJNA345163	SAMN05858809	Contig	ST45
GCA_001899975.1	PRJNA345163	SAMN05858826	Contig	ST15
GCA_001900005.1	PRJNA345163	SAMN05858838	Contig	ST72
GCA_001900015.1	PRJNA345163	SAMN05858837	Contig	ST15
GCA_001900065.1	PRJNA345163	SAMN05860625	Contig	ST5
GCA_001900095.1	PRJNA345163	SAMN05860635	Contig	ST45
GCA_001900115.1	PRJNA345163	SAMN05860689	Contig	ST125
GCA_001900145.1	PRJNA345163	SAMN05860690	Contig	ST8
GCA_001900185.1	PRJNA355085	SAMN06062108	Complete_Genome	ST8
GCA_001921695.1	PRJNA355562	SAMN06077115	Contig	ST5
GCA_001940425.1	PRJNA279228	SAMN03450776	Contig	ST398
GCA_001953735.1	PRJNA360116	SAMN06217789	Contig	ST97
GCA_001956755.1	PRJNA353940	SAMN06200256	Complete_Genome	ST433
GCA_001956815.1	PRJNA260675	SAMN06238073	Complete_Genome	ST8
GCA_001975005.1	PRJNA354450	SAMN06046111	Complete_Genome	ST5
GCA_001975045.1	PRJNA354449	SAMN06046106	Complete_Genome	ST5
GCA_001982965.1	PRJNA343109	SAMN05773537	Contig	ST97
GCA_001983125.1	PRJNA343109	SAMN05773543	Contig	ST97
GCA_001986135.1	PRJNA369164	SAMN06277866	Complete_Genome	ST88
GCA_001996865.1	PRJNA360134	SAMN06209059	Contig	ST8
GCA_002000565.1	PRJNA312385	SAMN04497603	Complete_Genome	ST8
GCA_002000585.1	PRJNA312385	SAMN04497604	Complete_Genome	ST8
GCA_002000605.1	PRJNA312385	SAMN04497605	Complete_Genome	ST8
GCA_002000625.1	PRJNA312385	SAMN04497606	Complete_Genome	ST8
GCA_002000645.1	PRJNA312385	SAMN04497607	Complete_Genome	ST8
GCA_002000665.1	PRJNA312385	SAMN04497608	Complete_Genome	ST8
GCA_002000685.1	PRJNA312385	SAMN04497609	Complete_Genome	ST8
GCA_002000705.1	PRJNA312385	SAMN04497610	Complete_Genome	ST8
GCA_002000725.1	PRJNA312385	SAMN04497611	Complete_Genome	ST8
GCA_002000745.1	PRJNA312385	SAMN04497612	Complete_Genome	ST8
GCA_002000765.1	PRJNA312385	SAMN04497613	Complete_Genome	ST8
GCA_002000785.1	PRJNA312385	SAMN04497614	Complete_Genome	ST8
GCA_002000805.1	PRJNA312385	SAMN04497615	Complete_Genome	ST8
GCA_002000825.1	PRJNA312385	SAMN04497616	Complete_Genome	ST8
GCA_002000845.1	PRJNA312385	SAMN04497617	Complete_Genome	ST8
GCA_002000865.1	PRJNA312385	SAMN04497618	Complete_Genome	ST8
GCA_002025125.1	PRJNA378150	SAMN06480668	Complete_Genome	ST398
GCA_002025145.1	PRJNA378149	SAMN06480665	Complete_Genome	ST464
GCA_002082075.1	PRJNA380017	SAMN06625197	Contig	ST5
GCA_002085525.1	PRJNA381486	SAMN06677988	Complete_Genome	ST8
GCA_002088995.1	PRJNA345240	SAMN05860146	Complete_Genome	ST8
GCA_002089035.2	PRJNA362943	SAMN06251153	Complete_Genome	ST398
GCA_002089055.1	PRJNA368923	SAMN06274061	Complete_Genome	ST398
GCA_002089075.2	PRJNA368953	SAMN06274062	Complete_Genome	ST398
GCA_002089095.2	PRJNA368959	SAMN06274241	Complete_Genome	ST398
GCA_002089115.2	PRJNA368957	SAMN06274093	Complete_Genome	ST398
GCA_002097595.2	PRJNA319679	SAMN04903357	Complete_Genome	ST5354
GCA_002140115.1	PRJNA321478	SAMN04995068	Complete_Genome	ST188
GCA_002140165.1	PRJNA386030	SAMN05504819	Contig	ST5
GCA_002141045.1	PRJNA386030	SAMN05504818	Contig	ST72
GCA_002188425.1	PRJNA269675	SAMN07167827	Contig	ST1
GCA_002188455.1	PRJNA269675	SAMN07167825	Contig	ST1
GCA_002202075.1	PRJNA390063	SAMN07212543	Complete_Genome	ST243
GCA_002202095.1	PRJNA390063	SAMN07212544	Complete_Genome	ST243
GCA_002204555.1	PRJNA315882	SAMN04571767	Complete_Genome	ST5
GCA_002204575.1	PRJNA315880	SAMN04571756	Complete_Genome	ST398
GCA_002204735.1	PRJNA389380	SAMN07201052	Contig	ST398
GCA_002206395.2	PRJNA231221	SAMN06173369	Contig	ST10
GCA_002208375.1	PRJNA302371	SAMN04272706	Contig	unknown
GCA_002208395.1	PRJNA302368	SAMN04272703	Contig	ST398
GCA_002208415.1	PRJNA302367	SAMN04272702	Contig	ST398
GCA_002208435.1	PRJNA302372	SAMN04272707	Contig	ST398
GCA_002208455.1	PRJNA302370	SAMN04272705	Contig	ST398
GCA_002208475.1	PRJNA302373	SAMN04272708	Contig	ST398
GCA_002208485.1	PRJNA302377	SAMN04272709	Contig	unknown
GCA_002208515.1	PRJNA302379	SAMN04272711	Contig	ST398
GCA_002208535.1	PRJNA302369	SAMN04272704	Contig	ST398
GCA_002208555.1	PRJNA302378	SAMN04272710	Contig	ST398
GCA_002209325.1	PRJNA338099	SAMN05520967	Complete_Genome	ST1
GCA_002209955.1	PRJNA390897	SAMN07252138	Contig	ST8
GCA_002214665.1	PRJNA326817	SAMN05292960	Complete_Genome	ST72
GCA_002221845.1	PRJNA279625	SAMN03455945	Contig	ST5
GCA_002267105.1	PRJNA291213	SAMN03940727	Contig	ST8
GCA_002267135.1	PRJNA291213	SAMN03940723	Contig	ST88
GCA_002267155.1	PRJNA291213	SAMN03940729	Contig	ST8
GCA_002267295.1	PRJNA291213	SAMN03940741	Contig	ST88
GCA_002267365.1	PRJNA291213	SAMN03940724	Contig	ST8
GCA_002267485.1	PRJNA291213	SAMN03940734	Contig	ST8
GCA_002267785.1	PRJNA291213	SAMN03940761	Contig	ST72
GCA_002267925.1	PRJNA291213	SAMN03940774	Contig	ST8
GCA_002268065.1	PRJNA291213	SAMN03940762	Contig	ST5
GCA_002310395.1	PRJNA406184	SAMN07629847	Complete_Genome	ST254
GCA_002310435.1	PRJNA406184	SAMN07629846	Complete_Genome	ST254
GCA_002355355.1	PRJDB4364	SAMD00043228	Complete_Genome	ST8
GCA_002356655.1	PRJDB4003	SAMD00041597	Chromosome	ST81
GCA_002356675.1	PRJDB4003	SAMD00034144	Complete_Genome	ST8
GCA_002386245.1	PRJNA231221	SAMN07312456	Complete_Genome	ST6271
GCA_002407105.1	PRJNA316797	SAMN04621062	Chromosome	ST239
GCA_002442975.1	PRJNA382289	SAMN06703161	Complete_Genome	ST59
GCA_002554295.1	PRJNA231221	SAMN07312405	Contig	ST5
GCA_002574055.1	PRJNA403775	SAMN07692399	Contig	unknown
GCA_002574065.1	PRJNA403775	SAMN07692403	Contig	ST182
GCA_002607665.1	PRJNA310974	SAMN04479289	Contig	ST8
GCA_002633765.1	PRJNA243331	SAMN03763930	Complete_Genome	ST45
GCA_002633785.1	PRJNA243331	SAMN03763942	Complete_Genome	ST30
GCA_002633805.1	PRJNA243331	SAMN03763945	Complete_Genome	ST5
GCA_002633825.1	PRJNA243331	SAMN03763946	Complete_Genome	ST1
GCA_002633845.1	PRJNA243331	SAMN03763978	Complete_Genome	ST59
GCA_002633865.1	PRJNA243331	SAMN03763989	Complete_Genome	ST5
GCA_002741955.1	PRJNA344909	SAMN05853039	Contig	ST5
GCA_002760495.1	PRJNA215677	SAMN02947294	Contig	ST97
GCA_002786465.1	PRJNA392813	SAMN07310520	Complete_Genome	ST8
GCA_002786535.1	PRJNA392815	SAMN07310553	Complete_Genome	ST22
GCA_002795285.1	PRJNA345484	SAMN05864218	Complete_Genome	ST1
GCA_002803885.1	PRJNA418239	SAMN08024196	Complete_Genome	ST152
GCA_002850395.1	PRJNA376656	SAMN06702660	Complete_Genome	ST2454
GCA_002850415.1	PRJNA376656	SAMN06702662	Complete_Genome	ST2454
GCA_002884555.1	PRJNA316969	SAMN07511429	Contig	ST39
GCA_002895385.1	PRJNA357000	SAMN06130958	Complete_Genome	ST239
GCA_002900905.1	PRJEB8900	SAMEA3360374	Contig	ST2250
GCA_002904815.1	PRJNA295807	SAMN04089984	Contig	ST3248
GCA_002905355.1	PRJNA295807	SAMN04089992	Contig	ST5
GCA_002905535.1	PRJNA295807	SAMN04089983	Contig	ST1
GCA_002905675.1	PRJNA295807	SAMN04090001	Contig	ST508
GCA_002909315.1	PRJNA431415	SAMN08391007	Contig	ST8
GCA_002909325.1	PRJNA431415	SAMN08391108	Contig	ST8
GCA_002930565.1	PRJNA414566	SAMN07782090	Contig	ST188
GCA_002952015.1	PRJNA376656	SAMN06689951	Complete_Genome	ST2454
GCA_002982345.1	PRJNA414752	SAMN07811232	Contig	ST5
GCA_002982375.1	PRJNA414752	SAMN07811231	Contig	ST5
GCA_002982395.1	PRJNA414752	SAMN07811230	Contig	ST5
GCA_002982415.1	PRJNA414752	SAMN07811229	Contig	ST5
GCA_002982435.1	PRJNA414752	SAMN07811228	Contig	ST5
GCA_002982455.1	PRJNA414752	SAMN07811227	Contig	ST5
GCA_002982475.1	PRJNA414752	SAMN07811226	Contig	ST5
GCA_002982515.1	PRJNA414752	SAMN07811225	Contig	ST5
GCA_002982535.1	PRJNA414752	SAMN07811223	Contig	ST87
GCA_002982595.1	PRJNA414752	SAMN07811220	Contig	ST5
GCA_002982615.1	PRJNA414752	SAMN07811219	Contig	ST5
GCA_002982635.1	PRJNA414752	SAMN07811218	Contig	ST5
GCA_002982675.1	PRJNA414752	SAMN07811217	Contig	ST5
GCA_002982695.1	PRJNA414752	SAMN07811215	Contig	ST5
GCA_002982715.1	PRJNA414752	SAMN07811212	Contig	ST5
GCA_002982735.1	PRJNA414752	SAMN07811213	Contig	ST5
GCA_002982755.1	PRJNA414752	SAMN07811210	Contig	ST5
GCA_002982775.1	PRJNA414752	SAMN07811211	Contig	ST5
GCA_002982825.1	PRJNA414752	SAMN07811207	Contig	ST5
GCA_002982855.1	PRJNA414752	SAMN07811206	Contig	ST5
GCA_002982875.1	PRJNA414752	SAMN07811205	Contig	ST87
GCA_002982895.1	PRJNA414752	SAMN07811204	Contig	ST87
GCA_002982915.1	PRJNA414752	SAMN07811203	Contig	ST5
GCA_002982925.1	PRJNA414752	SAMN07811202	Contig	ST5
GCA_002982955.1	PRJNA414752	SAMN07811201	Contig	ST5
GCA_002983015.1	PRJNA414752	SAMN07811198	Contig	ST5
GCA_002983035.1	PRJNA414752	SAMN07811197	Contig	ST5
GCA_002983055.1	PRJNA414752	SAMN07811196	Contig	ST5
GCA_002983075.1	PRJNA414752	SAMN07811195	Contig	ST5
GCA_002983095.1	PRJNA414752	SAMN07811194	Contig	ST5
GCA_002983115.1	PRJNA414752	SAMN07811193	Contig	ST5
GCA_002983155.1	PRJNA414752	SAMN07811191	Contig	ST5
GCA_002983165.1	PRJNA414752	SAMN07811190	Contig	ST5
GCA_002983175.1	PRJNA414752	SAMN07811189	Contig	ST5
GCA_002983215.1	PRJNA414752	SAMN07811188	Contig	ST5
GCA_002983235.1	PRJNA414752	SAMN07811187	Contig	ST5
GCA_002983275.1	PRJNA414752	SAMN07811184	Contig	ST8
GCA_002983315.1	PRJNA414752	SAMN07811183	Contig	ST8
GCA_002983375.1	PRJNA414752	SAMN07811180	Contig	ST8
GCA_002983395.1	PRJNA414752	SAMN07811179	Contig	ST8
GCA_002993865.1	PRJNA395593	SAMN07411405	Chromosome	ST8
GCA_003001175.1	PRJNA435710	SAMN08584161	Contig	ST398
GCA_003001185.1	PRJNA435710	SAMN08584184	Contig	ST398
GCA_003001215.1	PRJNA435710	SAMN08584162	Contig	ST398
GCA_003001225.1	PRJNA435710	SAMN08584198	Contig	ST398
GCA_003001255.1	PRJNA435710	SAMN08584209	Contig	ST398
GCA_003001275.1	PRJNA435710	SAMN08584169	Contig	ST398
GCA_003001345.1	PRJNA435710	SAMN08612626	Contig	ST398
GCA_003001395.1	PRJNA435710	SAMN08612645	Contig	ST398
GCA_003001475.1	PRJNA435710	SAMN08612625	Contig	ST398
GCA_003001485.1	PRJNA435710	SAMN08612631	Contig	ST398
GCA_003010475.1	PRJNA436877	SAMN08634544	Complete_Genome	unknown
GCA_003010875.1	PRJNA379058	SAMN06578843	Complete_Genome	ST188
GCA_003011005.1	PRJNA269675	SAMN08689420	Contig	ST582
GCA_003011055.1	PRJNA269675	SAMN08689415	Contig	ST97
GCA_003017305.1	PRJNA384361	SAMN06835234	Contig	ST34
GCA_003017355.1	PRJNA384361	SAMN06835230	Contig	ST182
GCA_003017395.1	PRJNA384361	SAMN06835229	Contig	ST30
GCA_003017415.1	PRJNA384361	SAMN06835218	Contig	ST9
GCA_003017425.1	PRJNA384361	SAMN06835235	Contig	ST45
GCA_003017475.1	PRJNA384361	SAMN06835236	Contig	ST34
GCA_003017495.1	PRJNA384361	SAMN06835232	Contig	ST188
GCA_003017515.1	PRJNA384361	SAMN06835233	Contig	ST121
GCA_003017535.1	PRJNA384361	SAMN06835231	Contig	ST5110
GCA_003017575.1	PRJNA384361	SAMN06835228	Contig	unknown
GCA_003017595.1	PRJNA384361	SAMN06835223	Contig	ST8
GCA_003017635.1	PRJNA384361	SAMN06835227	Contig	ST20
GCA_003017655.1	PRJNA384361	SAMN06835225	Contig	ST20
GCA_003017695.1	PRJNA384361	SAMN06835219	Contig	ST8
GCA_003017715.1	PRJNA384361	SAMN06835217	Contig	ST45
GCA_003029645.1	PRJNA243331	SAMN08663439	Complete_Genome	ST398
GCA_003029665.1	PRJNA378176	SAMN06649572	Chromosome	ST5
GCA_003030065.1	PRJNA243331	SAMN08668672	Complete_Genome	ST433
GCA_003030085.1	PRJNA243331	SAMN08663436	Complete_Genome	ST4307
GCA_003030225.1	PRJNA243331	SAMN08663447	Complete_Genome	ST9
GCA_003031285.1	PRJNA411362	SAMN07684573	Complete_Genome	ST8
GCA_003031425.1	PRJNA243331	SAMN03763991	Complete_Genome	ST30
GCA_003031465.1	PRJNA378176	SAMN06644991	Chromosome	ST5
GCA_003031485.1	PRJNA378176	SAMN06480776	Complete_Genome	ST5
GCA_003038295.1	PRJNA437716	SAMN08683510	Contig	ST859
GCA_003038315.1	PRJNA437720	SAMN08683536	Contig	ST149
GCA_003038335.1	PRJNA437720	SAMN08683534	Contig	ST22
GCA_003038355.1	PRJNA437720	SAMN08683531	Contig	ST97
GCA_003038395.1	PRJNA437720	SAMN08683535	Contig	ST149
GCA_003038405.1	PRJNA437720	SAMN08683532	Contig	ST5
GCA_003038435.1	PRJNA437720	SAMN08683530	Contig	ST6
GCA_003038495.1	PRJNA437720	SAMN08683524	Contig	ST5
GCA_003038535.1	PRJNA437720	SAMN08683525	Contig	ST8
GCA_003038575.1	PRJNA437720	SAMN08683521	Contig	ST1
GCA_003038595.1	PRJNA437720	SAMN08683520	Contig	ST1
GCA_003038675.1	PRJNA437720	SAMN08683514	Contig	ST291
GCA_003038685.1	PRJNA437720	SAMN08683516	Contig	ST149
GCA_003038715.1	PRJNA437720	SAMN08683533	Contig	ST6
GCA_003038745.1	PRJNA437720	SAMN08683519	Contig	ST5
GCA_003052325.1	PRJNA448646	SAMN08862050	Contig	ST39
GCA_003052335.1	PRJNA448646	SAMN08862438	Contig	ST39
GCA_003052445.1	PRJNA448646	SAMN08861901	Contig	ST39
GCA_003073395.1	PRJNA451172	SAMN08963293	Complete_Genome	ST8
GCA_003073415.1	PRJNA451172	SAMN08963276	Complete_Genome	ST8
GCA_003073435.1	PRJNA451172	SAMN08963307	Complete_Genome	ST8
GCA_003073635.1	PRJNA316321	SAMN07291559	Complete_Genome	ST45
GCA_003073655.1	PRJNA316321	SAMN07291558	Complete_Genome	ST5
GCA_003073715.1	PRJNA316321	SAMN07291554	Complete_Genome	ST5
GCA_003073755.1	PRJNA316321	SAMN07291557	Complete_Genome	ST45
GCA_003073775.1	PRJNA316321	SAMN07291555	Complete_Genome	ST5
GCA_003075495.1	PRJNA354234	SAMN08971726	Contig	ST88
GCA_003111725.1	PRJNA454172	SAMN08999370	Complete_Genome	ST612
GCA_003111745.1	PRJNA454185	SAMN08999457	Complete_Genome	ST398
GCA_003114635.1	PRJDB6497	SAMD00105938	Contig	ST8
GCA_003131055.1	PRJNA464331	SAMN09081215	Contig	ST479
GCA_003149295.1	PRJNA471798	SAMN09217945	Contig	ST20
GCA_003184985.1	PRJNA435512	SAMN08580535	Complete_Genome	ST22
GCA_003185005.1	PRJNA435575	SAMN08580907	Complete_Genome	ST22
GCA_003186105.1	PRJNA472941	SAMN09254008	Complete_Genome	ST97
GCA_003186125.1	PRJNA472939	SAMN09253995	Complete_Genome	ST71
GCA_003193665.1	PRJNA316321	SAMN07291565	Complete_Genome	ST72
GCA_003193685.1	PRJNA316321	SAMN04901613	Complete_Genome	ST1750
GCA_003193705.1	PRJNA316321	SAMN04901609	Complete_Genome	ST5
GCA_003193725.1	PRJNA316321	SAMN04901606	Complete_Genome	ST8
GCA_003193745.1	PRJNA316321	SAMN07291563	Complete_Genome	ST30
GCA_003193765.1	PRJNA316321	SAMN07291564	Complete_Genome	ST508
GCA_003193785.1	PRJNA316321	SAMN07291566	Complete_Genome	ST72
GCA_003193885.1	PRJNA316321	SAMN07291560	Complete_Genome	ST5
GCA_003193965.1	PRJNA316321	SAMN04901615	Complete_Genome	ST8
GCA_003194005.1	PRJNA316321	SAMN07291562	Complete_Genome	ST5
GCA_003194025.1	PRJNA316321	SAMN04901605	Complete_Genome	ST5
GCA_003194065.1	PRJNA384361	SAMN06835226	Chromosome	unknown
GCA_003194105.1	PRJNA385726	SAMN06909129	Chromosome	ST30
GCA_003194145.1	PRJNA384361	SAMN06835224	Chromosome	ST20
GCA_003194165.1	PRJNA384361	SAMN06835222	Chromosome	ST20
GCA_003194185.1	PRJNA384361	SAMN06835221	Chromosome	ST30
GCA_003194205.1	PRJNA384361	SAMN06835220	Chromosome	ST582
GCA_003194405.1	PRJNA378176	SAMN06560523	Complete_Genome	ST5
GCA_003203595.1	PRJNA316321	SAMN04901616	Complete_Genome	ST8
GCA_003203615.1	PRJNA316321	SAMN07291561	Complete_Genome	ST5
GCA_003203635.1	PRJNA316321	SAMN04901618	Complete_Genome	ST5
GCA_003203655.1	PRJNA316321	SAMN04901612	Complete_Genome	ST5
GCA_003203675.1	PRJNA316321	SAMN04901610	Complete_Genome	ST5
GCA_003236755.1	PRJNA400143	SAMN08717780	Contig	ST45
GCA_003236795.1	PRJNA400143	SAMN08717776	Contig	unknown
GCA_003236825.1	PRJNA400143	SAMN08717773	Contig	ST121
GCA_003236875.1	PRJNA400143	SAMN08717770	Contig	ST152
GCA_003236905.1	PRJNA400143	SAMN08717767	Contig	unknown
GCA_003236935.1	PRJNA400143	SAMN08717765	Contig	ST121
GCA_003236955.1	PRJNA400143	SAMN08717764	Contig	ST7
GCA_003236975.1	PRJNA400143	SAMN08717763	Contig	unknown
GCA_003236985.1	PRJNA400143	SAMN08717762	Contig	ST121
GCA_003237005.1	PRJNA400143	SAMN08717761	Contig	ST121
GCA_003237035.1	PRJNA400143	SAMN08717759	Contig	ST45
GCA_003237045.1	PRJNA400143	SAMN08717758	Contig	ST8
GCA_003237095.1	PRJNA400143	SAMN08717755	Contig	ST96
GCA_003237115.1	PRJNA400143	SAMN08717754	Contig	ST25
GCA_003237125.1	PRJNA400143	SAMN08717748	Contig	ST398
GCA_003237145.1	PRJNA400143	SAMN08717747	Contig	ST121
GCA_003237175.1	PRJNA400143	SAMN08717746	Contig	ST5561
GCA_003237255.1	PRJNA400143	SAMN08717736	Contig	ST1
GCA_003237305.1	PRJNA400143	SAMN08717733	Contig	ST97
GCA_003237355.1	PRJNA400143	SAMN08717728	Contig	ST1
GCA_003237445.1	PRJNA400143	SAMN08717719	Contig	ST5
GCA_003237475.1	PRJNA400143	SAMN08717715	Contig	ST6
GCA_003237495.1	PRJNA400143	SAMN08717714	Contig	ST30
GCA_003237515.1	PRJNA400143	SAMN08717710	Contig	ST1
GCA_003237545.1	PRJNA400143	SAMN08717704	Contig	ST1162
GCA_003237595.1	PRJNA400143	SAMN08717702	Contig	ST88
GCA_003237655.1	PRJNA400143	SAMN08717694	Contig	unknown
GCA_003237675.1	PRJNA400143	SAMN08717693	Contig	ST30
GCA_003237695.1	PRJNA400143	SAMN08717690	Contig	ST5
GCA_003237705.1	PRJNA400143	SAMN08717689	Contig	ST5
GCA_003237735.1	PRJNA400143	SAMN08717686	Contig	ST5
GCA_003237865.1	PRJNA400143	SAMN08717772	Contig	ST34
GCA_003237895.1	PRJNA400143	SAMN08717768	Contig	ST8
GCA_003237915.1	PRJNA400143	SAMN08717766	Contig	ST395
GCA_003237935.1	PRJNA400143	SAMN08717760	Contig	ST45
GCA_003237975.1	PRJNA400143	SAMN08717749	Contig	ST8
GCA_003238015.1	PRJNA400143	SAMN08717741	Contig	unknown
GCA_003238035.1	PRJNA400143	SAMN08717740	Contig	ST45
GCA_003238075.1	PRJNA400143	SAMN08717732	Contig	ST5
GCA_003238125.1	PRJNA400143	SAMN08717725	Contig	ST1
GCA_003238165.1	PRJNA400143	SAMN08717723	Contig	ST1327
GCA_003238195.1	PRJNA400143	SAMN08717716	Contig	ST22
GCA_003238205.1	PRJNA400143	SAMN08717711	Contig	unknown
GCA_003238285.1	PRJNA400143	SAMN08717697	Contig	unknown
GCA_003238335.1	PRJNA400143	SAMN08717691	Contig	ST5
GCA_003238345.1	PRJNA400143	SAMN08717687	Contig	ST30
GCA_003238375.1	PRJNA400143	SAMN08717682	Contig	ST1
GCA_003238475.1	PRJNA400143	SAMN08717666	Contig	ST22
GCA_003238485.1	PRJNA400143	SAMN08717665	Contig	ST1
GCA_003238575.1	PRJNA400143	SAMN08717657	Contig	unknown
GCA_003238595.1	PRJNA400143	SAMN08717654	Contig	ST1
GCA_003238605.1	PRJNA400143	SAMN08717649	Contig	ST1
GCA_003238655.1	PRJNA400143	SAMN08717645	Contig	ST97
GCA_003238685.1	PRJNA400143	SAMN08717641	Contig	ST152
GCA_003238695.1	PRJNA400143	SAMN08717640	Contig	ST22
GCA_003238735.1	PRJNA400143	SAMN08717638	Contig	ST1
GCA_003238805.1	PRJNA400143	SAMN08717627	Contig	unknown
GCA_003238885.1	PRJNA400143	SAMN08717623	Contig	ST152
GCA_003239055.1	PRJNA400143	SAMN08717606	Contig	unknown
GCA_003239155.1	PRJNA400143	SAMN08717778	Contig	ST45
GCA_003239175.1	PRJNA400143	SAMN08717756	Contig	unknown
GCA_003239185.1	PRJNA400143	SAMN08717753	Contig	ST45
GCA_003239215.1	PRJNA400143	SAMN08717751	Contig	ST5112
GCA_003239235.1	PRJNA400143	SAMN08717750	Contig	ST15
GCA_003239295.1	PRJNA400143	SAMN08717720	Contig	ST22
GCA_003239315.1	PRJNA400143	SAMN08717718	Contig	ST5
GCA_003239335.1	PRJNA400143	SAMN08717717	Contig	ST5
GCA_003239385.1	PRJNA400143	SAMN08717708	Contig	ST1
GCA_003239415.1	PRJNA400143	SAMN08717699	Contig	ST772
GCA_003239435.1	PRJNA400143	SAMN08717698	Contig	ST5
GCA_003239455.1	PRJNA400143	SAMN08717695	Contig	unknown
GCA_003239505.1	PRJNA400143	SAMN08717685	Contig	ST59
GCA_003239535.1	PRJNA400143	SAMN08717674	Contig	ST22
GCA_003239555.1	PRJNA400143	SAMN08717669	Contig	ST15
GCA_003239585.1	PRJNA400143	SAMN08717664	Contig	unknown
GCA_003239625.1	PRJNA400143	SAMN08717655	Contig	unknown
GCA_003239685.1	PRJNA400143	SAMN08717631	Contig	ST5
GCA_003239715.1	PRJNA400143	SAMN08717630	Contig	ST1
GCA_003239745.1	PRJNA400143	SAMN08717651	Contig	ST152
GCA_003239755.1	PRJNA400143	SAMN08717615	Contig	ST1866
GCA_003239815.1	PRJNA400143	SAMN08717681	Contig	ST8
GCA_003239855.1	PRJNA400143	SAMN08717679	Contig	ST1
GCA_003239925.1	PRJNA400143	SAMN08717675	Contig	ST22
GCA_003239945.1	PRJNA400143	SAMN08717672	Contig	ST22
GCA_003239995.1	PRJNA400143	SAMN08717670	Contig	ST97
GCA_003240005.1	PRJNA400143	SAMN08717663	Contig	ST22
GCA_003240035.1	PRJNA400143	SAMN08717662	Contig	ST1
GCA_003240105.1	PRJNA400143	SAMN08717648	Contig	ST22
GCA_003240175.1	PRJNA400143	SAMN08717643	Contig	ST1
GCA_003240185.1	PRJNA400143	SAMN08717639	Contig	unknown
GCA_003240235.1	PRJNA400143	SAMN08717634	Contig	ST8
GCA_003240245.1	PRJNA400143	SAMN08717629	Contig	ST59
GCA_003260465.1	PRJNA316321	SAMN04901617	Contig	ST225
GCA_003260475.1	PRJNA316321	SAMN04901614	Contig	ST5
GCA_003260525.1	PRJNA316321	SAMN04901611	Contig	ST8
GCA_003264775.1	PRJNA438470	SAMN08717045	Complete_Genome	ST241
GCA_003264815.1	PRJNA438472	SAMN08717048	Complete_Genome	ST239
GCA_003288395.1	PRJNA316321	SAMN07291568	Complete_Genome	ST87
GCA_003310385.1	PRJNA433074	SAMN08470343	Contig	ST59
GCA_003327835.1	PRJNA449454	SAMN08905131	Contig	ST398
GCA_003327885.1	PRJNA449454	SAMN08905140	Contig	ST398
GCA_003328005.1	PRJNA449454	SAMN08905122	Contig	ST398
GCA_003328335.1	PRJNA473644	SAMN09280262	Contig	ST398
GCA_003328355.1	PRJNA473644	SAMN09280258	Contig	ST398
GCA_003328375.1	PRJNA473644	SAMN09280263	Contig	ST398
GCA_003328385.1	PRJNA473644	SAMN09280264	Contig	ST398
GCA_003328395.1	PRJNA473644	SAMN09280265	Contig	ST398
GCA_003328405.1	PRJNA473644	SAMN09280266	Contig	ST398
GCA_003330905.1	PRJNA316321	SAMN07291567	Complete_Genome	ST105
GCA_003336495.1	PRJNA344860	SAMN05853512	Contig	ST5
GCA_003336545.1	PRJNA344860	SAMN05853513	Contig	ST5
GCA_003342735.1	PRJNA481439	SAMN09668080	Complete_Genome	ST72
GCA_003342775.1	PRJNA481439	SAMN09668081	Complete_Genome	ST72
GCA_003343155.1	PRJNA344860	SAMN05853507	Chromosome	ST5
GCA_003347055.1	PRJNA395147	SAMN07372047	Complete_Genome	ST72
GCA_003350605.1	PRJNA344860	SAMN05853508	Chromosome	ST5
GCA_003351925.1	PRJNA395485	SAMN07407571	Complete_Genome	ST5
GCA_003352765.1	PRJNA383975	SAMN06820762	Contig	ST22
GCA_003353135.1	PRJNA483045	SAMN09724879	Contig	ST398
GCA_003353145.1	PRJNA483045	SAMN09724878	Contig	ST398
GCA_003353195.1	PRJNA483045	SAMN09724877	Contig	ST398
GCA_003353205.1	PRJNA483045	SAMN09724874	Contig	ST8
GCA_003353235.1	PRJNA483045	SAMN09724873	Contig	ST398
GCA_003353265.1	PRJNA483045	SAMN09724876	Contig	ST398
GCA_003353315.1	PRJNA483045	SAMN09724875	Contig	ST3763
GCA_003354545.1	PRJNA393749	SAMN07340891	Complete_Genome	ST121
GCA_003354565.1	PRJNA393749	SAMN07340909	Complete_Genome	ST228
GCA_003354585.1	PRJNA393749	SAMN07340910	Complete_Genome	ST228
GCA_003354605.1	PRJNA393749	SAMN07340902	Complete_Genome	ST121
GCA_003354625.1	PRJNA393749	SAMN07340904	Complete_Genome	ST30
GCA_003354645.1	PRJNA393749	SAMN07340901	Complete_Genome	ST121
GCA_003354665.1	PRJNA393749	SAMN07340906	Complete_Genome	ST254
GCA_003354685.1	PRJNA393749	SAMN07340900	Complete_Genome	ST30
GCA_003354705.1	PRJNA393749	SAMN07340897	Complete_Genome	ST228
GCA_003354725.1	PRJNA393749	SAMN07340903	Complete_Genome	ST30
GCA_003354745.1	PRJNA393749	SAMN07340905	Complete_Genome	ST30
GCA_003354765.1	PRJNA393749	SAMN07340898	Complete_Genome	ST228
GCA_003354785.1	PRJNA393749	SAMN07340899	Complete_Genome	ST30
GCA_003354805.1	PRJNA393749	SAMN07340895	Complete_Genome	ST8
GCA_003354865.1	PRJNA393749	SAMN07340893	Complete_Genome	ST15
GCA_003354885.1	PRJNA393749	SAMN07340896	Complete_Genome	ST8
GCA_003354905.1	PRJNA393749	SAMN07340892	Complete_Genome	ST121
GCA_003354925.1	PRJNA393749	SAMN07340894	Complete_Genome	ST15
GCA_003354945.1	PRJNA393749	SAMN07340908	Complete_Genome	ST254
GCA_003354965.1	PRJNA393749	SAMN07340907	Complete_Genome	ST254
GCA_003354985.1	PRJNA393749	SAMN07340911	Complete_Genome	ST228
GCA_003390315.1	PRJNA288081	SAMN03799495	Contig	ST239
GCA_003394105.1	PRJNA261650	SAMN03799496	Complete_Genome	ST239
GCA_003417085.1	PRJDB5246	SAMD00083438	Contig	ST188
GCA_003417165.1	PRJDB5246	SAMD00083442	Contig	ST188
GCA_003417205.1	PRJDB5246	SAMD00083444	Contig	ST12
GCA_003417225.1	PRJDB5246	SAMD00083445	Contig	unknown
GCA_003417265.1	PRJDB5246	SAMD00083447	Contig	ST45
GCA_003417305.1	PRJDB5246	SAMD00083449	Contig	ST8
GCA_003417365.1	PRJDB5246	SAMD00083452	Contig	ST8
GCA_003417635.1	PRJDB5246	SAMD00083458	Contig	unknown
GCA_003417895.1	PRJDB5246	SAMD00083463	Contig	ST188
GCA_003417955.1	PRJDB5246	SAMD00083464	Contig	ST1292
GCA_003418025.1	PRJDB5246	SAMD00083465	Contig	ST8
GCA_003418345.1	PRJDB5246	SAMD00083471	Contig	ST8
GCA_003418445.1	PRJDB5246	SAMD00083474	Contig	ST8
GCA_003418515.1	PRJDB5246	SAMD00083476	Contig	ST188
GCA_003418695.1	PRJDB5246	SAMD00083480	Contig	ST15
GCA_003419025.1	PRJDB5246	SAMD00083487	Contig	ST508
GCA_003419525.1	PRJDB5246	SAMD00083502	Contig	ST188
GCA_003419645.1	PRJDB5246	SAMD00083508	Contig	unknown
GCA_003419665.1	PRJDB5246	SAMD00083509	Contig	ST12
GCA_003419725.1	PRJDB5246	SAMD00083512	Contig	ST15
GCA_003419765.1	PRJDB5246	SAMD00083514	Contig	ST15
GCA_003419865.1	PRJDB5246	SAMD00083519	Contig	ST20
GCA_003420085.1	PRJDB5246	SAMD00083526	Contig	ST15
GCA_003420125.1	PRJDB5246	SAMD00083528	Contig	ST8
GCA_003420165.1	PRJDB5246	SAMD00083530	Contig	ST8
GCA_003420205.1	PRJDB5246	SAMD00083532	Contig	ST8
GCA_003420325.1	PRJDB5246	SAMD00083538	Contig	ST8
GCA_003420345.1	PRJDB5246	SAMD00083539	Contig	ST188
GCA_003420365.1	PRJDB5246	SAMD00083540	Contig	ST20
GCA_003420385.1	PRJDB5246	SAMD00083541	Contig	ST12
GCA_003420405.1	PRJDB5246	SAMD00083542	Contig	ST672
GCA_003420445.1	PRJDB5246	SAMD00083544	Contig	ST8
GCA_003420545.1	PRJDB5246	SAMD00083549	Contig	ST8
GCA_003420625.1	PRJDB5246	SAMD00083553	Contig	ST15
GCA_003420775.1	PRJDB5246	SAMD00083557	Contig	ST8
GCA_003420845.1	PRJDB5246	SAMD00083559	Contig	ST508
GCA_003420885.1	PRJDB5246	SAMD00083561	Contig	ST508
GCA_003420925.1	PRJDB5246	SAMD00083563	Contig	ST15
GCA_003421065.1	PRJDB5246	SAMD00083570	Contig	ST188
GCA_003421125.1	PRJDB5246	SAMD00083573	Contig	ST5
GCA_003421185.1	PRJDB5246	SAMD00083576	Contig	ST188
GCA_003421205.1	PRJDB5246	SAMD00083577	Contig	ST8
GCA_003421405.1	PRJDB5246	SAMD00083587	Contig	ST5
GCA_003421505.1	PRJDB5246	SAMD00083592	Contig	ST188
GCA_003421545.1	PRJDB5246	SAMD00083594	Contig	ST188
GCA_003421765.1	PRJDB5246	SAMD00083605	Contig	ST15
GCA_003421865.1	PRJDB5246	SAMD00083610	Contig	ST20
GCA_003421885.1	PRJDB5246	SAMD00083611	Contig	ST6
GCA_003421905.1	PRJDB5246	SAMD00083612	Contig	ST188
GCA_003422025.1	PRJDB5246	SAMD00083618	Contig	ST188
GCA_003422165.1	PRJDB5246	SAMD00083625	Contig	unknown
GCA_003422265.1	PRJDB5246	SAMD00083630	Contig	ST8
GCA_003422325.1	PRJDB5246	SAMD00083633	Contig	ST508
GCA_003422365.1	PRJDB5246	SAMD00083635	Contig	ST5
GCA_003422625.1	PRJDB5246	SAMD00083648	Contig	ST6
GCA_003422645.1	PRJDB5246	SAMD00083649	Contig	ST188
GCA_003422665.1	PRJDB5246	SAMD00083650	Contig	ST81
GCA_003422745.1	PRJDB5246	SAMD00083654	Contig	ST15
GCA_003422765.1	PRJDB5246	SAMD00083655	Contig	ST7
GCA_003422805.1	PRJDB5246	SAMD00083657	Contig	ST508
GCA_003422825.1	PRJDB5246	SAMD00083658	Contig	ST20
GCA_003422905.1	PRJDB5246	SAMD00083662	Contig	ST8
GCA_003422945.1	PRJDB5246	SAMD00083664	Contig	ST1
GCA_003422965.1	PRJDB5246	SAMD00083665	Contig	ST8
GCA_003422985.1	PRJDB5246	SAMD00083666	Contig	ST188
GCA_003423025.1	PRJDB5246	SAMD00083668	Contig	ST15
GCA_003423045.1	PRJDB5246	SAMD00083669	Contig	ST188
GCA_003423485.1	PRJDB5246	SAMD00083672	Contig	ST20
GCA_003423685.1	PRJDB5246	SAMD00118921	Contig	ST45
GCA_003423705.1	PRJDB5246	SAMD00118922	Contig	ST45
GCA_003423725.1	PRJDB5246	SAMD00118923	Contig	ST15
GCA_003423745.1	PRJDB5246	SAMD00118924	Contig	ST15
GCA_003423765.1	PRJDB5246	SAMD00118925	Contig	ST8
GCA_003423805.1	PRJDB5246	SAMD00118927	Contig	ST15
GCA_003423885.1	PRJDB5246	SAMD00118931	Contig	ST8
GCA_003423925.1	PRJDB5246	SAMD00118933	Contig	ST8
GCA_003423945.1	PRJDB5246	SAMD00118934	Contig	ST8
GCA_003423985.1	PRJDB5246	SAMD00118936	Contig	ST81
GCA_003424105.1	PRJDB5246	SAMD00118942	Contig	ST97
GCA_003424205.1	PRJDB5246	SAMD00118947	Contig	ST12
GCA_003424265.1	PRJDB5246	SAMD00118950	Contig	ST81
GCA_003424305.1	PRJDB5246	SAMD00118952	Contig	ST81
GCA_003424325.1	PRJDB5246	SAMD00118953	Contig	ST15
GCA_003424345.1	PRJDB5246	SAMD00118954	Contig	ST15
GCA_003424365.1	PRJDB5246	SAMD00118955	Contig	ST15
GCA_003424425.1	PRJDB5246	SAMD00118958	Contig	ST8
GCA_003424445.1	PRJDB5246	SAMD00118959	Contig	ST8
GCA_003424465.1	PRJDB5246	SAMD00118960	Contig	ST8
GCA_003424565.1	PRJDB5246	SAMD00118965	Contig	ST8
GCA_003424625.1	PRJDB5246	SAMD00118968	Contig	ST8
GCA_003424685.1	PRJDB5246	SAMD00118971	Contig	ST15
GCA_003424725.1	PRJDB5246	SAMD00118973	Contig	ST8
GCA_003424745.1	PRJDB5246	SAMD00118974	Contig	ST8
GCA_003424765.1	PRJDB5246	SAMD00118975	Contig	ST15
GCA_003424785.1	PRJDB5246	SAMD00118976	Contig	ST8
GCA_003424805.1	PRJDB5246	SAMD00118977	Contig	ST8
GCA_003424825.1	PRJDB5246	SAMD00118978	Contig	ST81
GCA_003425025.1	PRJDB5246	SAMD00118988	Contig	unknown
GCA_003425045.1	PRJDB5246	SAMD00118989	Contig	ST20
GCA_003425185.1	PRJDB5246	SAMD00118996	Contig	ST15
GCA_003425245.1	PRJDB5246	SAMD00118999	Contig	ST188
GCA_003425365.1	PRJDB5246	SAMD00119005	Contig	ST15
GCA_003425545.1	PRJNA393749	SAMN08997833	Complete_Genome	unknown
GCA_003425835.1	PRJNA393749	SAMN08997832	Complete_Genome	ST8
GCA_003425885.1	PRJNA393749	SAMN08997831	Complete_Genome	ST8
GCA_003425915.1	PRJNA393749	SAMN08997834	Complete_Genome	unknown
GCA_003426145.1	PRJNA393749	SAMN08997835	Complete_Genome	ST8
GCA_003427095.1	PRJDB5246	SAMD00083584	Contig	ST188
GCA_003431365.1	PRJNA480016	SAMN09847825	Complete_Genome	ST632
GCA_003432345.1	PRJNA487590	SAMN09906500	Complete_Genome	ST9
GCA_003432365.1	PRJNA487590	SAMN09906394	Complete_Genome	ST9
GCA_003490125.1	PRJNA483014	SAMN09724428	Complete_Genome	ST133
GCA_003571175.1	PRJNA486096	SAMN09862512	Contig	ST8
GCA_003571195.1	PRJNA486096	SAMN09862504	Contig	ST8
GCA_003571225.1	PRJNA486096	SAMN09862511	Contig	ST8
GCA_003571245.1	PRJNA486096	SAMN09862509	Contig	ST8
GCA_003571265.1	PRJNA486096	SAMN09862510	Contig	ST8
GCA_003571275.1	PRJNA486096	SAMN09862508	Contig	ST8
GCA_003571305.1	PRJNA486096	SAMN09862507	Contig	ST8
GCA_003571315.1	PRJNA486096	SAMN09862506	Contig	ST8
GCA_003571335.1	PRJNA486096	SAMN09862505	Contig	ST8
GCA_003571365.1	PRJNA486096	SAMN09862503	Contig	ST8
GCA_003573835.1	PRJDB7266	SAMD00134209	Complete_Genome	ST1
GCA_003573855.1	PRJDB7266	SAMD00134450	Complete_Genome	ST188
GCA_003584945.1	PRJNA262553	SAMN03083655	Contig	ST105
GCA_003595365.1	PRJNA312385	SAMN04497595	Complete_Genome	ST8
GCA_003595385.1	PRJNA312385	SAMN04497596	Complete_Genome	ST8
GCA_003595405.1	PRJNA312385	SAMN04497597	Complete_Genome	ST8
GCA_003595425.1	PRJNA312385	SAMN04497598	Complete_Genome	ST8
GCA_003595445.1	PRJNA312385	SAMN04497599	Complete_Genome	ST8
GCA_003595465.1	PRJNA312385	SAMN04497600	Complete_Genome	ST8
GCA_003595485.1	PRJNA312385	SAMN04497601	Complete_Genome	ST8
GCA_003595505.1	PRJNA312385	SAMN04497602	Complete_Genome	ST8
GCA_003602215.1	PRJNA491698	SAMN10086130	Contig	ST965
GCA_003602225.1	PRJNA491701	SAMN10086139	Contig	ST965
GCA_003605345.1	PRJNA487708	SAMN09935543	Contig	ST5
GCA_003609855.1	PRJDB5203	SAMD00064326	Complete_Genome	ST6272
GCA_003609895.1	PRJDB4365	SAMD00043229	Complete_Genome	ST50
GCA_003609915.1	PRJDB6169	SAMD00089953	Complete_Genome	ST50
GCA_003627835.1	PRJNA490784	SAMN10059065	Complete_Genome	ST700
GCA_003693065.1	PRJNA489191	SAMN09950658	Contig	unknown
GCA_003693275.1	PRJNA497393	SAMN10256273	Contig	ST9
GCA_003697285.1	PRJNA497393	SAMN10256274	Contig	ST9
GCA_003697325.1	PRJNA497393	SAMN10256272	Contig	ST398
GCA_003717375.1	PRJNA488332	SAMN09930407	Contig	ST88
GCA_003719845.1	PRJNA480016	SAMN09847848	Contig	unknown
GCA_003719855.1	PRJNA480016	SAMN09847833	Contig	unknown
GCA_003719905.1	PRJNA480016	SAMN09847843	Contig	ST5
GCA_003719945.1	PRJNA480016	SAMN09847847	Contig	ST5
GCA_003719995.1	PRJNA480016	SAMN09847839	Contig	ST5
GCA_003720015.1	PRJNA480016	SAMN09847838	Contig	ST5
GCA_003720025.1	PRJNA480016	SAMN09847835	Contig	unknown
GCA_003720075.1	PRJNA480016	SAMN09847862	Contig	ST8
GCA_003720125.1	PRJNA480016	SAMN09847860	Contig	ST8
GCA_003720135.1	PRJNA480016	SAMN09847837	Contig	ST5
GCA_003720195.1	PRJNA480016	SAMN09847831	Contig	ST8
GCA_003720205.1	PRJNA480016	SAMN09847830	Contig	ST632
GCA_003720235.1	PRJNA480016	SAMN09847846	Contig	ST225
GCA_003720255.1	PRJNA480016	SAMN09847804	Contig	ST5
GCA_003720305.1	PRJNA480016	SAMN09847834	Contig	ST5
GCA_003720325.1	PRJNA480016	SAMN09847849	Contig	ST105
GCA_003720355.1	PRJNA480016	SAMN09847832	Contig	ST5
GCA_003720375.1	PRJNA480016	SAMN09847840	Contig	ST5
GCA_003720445.1	PRJNA480016	SAMN09847841	Contig	ST8
GCA_003720475.1	PRJNA480016	SAMN09847867	Contig	ST1181
GCA_003720485.1	PRJNA480016	SAMN09847836	Contig	unknown
GCA_003720515.1	PRJNA480016	SAMN09847866	Contig	unknown
GCA_003720545.1	PRJNA480016	SAMN09847865	Contig	ST8
GCA_003720575.1	PRJNA480016	SAMN09847855	Contig	ST8
GCA_003720595.1	PRJNA480016	SAMN09847858	Contig	ST5
GCA_003720675.1	PRJNA480016	SAMN09847852	Contig	ST97
GCA_003720715.1	PRJNA480016	SAMN09847828	Contig	ST632
GCA_003720735.1	PRJNA480016	SAMN09847829	Contig	ST632
GCA_003720775.1	PRJNA480016	SAMN09847827	Contig	ST632
GCA_003720835.1	PRJNA480016	SAMN09847818	Contig	ST8
GCA_003720845.1	PRJNA480016	SAMN09847817	Contig	ST72
GCA_003720875.1	PRJNA480016	SAMN09847816	Contig	unknown
GCA_003720885.1	PRJNA480016	SAMN09847815	Contig	ST5
GCA_003720935.1	PRJNA480016	SAMN09847813	Contig	ST8
GCA_003720945.1	PRJNA480016	SAMN09847805	Contig	ST5
GCA_003720995.1	PRJNA480016	SAMN09847810	Contig	ST97
GCA_003721055.1	PRJNA480016	SAMN09847807	Contig	unknown
GCA_003721075.1	PRJNA480016	SAMN09847809	Contig	ST5
GCA_003721095.1	PRJNA480016	SAMN09847806	Contig	ST72
GCA_003721195.1	PRJNA480016	SAMN09847863	Contig	ST8
GCA_003788945.1	PRJNA403775	SAMN07620901	Contig	ST8
GCA_003798185.1	PRJNA380249	SAMN07661064	Chromosome	ST8
GCA_003813285.1	PRJNA497342	SAMN10284719	Contig	ST508
GCA_003827735.1	PRJNA480363	SAMN09635552	Complete_Genome	ST464
GCA_003827835.1	PRJNA480363	SAMN09635551	Complete_Genome	ST464
GCA_003827915.1	PRJNA231221	SAMN10163180	Complete_Genome	ST30
GCA_003850085.1	PRJNA407955	SAMN07666475	Contig	unknown
GCA_003855575.1	PRJNA506374	SAMN10458635	Complete_Genome	unknown
GCA_003937725.1	PRJNA231221	SAMN10163197	Contig	ST5
GCA_003938815.1	PRJNA231221	SAMN10163196	Contig	ST225
GCA_003944865.1	PRJNA437499	SAMN08663763	Complete_Genome	unknown
GCA_003945405.1	PRJDB7606	SAMD00148192	Complete_Genome	ST2389
GCA_003945425.1	PRJDB7606	SAMD00148193	Complete_Genome	ST2389
GCA_003952625.1	PRJNA509314	SAMN10578733	Complete_Genome	ST1
GCA_003955945.1	PRJNA490564	SAMN10040537	Complete_Genome	ST133
GCA_003957315.1	PRJNA509312	SAMN10578731	Complete_Genome	unknown
GCA_003991015.1	PRJNA471840	SAMN09220587	Complete_Genome	ST5
GCA_004001345.1	PRJDB6170	SAMD00089954	Chromosome	ST352
GCA_004026165.1	PRJNA498007	SAMN10659762	Complete_Genome	unknown
GCA_004026185.1	PRJNA498007	SAMN10659755	Complete_Genome	unknown
GCA_004118995.1	PRJNA515948	SAMN10779666	Complete_Genome	ST8
GCA_004119935.1	PRJNA513421	SAMN10712706	Chromosome	ST5
GCA_004136235.1	PRJNA377392	SAMN08369795	Complete_Genome	ST1516
GCA_004136255.1	PRJNA377392	SAMN08369990	Complete_Genome	ST239
GCA_004136655.1	PRJNA395641	SAMN07411885	Complete_Genome	ST9
GCA_004153345.1	PRJNA520811	SAMN10868410	Complete_Genome	ST772
GCA_004153365.1	PRJNA520817	SAMN10868425	Complete_Genome	ST22
GCA_004153585.1	PRJNA517298	SAMN10824351	Contig	ST80
GCA_004167915.1	PRJNA269675	SAMN10838470	Contig	ST1
GCA_004167955.1	PRJNA269675	SAMN10838474	Contig	ST582
GCA_004168175.1	PRJNA269675	SAMN10838472	Contig	ST1
GCA_004193875.1	PRJNA384205	SAMN06830422	Complete_Genome	ST8
GCA_004193895.1	PRJNA384209	SAMN06830441	Complete_Genome	ST8
GCA_004208495.1	PRJNA269675	SAMN10882809	Contig	ST2126
GCA_004208505.1	PRJNA269675	SAMN10882808	Contig	ST2126
GCA_004208595.1	PRJNA515949	SAMN10779665	Complete_Genome	ST5
GCA_004328065.1	PRJNA269675	SAMN10838461	Contig	ST5
GCA_004328105.1	PRJNA269675	SAMN10838462	Contig	ST5
GCA_004328115.1	PRJNA269675	SAMN10838463	Contig	ST5
GCA_004328185.1	PRJNA269675	SAMN10838467	Contig	unknown
GCA_004328305.1	PRJNA269675	SAMN10838469	Contig	unknown
GCA_004328315.1	PRJNA269675	SAMN10838473	Contig	ST1
GCA_004328335.1	PRJNA269675	SAMN10838468	Contig	unknown
GCA_004328355.1	PRJNA269675	SAMN10838471	Contig	ST1
GCA_004368035.1	PRJNA433086	SAMN08470189	Complete_Genome	ST1
GCA_004403005.1	PRJNA528320	SAMN11179301	Contig	unknown
GCA_004403555.1	PRJNA528103	SAMN11173111	Contig	unknown
GCA_004421085.1	PRJNA528317	SAMN11179240	Complete_Genome	ST30
GCA_004614295.1	PRJNA384204	SAMN06830421	Complete_Genome	ST8
GCA_004614315.1	PRJNA384212	SAMN06830443	Complete_Genome	ST8
GCA_004771335.1	PRJNA523422	SAMN10977065	Complete_Genome	ST6296
GCA_004771515.1	PRJNA490898	SAMN10061378	Complete_Genome	ST133
GCA_004771975.1	PRJNA529247	SAMN11260917	Complete_Genome	ST700
GCA_004772055.1	PRJNA528514	SAMN11229814	Complete_Genome	ST59
GCA_004772175.1	PRJNA528010	SAMN11166132	Complete_Genome	ST425
GCA_004772215.1	PRJNA528119	SAMN11174937	Complete_Genome	ST133
GCA_004785995.1	PRJNA531521	SAMN11360115	Complete_Genome	ST5
GCA_004797195.1	PRJNA490548	SAMN10039799	Complete_Genome	ST2011
GCA_004920255.1	PRJNA53619	SAMN00116854	Contig	ST10
GCA_005047485.1	PRJNA533474	SAMN11458130	Contig	ST5860
GCA_005048295.1	PRJNA533474	SAMN11458138	Contig	ST1
GCA_005048495.2	PRJNA533474	SAMN11458147	Contig	ST15
GCA_005048965.2	PRJNA533474	SAMN11458146	Contig	ST15
GCA_005146215.2	PRJNA533474	SAMN11458145	Contig	ST15
GCA_005153305.1	PRJNA532814	SAMN11415728	Chromosome	ST464
GCA_005153985.1	PRJNA477598	SAMN09475317	Chromosome	ST9
GCA_005280135.1	PRJNA530877	SAMN11338374	Contig	unknown
GCA_005705635.1	PRJNA520768	SAMN11096691	Complete_Genome	ST113
GCA_005705815.1	PRJNA520768	SAMN11096032	Complete_Genome	ST772
GCA_005706035.1	PRJNA520768	SAMN11080858	Complete_Genome	ST113
GCA_005706855.1	PRJNA520768	SAMN11096030	Complete_Genome	ST22
GCA_005707015.1	PRJNA520768	SAMN11096695	Complete_Genome	ST772
GCA_005707215.1	PRJNA520768	SAMN11096191	Complete_Genome	ST5352
GCA_005707335.1	PRJNA520768	SAMN11080949	Complete_Genome	ST772
GCA_005771415.1	PRJNA543234	SAMN11658443	Contig	ST7059
GCA_005861485.1	PRJNA543691	SAMN11775281	Contig	ST965
GCA_005861605.1	PRJNA543691	SAMN11775268	Contig	ST7059
GCA_005861735.1	PRJNA543691	SAMN11775315	Contig	ST965
GCA_005885975.1	PRJNA534078	SAMN11476509	Complete_Genome	ST923
GCA_005889995.1	PRJNA544229	SAMN11823229	Complete_Genome	ST8
GCA_005890015.1	PRJNA544229	SAMN11823230	Complete_Genome	ST239
GCA_005890035.1	PRJNA544229	SAMN11823231	Complete_Genome	ST5
GCA_005931015.2	PRJNA541965	SAMN11605646	Complete_Genome	ST398
GCA_005931035.2	PRJNA541968	SAMN11605647	Complete_Genome	unknown
GCA_005931055.2	PRJNA542129	SAMN11611368	Complete_Genome	ST398
GCA_005954685.1	PRJNA544229	SAMN11823228	Complete_Genome	ST5
GCA_006088835.1	PRJNA451378	SAMN08969227	Complete_Genome	ST5
GCA_006094915.1	PRJNA514950	SAMN10739543	Complete_Genome	ST8
GCA_006158985.1	PRJNA545780	SAMN11928015	Complete_Genome	ST3355
GCA_006364675.1	PRJNA231221	SAMN11056488	Complete_Genome	ST8
GCA_006364775.1	PRJNA231221	SAMN11056481	Complete_Genome	ST247
GCA_006370485.1	PRJNA231221	SAMN10346776	Contig	ST9
GCA_006385695.1	PRJNA546474	SAMN12070258	Contig	unknown
GCA_006386445.1	PRJNA531079	SAMN11349604	Contig	unknown
GCA_006386475.1	PRJNA531079	SAMN11869184	Contig	ST8
GCA_006511305.1	PRJNA531079	SAMN11349610	Contig	ST504
GCA_006511315.1	PRJNA531079	SAMN11349607	Contig	ST8
GCA_006511345.1	PRJNA531079	SAMN11349605	Contig	unknown
GCA_006511365.1	PRJNA531079	SAMN11349613	Contig	ST504
GCA_006511405.1	PRJNA531079	SAMN11349612	Contig	ST504
GCA_006511435.1	PRJNA531079	SAMN11349621	Contig	unknown
GCA_006511475.1	PRJNA531079	SAMN11349619	Contig	unknown
GCA_006511485.1	PRJNA531079	SAMN11349603	Contig	ST8
GCA_006511515.1	PRJNA531079	SAMN11349623	Contig	ST27
GCA_006511525.1	PRJNA531079	SAMN11349602	Contig	ST8
GCA_006511575.1	PRJNA531079	SAMN11349622	Contig	ST7
GCA_006511585.1	PRJNA531079	SAMN11349617	Contig	ST71
GCA_006511685.1	PRJNA531079	SAMN11349611	Contig	unknown
GCA_006511695.1	PRJNA531079	SAMN11349606	Contig	unknown
GCA_006511735.1	PRJNA531079	SAMN11349614	Contig	ST504
GCA_006511755.1	PRJNA531079	SAMN11349620	Contig	unknown
GCA_006511765.1	PRJNA531079	SAMN11349309	Contig	ST7
GCA_007050435.1	PRJNA475206	SAMN09381485	Contig	ST5
GCA_007185035.1	PRJDB8385	SAMD00172962	Complete_Genome	ST1
GCA_007410625.1	PRJNA544229	SAMN11823232	Complete_Genome	ST239
GCA_007726325.1	PRJNA555718	SAMN12353688	Complete_Genome	ST398
GCA_007726465.1	PRJNA555718	SAMN12353685	Complete_Genome	ST1159
GCA_007726495.1	PRJNA555718	SAMN12353686	Complete_Genome	ST5
GCA_007726525.1	PRJNA555718	SAMN12359201	Complete_Genome	ST5
GCA_007726545.1	PRJNA555718	SAMN12359203	Complete_Genome	ST5
GCA_007726565.1	PRJNA555718	SAMN12359200	Complete_Genome	ST5
GCA_007813675.1	PRJNA482667	SAMN09714411	Complete_Genome	ST1
GCA_007826355.1	PRJNA548666	SAMN12046023	Complete_Genome	ST12
GCA_007827105.1	PRJNA555718	SAMN12353684	Chromosome	ST1159
GCA_007827115.1	PRJNA555718	SAMN12359204	Chromosome	ST9
GCA_007827125.1	PRJNA555718	SAMN12353687	Chromosome	ST1159
GCA_007954445.1	PRJNA544229	SAMN12476135	Complete_Genome	ST8
GCA_007954465.1	PRJNA544229	SAMN12476193	Complete_Genome	ST8
GCA_007998145.1	PRJNA558859	SAMN12500844	Complete_Genome	unknown
GCA_008039625.1	PRJNA470993	SAMN09484033	Contig	ST105
GCA_008039645.1	PRJNA470993	SAMN09483933	Contig	ST105
GCA_008039665.1	PRJNA470993	SAMN09483931	Contig	ST105
GCA_008039685.1	PRJNA470993	SAMN09483982	Contig	unknown
GCA_008039715.1	PRJNA470993	SAMN09484001	Contig	ST105
GCA_008039735.1	PRJNA470993	SAMN09483932	Contig	ST105
GCA_008039745.1	PRJNA470993	SAMN09483976	Contig	ST105
GCA_008039755.1	PRJNA470993	SAMN09484072	Contig	ST105
GCA_008039795.1	PRJNA470993	SAMN09484024	Contig	ST105
GCA_008039825.1	PRJNA470993	SAMN09483981	Contig	ST105
GCA_008244705.1	PRJNA527676	SAMN11157689	Complete_Genome	ST8
GCA_008244725.1	PRJNA527676	SAMN11157607	Complete_Genome	ST8
GCA_008244745.1	PRJNA527676	SAMN11157690	Complete_Genome	ST8
GCA_008329865.1	PRJNA278886	SAMN09882578	Complete_Genome	ST8
GCA_008329885.1	PRJNA278886	SAMN09882579	Complete_Genome	ST8
GCA_008330045.1	PRJNA533010	SAMN11431687	Complete_Genome	ST59
GCA_008330585.1	PRJNA278886	SAMN09882580	Complete_Genome	ST45
GCA_008364175.1	PRJNA555368	SAMN12325112	Contig	ST5
GCA_008364195.1	PRJNA555368	SAMN12325111	Contig	ST8
GCA_008370795.1	PRJNA555368	SAMN12325109	Chromosome	ST3390
GCA_008370815.1	PRJNA555368	SAMN12325110	Complete_Genome	ST8
GCA_008373855.1	PRJNA506988	SAMN10134344	Contig	ST474
GCA_008373875.1	PRJNA506988	SAMN10134345	Contig	unknown
GCA_008462245.1	PRJNA542127	SAMN11611367	Complete_Genome	ST4068
GCA_008619075.1	PRJDB8599	SAMD00180470	Complete_Genome	ST764
GCA_008619235.1	PRJDB8599	SAMD00180471	Complete_Genome	ST8
GCA_008619415.1	PRJDB8599	SAMD00180472	Complete_Genome	ST8
GCA_008619595.1	PRJDB8599	SAMD00180473	Complete_Genome	ST2250
GCA_008619795.1	PRJDB8599	SAMD00180474	Complete_Genome	ST6312
GCA_008619935.1	PRJDB8599	SAMD00180475	Complete_Genome	ST8
GCA_008620055.1	PRJDB8599	SAMD00180476	Complete_Genome	ST764
GCA_008620175.1	PRJDB8599	SAMD00180477	Complete_Genome	ST6313
GCA_008630675.1	PRJNA564764	SAMN12722008	Chromosome	ST152
GCA_008630695.1	PRJNA564764	SAMN12722007	Chromosome	ST152
GCA_008630715.1	PRJNA564764	SAMN12722006	Chromosome	ST30
GCA_008630735.1	PRJNA564764	SAMN12722004	Chromosome	ST152
GCA_008630755.1	PRJNA564764	SAMN12722001	Chromosome	ST152
GCA_008630775.1	PRJNA564764	SAMN12722000	Chromosome	unknown
GCA_008630795.1	PRJNA564764	SAMN12721999	Chromosome	unknown
GCA_008630815.1	PRJNA564764	SAMN12722002	Chromosome	ST152
GCA_008630835.1	PRJNA564764	SAMN12721998	Chromosome	ST152
GCA_008630855.1	PRJNA564764	SAMN12721997	Chromosome	ST5
GCA_008630875.1	PRJNA564764	SAMN12721996	Chromosome	ST5
GCA_008693765.1	PRJNA231221	SAMN11056375	Complete_Genome	ST87
GCA_008694145.1	PRJNA564764	SAMN12722003	Chromosome	ST5
GCA_008694165.1	PRJNA564764	SAMN12722005	Chromosome	ST3249
GCA_008762475.1	PRJNA560124	SAMN12569175	Contig	ST93
GCA_008762515.1	PRJNA560124	SAMN12569174	Contig	ST93
GCA_008762545.1	PRJNA560124	SAMN12569173	Contig	ST93
GCA_008762555.1	PRJNA560124	SAMN12569172	Contig	ST93
GCA_008762595.1	PRJNA560124	SAMN12569171	Contig	ST93
GCA_008762605.1	PRJNA560124	SAMN12569170	Contig	ST93
GCA_008762635.1	PRJNA560124	SAMN12569169	Contig	ST93
GCA_008762645.1	PRJNA560124	SAMN12569168	Contig	ST93
GCA_008762675.1	PRJNA560124	SAMN12569167	Contig	ST93
GCA_008762685.1	PRJNA560124	SAMN12569164	Contig	ST93
GCA_008762705.1	PRJNA560124	SAMN12569165	Contig	ST93
GCA_008762775.1	PRJNA560124	SAMN12569160	Contig	ST93
GCA_008762815.1	PRJNA560124	SAMN12569159	Contig	ST93
GCA_008762845.1	PRJNA560124	SAMN12569157	Contig	ST93
GCA_008762855.1	PRJNA560124	SAMN12569158	Contig	ST93
GCA_008762875.1	PRJNA560124	SAMN12569156	Contig	ST93
GCA_008762935.1	PRJNA560124	SAMN12569154	Contig	ST93
GCA_008763075.1	PRJNA560124	SAMN12569147	Contig	ST93
GCA_008763275.1	PRJNA560124	SAMN12569137	Contig	ST93
GCA_008763315.1	PRJNA560124	SAMN12569134	Contig	ST93
GCA_008763395.1	PRJNA560124	SAMN12569130	Contig	ST398
GCA_008763405.1	PRJNA560124	SAMN12569129	Contig	ST398
GCA_008763455.1	PRJNA560124	SAMN12569128	Contig	ST398
GCA_008763465.1	PRJNA560124	SAMN12569127	Contig	ST398
[truncated: 3,219 more rows]
