# Supplementary material for: Pan-Genome Analysis of Staphylococcus aureus Reveals Key Factors Influencing Genomic Plasticity
Source: Microbiol Spectr. 2022 Nov 1;10(6):e03117-22. doi: 10.1128/spectrum.03117-22 (PMC9769869; doi:10.1128/spectrum.03117-22)
Supplement: Supplemental file 3 — Data Set S2. Download spectrum.03117-22-s0003.xls, XLS file, 0.4 MB [file spectrum.03117-22-s0003.xls]

## Sheet: Sheet1
Dataset S2 Classification results of 1519 S. aureus strains
Strain ID	group
GCA_900457455.1	group1
GCA_010364105.1	group2
GCA_000462955.1	group3
GCA_003609895.1	group3
GCA_003609915.1	group3
GCA_014831705.1	group3
GCA_000452385.2	group4
GCA_012650185.1	group5
GCA_900126105.1	group6
GCA_900127975.1	group6
GCA_900125925.1	group7
GCA_900126145.1	group7
GCA_009497955.1	group8
GCA_900125775.1	group8
GCA_007826355.1	group9
GCA_000221765.2	group10
GCA_009752135.1	group11
GCA_009752165.1	group11
GCA_003038435.1	group12
GCA_003038715.1	group12
GCA_003850085.1	group12
GCA_011035105.1	group12
GCA_014334595.1	group12
GCA_014334615.1	group12
GCA_014725555.1	group12
GCA_900125995.1	group12
GCA_014334635.1	group13
GCA_014334655.1	group13
GCA_014334675.1	group13
GCA_010363845.1	group14
GCA_012974825.1	group14
GCA_009460545.1	group15
GCA_009660635.1	group15
GCA_009912095.1	group15
GCA_011026785.1	group15
GCA_009912015.1	group16
GCA_014334575.1	group17
GCA_001298325.2	group18
GCA_003030225.1	group18
GCA_003432345.1	group18
GCA_003432365.1	group18
GCA_903800315.1	group19
GCA_000239575.2	group20
GCA_003239175.1	group20
GCA_009462805.1	group20
GCA_009754795.1	group20
GCA_009751935.1	group21
GCA_006511515.1	group22
GCA_009912755.1	group22
GCA_009912775.1	group22
GCA_900125725.1	group23
GCA_001027045.1	group24
GCA_006511405.1	group25
GCA_000009005.1	group26
GCA_000949555.1	group26
GCA_000949575.1	group26
GCA_000949585.1	group26
GCA_001681075.1	group26
GCA_006511305.1	group26
GCA_006511365.1	group26
GCA_006511735.1	group26
GCA_900098345.1	group26
GCA_900098475.1	group26
GCA_900098485.1	group26
GCA_900098505.1	group26
GCA_900098515.1	group26
GCA_900457855.1	group26
GCA_011394245.1	group27
GCA_011394275.1	group27
GCA_011394305.1	group27
GCA_011394485.1	group27
GCA_013406435.1	group27
GCA_011394295.1	group28
GCA_900474535.1	group29
GCA_013187685.1	group30
GCA_900458495.1	group30
GCA_003131055.1	group31
GCA_006511755.1	group31
GCA_009696775.1	group31
GCA_006511435.1	group32
GCA_002850395.1	group33
GCA_002850415.1	group33
GCA_002952015.1	group33
GCA_903811755.1	group34
GCA_003417225.1	group35
GCA_000174575.1	group36
GCA_000221825.2	group36
GCA_000627015.1	group36
GCA_001297605.1	group36
GCA_001594205.1	group36
GCA_002633765.1	group36
GCA_002905675.1	group36
GCA_003193765.1	group36
GCA_003419025.1	group36
GCA_003419645.1	group36
GCA_003420845.1	group36
GCA_003813285.1	group36
GCA_004403005.1	group36
GCA_004403555.1	group36
GCA_005280135.1	group36
GCA_009463905.1	group36
GCA_009912255.1	group36
GCA_009912635.1	group36
GCA_009912875.1	group36
GCA_011031725.1	group36
GCA_012650235.1	group36
GCA_012650265.1	group36
GCA_012650475.1	group36
GCA_012650595.1	group36
GCA_012650835.1	group36
GCA_012651185.1	group36
GCA_012651305.1	group36
GCA_012651435.1	group36
GCA_012651545.1	group36
GCA_012652745.1	group36
GCA_013343955.1	group36
GCA_014265455.1	group36
GCA_014265675.1	group36
GCA_014638395.1	group36
GCA_014638455.1	group36
GCA_014638555.1	group36
GCA_014638595.1	group36
GCA_900323925.1	group36
GCA_900323955.1	group36
GCA_900323965.1	group36
GCA_903800795.1	group36
GCA_903804335.1	group36
GCA_903804345.1	group36
GCA_903804395.1	group36
GCA_903804435.1	group36
GCA_014334475.1	group37
GCA_014334495.1	group37
GCA_003239625.1	group38
GCA_014335605.1	group38
GCA_000412775.1	group39
GCA_014638365.1	group40
GCA_000237125.3	group41
GCA_000470845.1	group41
GCA_000470865.1	group41
GCA_001456215.1	group41
GCA_001880265.1	group41
GCA_002982875.1	group41
GCA_002982895.1	group41
GCA_003288395.1	group41
GCA_003310385.1	group41
GCA_006158985.1	group41
GCA_008693765.1	group41
GCA_008934195.1	group41
GCA_009456705.1	group41
GCA_009462345.1	group41
GCA_009684655.1	group41
GCA_013046865.1	group41
GCA_903800245.1	group41
GCA_903800265.1	group41
GCA_002982535.1	group42
GCA_009883695.1	group43
GCA_009912115.1	group44
GCA_903803665.1	group45
GCA_903804145.1	group45
GCA_903803515.1	group46
GCA_900457745.1	group47
GCA_900457985.1	group48
GCA_003237545.1	group49
GCA_004920255.1	group49
GCA_900457835.1	group50
GCA_002206395.2	group51
GCA_011030835.1	group52
GCA_000144955.1	group53
GCA_008762475.1	group53
GCA_008762515.1	group53
GCA_008762545.1	group53
GCA_008762555.1	group53
GCA_008762595.1	group53
GCA_008762605.1	group53
GCA_008762635.1	group53
GCA_008762645.1	group53
GCA_008762675.1	group53
GCA_008762685.1	group53
GCA_008762705.1	group53
GCA_008762775.1	group53
GCA_008762815.1	group53
GCA_008762845.1	group53
GCA_008762855.1	group53
GCA_008762875.1	group53
GCA_008762935.1	group53
GCA_008763075.1	group53
GCA_008763315.1	group53
GCA_900457975.1	group54
GCA_000160335.2	group55
GCA_003855575.1	group55
GCA_003944865.1	group55
GCA_900098605.1	group56
GCA_000011505.1	group57
GCA_000248535.2	group57
GCA_000248875.2	group57
GCA_014726335.1	group57
GCA_900035835.1	group57
GCA_900057795.1	group57
GCA_900478245.1	group57
GCA_900484235.1	group57
GCA_903799815.1	group57
GCA_903801225.1	group57
GCA_903801945.1	group57
GCA_903803825.1	group57
GCA_013343965.1	group58
GCA_000953255.1	group59
GCA_004771335.1	group60
GCA_014731755.1	group61
GCA_012650815.1	group62
GCA_012650895.1	group62
GCA_012651145.1	group62
GCA_000159535.2	group63
GCA_000160195.1	group63
GCA_000739205.1	group63
GCA_000756205.1	group63
GCA_000772025.1	group63
GCA_001411685.1	group63
GCA_002202075.1	group63
GCA_002202095.1	group63
GCA_002574055.1	group63
GCA_002884555.1	group63
GCA_003017535.1	group63
GCA_003052325.1	group63
GCA_003052335.1	group63
GCA_003239215.1	group63
GCA_009674365.1	group63
GCA_009750355.1	group63
GCA_009750415.1	group63
GCA_009750505.1	group63
GCA_009912475.1	group63
GCA_012652435.1	group63
GCA_900045115.1	group63
GCA_900070255.1	group63
GCA_900457275.1	group63
GCA_903800355.1	group63
GCA_903804895.1	group63
GCA_903808015.1	group63
GCA_903809585.1	group63
GCA_903813165.1	group63
GCA_001956755.1	group64
GCA_003030065.1	group64
GCA_900124965.1	group65
GCA_000009585.1	group66
GCA_000296595.1	group66
GCA_000684415.1	group66
GCA_000827155.1	group66
GCA_001465635.1	group66
GCA_002025125.1	group66
GCA_003327835.1	group66
GCA_004026165.1	group66
GCA_004026185.1	group66
GCA_005931035.2	group66
GCA_008763565.1	group66
GCA_009792475.1	group66
GCA_009792535.1	group66
GCA_009792555.1	group66
GCA_009792615.1	group66
GCA_009792665.1	group66
GCA_010363835.1	group66
GCA_013624495.1	group66
GCA_013624645.1	group66
GCA_013624675.1	group66
GCA_013624685.1	group66
GCA_013624705.1	group66
GCA_013624805.1	group66
GCA_013624825.1	group66
GCA_013624905.1	group66
GCA_013624935.1	group66
GCA_013625135.1	group66
GCA_014180975.1	group66
GCA_014181185.1	group66
GCA_900088495.1	group66
GCA_900088505.1	group66
GCA_900324205.1	group66
GCA_900324215.1	group66
GCA_900324225.1	group66
GCA_900324235.1	group66
GCA_900324245.1	group66
GCA_900324255.1	group66
GCA_900324265.1	group66
GCA_900324275.1	group66
GCA_900324285.1	group66
GCA_900324295.1	group66
GCA_900324305.1	group66
GCA_900324315.1	group66
GCA_900324325.1	group66
GCA_900324335.1	group66
GCA_900324345.1	group66
GCA_900324355.1	group66
GCA_900324365.1	group66
GCA_900324385.1	group66
GCA_900324405.1	group66
GCA_900324415.1	group66
GCA_900409475.1	group66
GCA_008763405.1	group67
GCA_008763485.1	group67
GCA_008763735.1	group67
GCA_900155335.1	group67
GCA_009792405.1	group68
GCA_009792495.1	group68
GCA_009792715.1	group68
GCA_012650785.1	group69
GCA_002208375.1	group70
GCA_002208485.1	group70
GCA_000684555.1	group71
GCA_008462245.1	group72
GCA_900126175.1	group73
GCA_003038675.1	group74
GCA_003237175.1	group74
GCA_003609855.1	group74
GCA_009749805.1	group74
GCA_012651085.1	group74
GCA_014334395.1	group74
GCA_014334415.1	group74
GCA_014726575.1	group74
GCA_900070235.1	group74
GCA_900126445.1	group74
GCA_009731595.1	group75
GCA_009460745.1	group76
GCA_003423985.1	group77
GCA_000537355.1	group78
GCA_003237095.1	group79
GCA_009912615.1	group80
GCA_000564955.1	group81
GCA_001549655.1	group81
GCA_001549675.1	group81
GCA_001580495.1	group81
GCA_009457185.1	group81
GCA_009457495.1	group81
GCA_009457775.1	group81
GCA_009457995.1	group81
GCA_009458205.1	group81
GCA_009459815.1	group81
GCA_009460035.1	group81
GCA_009460215.1	group81
GCA_009752785.1	group81
GCA_012650465.1	group81
GCA_012651265.1	group81
GCA_012652865.1	group81
GCA_012652925.1	group81
GCA_012653005.1	group81
GCA_013338405.1	group81
GCA_902385895.1	group81
GCA_903810755.1	group82
GCA_009456875.1	group83
GCA_013338185.1	group83
GCA_900458375.1	group84
GCA_014061245.1	group85
GCA_900057335.1	group86
GCA_002982375.1	group87
GCA_002982395.1	group87
GCA_002982415.1	group87
GCA_002982435.1	group87
GCA_002982455.1	group87
GCA_002982475.1	group87
GCA_002982515.1	group87
GCA_903798715.1	group88
GCA_003957315.1	group89
GCA_000011265.1	group91
GCA_000011525.1	group91
GCA_001018645.2	group91
GCA_001855045.1	group91
GCA_002904815.1	group91
GCA_002905535.1	group91
GCA_003240185.1	group91
GCA_003422165.1	group91
GCA_003422665.1	group91
GCA_003721055.1	group91
GCA_003952625.1	group91
GCA_008373855.1	group91
GCA_008373875.1	group91
GCA_011023015.1	group91
GCA_012650345.1	group91
GCA_014696685.1	group91
GCA_900041235.1	group91
GCA_900042725.1	group91
GCA_900620215.1	group91
GCA_903800185.1	group91
GCA_903800195.1	group91
GCA_903800285.1	group91
GCA_903804485.1	group91
GCA_903804835.1	group91
GCA_903812865.1	group91
GCA_903812885.1	group91
GCA_014696835.1	group90
GCA_003038575.1	group92
GCA_003038595.1	group92
GCA_013389175.1	group93
GCA_001680935.1	group94
GCA_012650295.1	group95
GCA_012650425.1	group95
GCA_012650765.1	group95
GCA_000592965.1	group96
GCA_009460625.1	group97
GCA_012650925.1	group98
GCA_008936715.1	group99
GCA_002982595.1	group100
GCA_002982615.1	group100
GCA_002982635.1	group100
GCA_002982915.1	group101
GCA_002983015.1	group101
GCA_002983035.1	group101
GCA_002983055.1	group101
GCA_009456365.1	group101
GCA_009456385.1	group101
GCA_009456775.1	group101
GCA_009456905.1	group101
GCA_009457115.1	group101
GCA_009457165.1	group101
GCA_009457175.1	group101
GCA_009457275.1	group101
GCA_009458985.1	group101
GCA_009459505.1	group101
GCA_009460075.1	group101
GCA_009460265.1	group101
GCA_009460805.1	group101
GCA_009461685.1	group101
GCA_009462105.1	group101
GCA_009462455.1	group101
GCA_009462995.1	group101
GCA_009463805.1	group101
GCA_009463875.1	group101
GCA_013337805.1	group101
GCA_013338385.1	group101
GCA_013338725.1	group101
GCA_013338805.1	group101
GCA_013339485.1	group101
GCA_009463075.1	group102
GCA_003605345.1	group103
GCA_014337015.1	group103
GCA_014337035.1	group103
GCA_014353315.1	group103
GCA_000602345.1	group104
GCA_009463195.1	group104
GCA_008935415.1	group105
GCA_009457915.1	group106
GCA_000257985.1	group107
GCA_003038395.1	group108
GCA_003038685.1	group108
GCA_003719855.1	group109
GCA_002982715.1	group110
GCA_002982735.1	group110
GCA_002982755.1	group110
GCA_002982775.1	group110
GCA_000009645.1	group111
GCA_000009665.1	group111
GCA_000010445.1	group111
GCA_000016805.1	group111
GCA_000017125.1	group111
GCA_000025145.2	group111
GCA_000174615.1	group111
GCA_000180095.1	group111
GCA_000221805.2	group111
GCA_000242535.2	group111
GCA_000248935.2	group111
GCA_000382965.1	group111
GCA_000382985.1	group111
GCA_000383005.1	group111
GCA_000421995.1	group111
GCA_000533795.1	group111
GCA_000535695.1	group111
GCA_000592925.1	group111
GCA_000596065.1	group111
GCA_000596865.1	group111
GCA_000622915.1	group111
GCA_000969225.1	group111
GCA_001019065.2	group111
GCA_001019135.2	group111
GCA_001297285.1	group111
GCA_001297525.1	group111
GCA_001558795.2	group111
GCA_001681005.1	group111
GCA_001900115.1	group111
GCA_002905355.1	group111
GCA_002982345.1	group111
GCA_002982695.1	group111
GCA_002982825.1	group111
GCA_002982855.1	group111
GCA_002982925.1	group111
GCA_002982955.1	group111
GCA_002983075.1	group111
GCA_002983095.1	group111
GCA_002983115.1	group111
GCA_002983155.1	group111
GCA_002983165.1	group111
GCA_002983175.1	group111
GCA_002983215.1	group111
GCA_002983235.1	group111
GCA_003010475.1	group111
GCA_003038315.1	group111
GCA_003038405.1	group111
GCA_003038495.1	group111
GCA_003038745.1	group111
GCA_003073655.1	group111
GCA_003194065.1	group111
GCA_003203655.1	group111
GCA_003239585.1	group111
GCA_003239755.1	group111
GCA_003431365.1	group111
GCA_003720025.1	group111
GCA_003720205.1	group111
GCA_003720485.1	group111
GCA_003945405.1	group111
GCA_003945425.1	group111
GCA_004208595.1	group111
GCA_005707215.1	group111
GCA_008370795.1	group111
GCA_008619075.1	group111
GCA_008620055.1	group111
GCA_008620175.1	group111
GCA_008934095.1	group111
GCA_008934375.1	group111
GCA_008934455.1	group111
GCA_008934575.1	group111
GCA_008935335.1	group111
GCA_008936695.1	group111
GCA_009456335.1	group111
GCA_009456395.1	group111
GCA_009456575.1	group111
GCA_009456585.1	group111
GCA_009456835.1	group111
GCA_009457005.1	group111
GCA_009457065.1	group111
GCA_009457105.1	group111
GCA_009457195.1	group111
GCA_009457265.1	group111
GCA_009457325.1	group111
GCA_009457405.1	group111
GCA_009457535.1	group111
GCA_009457585.1	group111
GCA_009457605.1	group111
GCA_009457705.1	group111
GCA_009457725.1	group111
GCA_009457805.1	group111
GCA_009457985.1	group111
GCA_009458065.1	group111
GCA_009458075.1	group111
GCA_009458145.1	group111
GCA_009458265.1	group111
GCA_009458305.1	group111
GCA_009458325.1	group111
GCA_009458465.1	group111
GCA_009458625.1	group111
GCA_009458665.1	group111
GCA_009459085.1	group111
GCA_009459125.1	group111
GCA_009459175.1	group111
GCA_009459195.1	group111
GCA_009459365.1	group111
GCA_009459415.1	group111
GCA_009459425.1	group111
GCA_009459435.1	group111
GCA_009459475.1	group111
GCA_009459605.1	group111
GCA_009459675.1	group111
GCA_009459715.1	group111
GCA_009459905.1	group111
GCA_009460115.1	group111
GCA_009460145.1	group111
GCA_009460165.1	group111
GCA_009460295.1	group111
GCA_009460355.1	group111
GCA_009460515.1	group111
GCA_009460555.1	group111
GCA_009460565.1	group111
GCA_009460645.1	group111
GCA_009460725.1	group111
GCA_009460825.1	group111
GCA_009460885.1	group111
GCA_009461075.1	group111
GCA_009461125.1	group111
GCA_009461145.1	group111
GCA_009461175.1	group111
GCA_009461325.1	group111
GCA_009461425.1	group111
GCA_009461435.1	group111
GCA_009461465.1	group111
GCA_009461625.1	group111
GCA_009461635.1	group111
GCA_009461675.1	group111
GCA_009461775.1	group111
GCA_009461845.1	group111
GCA_009461855.1	group111
GCA_009461885.1	group111
GCA_009461915.1	group111
GCA_009461975.1	group111
GCA_009461995.1	group111
GCA_009462045.1	group111
GCA_009462055.1	group111
GCA_009462255.1	group111
GCA_009462445.1	group111
GCA_009462465.1	group111
GCA_009462475.1	group111
GCA_009462505.1	group111
GCA_009462545.1	group111
GCA_009462575.1	group111
GCA_009462595.1	group111
GCA_009462755.1	group111
GCA_009462815.1	group111
GCA_009462905.1	group111
GCA_009462915.1	group111
GCA_009462925.1	group111
GCA_009462985.1	group111
GCA_009463095.1	group111
GCA_009463125.1	group111
GCA_009463185.1	group111
GCA_009463265.1	group111
GCA_009463405.1	group111
GCA_009463475.1	group111
GCA_009463515.1	group111
GCA_009463565.1	group111
GCA_009463665.1	group111
GCA_009463675.1	group111
GCA_009463775.1	group111
GCA_009463795.1	group111
GCA_009463965.1	group111
GCA_009463985.1	group111
GCA_009660935.1	group111
GCA_009752285.1	group111
GCA_009752665.1	group111
GCA_009752995.1	group111
GCA_009764615.1	group111
GCA_009911855.1	group111
GCA_009913195.1	group111
GCA_011061885.1	group111
GCA_011062275.1	group111
GCA_012650215.1	group111
GCA_012650505.1	group111
GCA_012650875.1	group111
GCA_012650935.1	group111
GCA_012651115.1	group111
GCA_012651405.1	group111
GCA_012651475.1	group111
GCA_012651505.1	group111
GCA_012651515.1	group111
GCA_012652515.1	group111
GCA_013337925.1	group111
GCA_013337985.1	group111
GCA_013338145.1	group111
GCA_013338285.1	group111
GCA_013338445.1	group111
GCA_013338625.1	group111
GCA_013338665.1	group111
GCA_013338745.1	group111
GCA_013338785.1	group111
GCA_013338825.1	group111
GCA_013338875.1	group111
GCA_013338905.1	group111
GCA_013338925.1	group111
GCA_013339005.1	group111
GCA_013339015.1	group111
GCA_013339045.1	group111
GCA_013339105.1	group111
GCA_013339285.1	group111
GCA_013339305.1	group111
GCA_013339385.1	group111
GCA_013339515.1	group111
GCA_013339545.1	group111
GCA_013339625.1	group111
GCA_014061565.1	group111
GCA_014336685.1	group111
GCA_014336965.1	group111
GCA_014336995.1	group111
GCA_014353115.1	group111
GCA_014353135.1	group111
GCA_014353195.1	group111
GCA_014353225.1	group111
GCA_014353255.1	group111
GCA_014353275.1	group111
GCA_014353295.1	group111
GCA_014353305.1	group111
GCA_014353375.1	group111
GCA_014725515.1	group111
GCA_014726655.1	group111
GCA_014726715.1	group111
GCA_014726915.1	group111
GCA_014727355.1	group111
GCA_014727515.1	group111
GCA_014734115.1	group111
GCA_014734515.1	group111
GCA_900017775.1	group111
GCA_900045995.1	group111
GCA_900051765.1	group111
GCA_900054705.1	group111
GCA_900059555.1	group111
GCA_900124755.1	group111
GCA_900149275.1	group111
GCA_900155765.1	group111
GCA_900620225.1	group111
GCA_903800825.1	group111
GCA_903800955.1	group111
GCA_903801565.1	group111
GCA_903801605.1	group111
GCA_903801885.1	group111
GCA_903803025.1	group111
GCA_903803235.1	group111
GCA_903804995.1	group111
GCA_903808065.1	group111
GCA_903808335.1	group111
GCA_903808455.1	group111
GCA_903808535.1	group111
GCA_903809715.1	group111
GCA_903810235.1	group111
GCA_903810865.1	group111
GCA_903810895.1	group111
GCA_903932595.1	group111
GCA_903932605.1	group111
GCA_009457485.1	group112
GCA_009460485.1	group112
GCA_014726035.1	group112
GCA_014726895.1	group112
GCA_014727155.1	group112
GCA_014730715.1	group112
GCA_009459235.1	group113
GCA_013339405.1	group113
GCA_003602215.1	group114
GCA_001676955.1	group115
GCA_003602225.1	group115
GCA_005861485.1	group115
GCA_011947475.1	group115
GCA_011947505.1	group115
GCA_012044475.1	group115
GCA_009458315.1	group116
GCA_009458365.1	group116
GCA_009460925.1	group116
GCA_009460965.1	group116
GCA_009463275.1	group116
GCA_013338505.1	group116
GCA_013339265.1	group116
GCA_009460445.1	group117
GCA_014336835.1	group118
GCA_014353215.1	group118
GCA_903804985.1	group118
GCA_903805105.1	group118
GCA_009457425.1	group119
GCA_009456325.1	group120
GCA_013337785.1	group120
GCA_013004085.1	group121
GCA_001548295.1	group122
GCA_002025145.1	group122
GCA_012650645.1	group123
GCA_012651605.1	group123
GCA_012652405.1	group123
GCA_012652535.1	group123
GCA_012652675.1	group123
GCA_012652595.1	group124
GCA_000276625.1	group125
GCA_003186105.1	group125
GCA_003186125.1	group125
GCA_006511585.1	group125
GCA_011032785.1	group125
GCA_011394455.1	group125
GCA_900097985.1	group125
GCA_900098045.1	group125
GCA_900098155.1	group125
GCA_900098665.1	group125
GCA_900098685.1	group125
GCA_900474665.1	group125
GCA_900474755.1	group125
GCA_900474675.1	group126
GCA_000681475.1	group127
GCA_002760495.1	group127
GCA_003038355.1	group127
GCA_012650145.1	group127
GCA_012650695.1	group127
GCA_012651355.1	group127
GCA_900126345.1	group127
GCA_900128115.1	group127
GCA_903800365.1	group128
GCA_014181285.1	group129
GCA_000239235.1	group130
GCA_000564915.1	group130
GCA_000564935.1	group130
GCA_000705475.1	group130
GCA_000708385.1	group130
GCA_000708445.1	group130
GCA_001296985.1	group130
GCA_001457495.1	group130
GCA_004153585.1	group130
GCA_009458045.1	group130
GCA_014180965.1	group130
GCA_903801155.1	group130
GCA_903809505.1	group130
GCA_900155835.1	group131
GCA_000705415.1	group132
GCA_900474555.1	group133
GCA_903805135.1	group134
GCA_000828035.1	group135
GCA_000336295.1	group136
GCA_000336315.1	group136
GCA_000364505.1	group136
GCA_004153345.1	group136
GCA_005705815.1	group136
GCA_014336335.1	group136
GCA_014336505.1	group136
GCA_014353125.1	group136
GCA_009461595.1	group137
GCA_002930565.1	group138
GCA_000590395.1	group139
GCA_002140115.1	group139
GCA_003010875.1	group139
GCA_003425025.1	group139
GCA_003573855.1	group139
GCA_003719845.1	group139
GCA_005771415.1	group139
GCA_005861605.1	group139
GCA_008619795.1	group139
GCA_011024425.1	group139
GCA_012650135.1	group139
GCA_012650805.1	group140
GCA_002356655.1	group141
GCA_004001345.1	group142
GCA_011394235.1	group142
GCA_011394615.1	group142
GCA_011394345.1	group143
GCA_900098025.1	group144
GCA_006385695.1	group145
GCA_003720995.1	group146
GCA_000364465.1	group147
GCA_003420405.1	group147
GCA_009459025.1	group148
GCA_009459805.1	group148
GCA_009459975.1	group148
GCA_009461065.1	group148
GCA_009462275.1	group148
GCA_009462375.1	group148
GCA_009462745.1	group148
GCA_009462835.1	group148
GCA_009463115.1	group148
GCA_009463175.1	group148
GCA_009463785.1	group148
GCA_013338585.1	group148
GCA_013338965.1	group148
GCA_013339365.1	group148
GCA_001656075.1	group149
GCA_006511575.1	group149
GCA_006511765.1	group149
GCA_007726465.1	group149
GCA_007827105.1	group149
GCA_007827125.1	group149
GCA_008934295.1	group149
GCA_009912355.1	group149
GCA_014334435.1	group149
GCA_014334455.1	group149
GCA_014696535.1	group149
GCA_903804315.1	group149
GCA_903804955.1	group149
GCA_001019485.2	group150
GCA_903800865.1	group150
GCA_903800885.1	group150
GCA_000027045.1	group151
GCA_006511315.1	group152
GCA_001679585.1	group153
GCA_006364775.1	group153
GCA_903808925.1	group153
GCA_903808975.1	group153
GCA_009458155.1	group154
GCA_013339065.1	group154
GCA_014732035.1	group155
GCA_008936875.1	group156
GCA_009457905.1	group156
GCA_900458325.1	group157
GCA_009459865.1	group158
GCA_013338345.1	group158
GCA_900474575.1	group159
GCA_009911965.1	group160
GCA_000010465.1	group161
GCA_000012045.1	group161
GCA_000013425.1	group161
GCA_000013465.1	group161
GCA_000017085.1	group161
GCA_000145595.1	group161
GCA_000204665.1	group161
GCA_000248815.2	group161
GCA_000248835.2	group161
GCA_000536955.1	group161
GCA_000596665.1	group161
GCA_000596925.1	group161
GCA_000597125.1	group161
GCA_000597345.1	group161
GCA_000602265.1	group161
GCA_000626615.3	group161
GCA_000784385.1	group161
GCA_000982135.1	group161
GCA_001018795.2	group161
GCA_001046095.2	group161
GCA_001198415.1	group161
GCA_001199235.1	group161
GCA_001203535.1	group161
GCA_001204095.1	group161
GCA_001212085.1	group161
GCA_001212765.1	group161
GCA_001262255.1	group161
GCA_001353435.1	group161
GCA_001353635.1	group161
GCA_001354115.1	group161
GCA_001457185.1	group161
GCA_001641045.1	group161
GCA_001661885.1	group161
GCA_001680995.1	group161
GCA_001900185.1	group161
GCA_001996865.1	group161
GCA_002097595.2	group161
GCA_002310395.1	group161
GCA_002310435.1	group161
GCA_002355355.1	group161
GCA_002386245.1	group161
GCA_002407105.1	group161
GCA_002983375.1	group161
GCA_002983395.1	group161
GCA_003038535.1	group161
GCA_003073395.1	group161
GCA_003073415.1	group161
GCA_003073435.1	group161
GCA_003111725.1	group161
GCA_003114635.1	group161
GCA_003193685.1	group161
GCA_003239455.1	group161
GCA_003354885.1	group161
GCA_003425545.1	group161
GCA_003425885.1	group161
GCA_003425915.1	group161
GCA_003693065.1	group161
GCA_003720475.1	group161
GCA_003720875.1	group161
GCA_003798185.1	group161
GCA_004136235.1	group161
GCA_005705635.1	group161
GCA_005706035.1	group161
GCA_005885975.1	group161
GCA_006386445.1	group161
GCA_006386475.1	group161
GCA_006511345.1	group161
GCA_006511485.1	group161
GCA_006511525.1	group161
GCA_006511685.1	group161
GCA_006511695.1	group161
GCA_008039685.1	group161
GCA_008938075.1	group161
GCA_009456275.1	group161
GCA_009456285.1	group161
GCA_009456465.1	group161
GCA_009456485.1	group161
GCA_009456565.1	group161
GCA_009456615.1	group161
GCA_009456665.1	group161
GCA_009456675.1	group161
GCA_009456715.1	group161
GCA_009456725.1	group161
GCA_009456825.1	group161
GCA_009456865.1	group161
GCA_009456945.1	group161
GCA_009456965.1	group161
GCA_009456975.1	group161
GCA_009457015.1	group161
GCA_009457075.1	group161
GCA_009457125.1	group161
GCA_009457295.1	group161
GCA_009457365.1	group161
GCA_009457375.1	group161
GCA_009457415.1	group161
GCA_009457515.1	group161
GCA_009457555.1	group161
GCA_009457615.1	group161
GCA_009457875.1	group161
GCA_009458015.1	group161
GCA_009458055.1	group161
GCA_009458085.1	group161
GCA_009458195.1	group161
GCA_009458245.1	group161
GCA_009458275.1	group161
GCA_009458395.1	group161
GCA_009458485.1	group161
GCA_009458525.1	group161
GCA_009458535.1	group161
GCA_009458565.1	group161
GCA_009458585.1	group161
GCA_009458595.1	group161
GCA_009458675.1	group161
GCA_009458685.1	group161
GCA_009458725.1	group161
GCA_009458735.1	group161
GCA_009458765.1	group161
GCA_009458775.1	group161
GCA_009458825.1	group161
GCA_009458845.1	group161
GCA_009458865.1	group161
GCA_009458895.1	group161
GCA_009458905.1	group161
GCA_009458925.1	group161
GCA_009459005.1	group161
GCA_009459095.1	group161
GCA_009459225.1	group161
GCA_009459265.1	group161
GCA_009459295.1	group161
GCA_009459325.1	group161
GCA_009459345.1	group161
GCA_009459515.1	group161
GCA_009459525.1	group161
GCA_009459555.1	group161
GCA_009459565.1	group161
GCA_009459615.1	group161
GCA_009459635.1	group161
GCA_009459725.1	group161
GCA_009459855.1	group161
GCA_009459915.1	group161
GCA_009459945.1	group161
GCA_009459965.1	group161
GCA_009459995.1	group161
GCA_009460015.1	group161
GCA_009460055.1	group161
GCA_009460105.1	group161
GCA_009460175.1	group161
GCA_009460225.1	group161
GCA_009460275.1	group161
GCA_009460305.1	group161
GCA_009460385.1	group161
GCA_009460435.1	group161
GCA_009460505.1	group161
GCA_009460585.1	group161
GCA_009460655.1	group161
GCA_009460685.1	group161
GCA_009460755.1	group161
GCA_009460765.1	group161
GCA_009460835.1	group161
GCA_009460865.1	group161
GCA_009460935.1	group161
GCA_009460975.1	group161
GCA_009460985.1	group161
GCA_009461025.1	group161
GCA_009461035.1	group161
GCA_009461085.1	group161
GCA_009461135.1	group161
GCA_009461165.1	group161
GCA_009461235.1	group161
GCA_009461255.1	group161
GCA_009461265.1	group161
GCA_009461335.1	group161
GCA_009461365.1	group161
GCA_009461385.1	group161
GCA_009461455.1	group161
GCA_009461475.1	group161
GCA_009461525.1	group161
GCA_009461535.1	group161
GCA_009461555.1	group161
GCA_009461655.1	group161
GCA_009461725.1	group161
GCA_009461745.1	group161
GCA_009461805.1	group161
GCA_009461925.1	group161
GCA_009462035.1	group161
GCA_009462125.1	group161
GCA_009462135.1	group161
GCA_009462145.1	group161
GCA_009462205.1	group161
GCA_009462225.1	group161
GCA_009462245.1	group161
GCA_009462265.1	group161
GCA_009462325.1	group161
GCA_009462355.1	group161
GCA_009462365.1	group161
GCA_009462405.1	group161
GCA_009462585.1	group161
GCA_009462645.1	group161
GCA_009462655.1	group161
GCA_009462675.1	group161
GCA_009462695.1	group161
GCA_009462715.1	group161
GCA_009462765.1	group161
GCA_009462875.1	group161
GCA_009463015.1	group161
GCA_009463025.1	group161
GCA_009463165.1	group161
GCA_009463215.1	group161
GCA_009463285.1	group161
GCA_009463295.1	group161
GCA_009463315.1	group161
GCA_009463365.1	group161
GCA_009463375.1	group161
GCA_009463385.1	group161
GCA_009463395.1	group161
GCA_009463485.1	group161
GCA_009463575.1	group161
GCA_009463585.1	group161
GCA_009463595.1	group161
GCA_009463605.1	group161
GCA_009463685.1	group161
GCA_009463695.1	group161
GCA_009463765.1	group161
GCA_009463885.1	group161
GCA_009463915.1	group161
GCA_009463995.1	group161
GCA_009749625.1	group161
GCA_009750045.1	group161
GCA_009750065.1	group161
GCA_009752205.1	group161
GCA_009752235.1	group161
GCA_009759595.1	group161
GCA_012651195.1	group161
GCA_012652455.1	group161
GCA_012652465.1	group161
GCA_012652575.1	group161
GCA_013181785.1	group161
GCA_013181805.1	group161
GCA_013181825.1	group161
GCA_013181845.1	group161
GCA_013181865.1	group161
GCA_013181875.1	group161
GCA_013181895.1	group161
GCA_013181925.1	group161
GCA_013181945.1	group161
GCA_013181985.1	group161
GCA_013182005.1	group161
GCA_013182025.1	group161
GCA_013182035.1	group161
GCA_013182055.1	group161
GCA_013182085.1	group161
GCA_013182105.1	group161
GCA_013182115.1	group161
GCA_013182125.1	group161
GCA_013182165.1	group161
GCA_013182185.1	group161
GCA_013182195.1	group161
GCA_013182225.1	group161
GCA_013182235.1	group161
GCA_013182265.1	group161
GCA_013182295.1	group161
GCA_013182325.1	group161
GCA_013182345.1	group161
GCA_013182365.1	group161
GCA_013182385.1	group161
GCA_013182425.1	group161
GCA_013182445.1	group161
GCA_013182465.1	group161
GCA_013182485.1	group161
GCA_013182495.1	group161
GCA_013182525.1	group161
GCA_013182535.1	group161
GCA_013182575.1	group161
GCA_013182605.1	group161
GCA_013182635.1	group161
GCA_013307065.1	group161
GCA_013337865.1	group161
GCA_013338035.1	group161
GCA_013338045.1	group161
GCA_013338085.1	group161
GCA_013338105.1	group161
GCA_013338125.1	group161
GCA_013338165.1	group161
GCA_013338265.1	group161
GCA_013338325.1	group161
GCA_013338365.1	group161
GCA_013338465.1	group161
GCA_013338475.1	group161
GCA_013338525.1	group161
GCA_013338545.1	group161
GCA_013338565.1	group161
GCA_013338605.1	group161
GCA_013338645.1	group161
GCA_013338685.1	group161
GCA_013338705.1	group161
GCA_013338845.1	group161
GCA_013338865.1	group161
GCA_013338945.1	group161
GCA_013338985.1	group161
GCA_013339115.1	group161
GCA_013339145.1	group161
GCA_013339165.1	group161
GCA_013339185.1	group161
GCA_013339205.1	group161
GCA_013339225.1	group161
GCA_013339245.1	group161
GCA_013339325.1	group161
GCA_013339345.1	group161
GCA_013339465.1	group161
GCA_013339505.1	group161
GCA_013339565.1	group161
GCA_013339585.1	group161
GCA_013339605.1	group161
GCA_013339645.1	group161
GCA_014061755.1	group161
GCA_014061925.1	group161
GCA_014181155.1	group161
GCA_014337135.1	group161
GCA_014353495.1	group161
GCA_014353525.1	group161
GCA_014353575.1	group161
GCA_014353645.1	group161
GCA_014353665.1	group161
GCA_014726475.1	group161
GCA_014729385.1	group161
GCA_014730455.1	group161
GCA_900092595.1	group161
GCA_900458395.1	group161
GCA_900483995.1	group161
GCA_900607245.1	group161
GCA_900607255.1	group161
GCA_900607265.1	group161
GCA_900607275.1	group161
GCA_900607285.1	group161
GCA_900607295.1	group161
GCA_900607305.1	group161
GCA_900620245.1	group161
GCA_900620255.1	group161
GCA_902715335.1	group161
GCA_903801065.1	group161
GCA_903802155.1	group161
GCA_903804405.1	group161
GCA_903808255.1	group161
GCA_903808485.1	group161
GCA_903808775.1	group161
GCA_903808875.1	group161
GCA_903808885.1	group161
GCA_903809015.1	group161
GCA_903809255.1	group161
GCA_903809345.1	group161
GCA_903810715.1	group161
GCA_903810745.1	group161
GCA_903810765.1	group161
GCA_903811985.1	group161
GCA_002983275.1	group162
GCA_002983315.1	group162
GCA_001203915.1	group163
GCA_001209765.1	group163
GCA_001353515.1	group163
GCA_003720515.1	group163
GCA_009458425.1	group163
GCA_009456915.1	group164
GCA_001202395.1	group165
GCA_009456455.1	group166
GCA_009456445.1	group167
GCA_013337885.1	group167
GCA_001544175.1	group168
GCA_900706775.1	group168
GCA_013182285.1	group169
GCA_013182395.1	group169
GCA_013182625.1	group169
GCA_001192955.1	group170
GCA_001199675.1	group170
GCA_009461285.1	group171
GCA_009458955.1	group172
GCA_003264775.1	group173
GCA_903800775.1	group173
GCA_903803255.1	group173
GCA_903812145.1	group173
GCA_903812225.1	group173
GCA_009463865.1	group174
GCA_009463495.1	group175
GCA_009462025.1	group176
GCA_009461225.1	group177
GCA_009459045.1	group178
GCA_009857055.1	group179
GCA_013836525.1	group179
GCA_013836745.1	group179
GCA_900125885.1	group180
GCA_009696825.1	group181
GCA_009912535.1	group181
GCA_009796945.1	group182
GCA_009769095.1	group183
GCA_000949565.1	group184
GCA_009912195.1	group184
GCA_009763195.1	group185
GCA_013303105.1	group185
GCA_001611365.1	group186
GCA_001611385.1	group186
GCA_003238285.1	group186
GCA_009912555.1	group186
GCA_012652585.1	group186
GCA_012652715.1	group186
GCA_014061435.1	group186
GCA_903806165.1	group186
GCA_903806195.1	group186
GCA_009913035.1	group187
GCA_003238205.1	group188
GCA_900042705.1	group189
GCA_900126575.1	group189
GCA_002786535.1	group190
GCA_900240125.1	group191
GCA_000260315.1	group192
GCA_001297455.1	group192
GCA_001297545.1	group192
GCA_001611325.1	group192
GCA_001611345.1	group192
GCA_001611405.1	group192
GCA_001656045.1	group192
GCA_003017575.1	group192
GCA_003237655.1	group192
GCA_003417635.1	group192
GCA_004208495.1	group192
GCA_004208505.1	group192
GCA_005047485.1	group192
GCA_008694165.1	group192
GCA_009751205.1	group192
GCA_009751345.1	group192
GCA_009912295.1	group192
GCA_009912415.1	group192
GCA_012650355.1	group192
GCA_012651065.1	group192
GCA_012651165.1	group192
GCA_012651205.1	group192
GCA_012651565.1	group192
GCA_012652635.1	group192
GCA_012652665.1	group192
GCA_012652765.1	group192
GCA_012652775.1	group192
GCA_012652935.1	group192
GCA_013406915.1	group192
GCA_014061615.1	group192
GCA_014334515.1	group192
GCA_014334535.1	group192
GCA_014334555.1	group192
GCA_900039125.1	group192
GCA_900155745.1	group192
GCA_900155795.1	group192
GCA_900155845.1	group192
GCA_900323905.1	group192
GCA_900324045.1	group192
GCA_900324065.1	group192
GCA_903803935.1	group192
GCA_004328185.1	group193
GCA_004328305.1	group193
GCA_004328335.1	group193
GCA_903803905.1	group194
GCA_000934285.1	group195
GCA_007998145.1	group195
GCA_900457665.1	group195
GCA_900457995.1	group195
GCA_900458045.1	group195
GCA_003417955.1	group196
GCA_012651585.1	group196
GCA_900125945.1	group196
GCA_900127645.1	group196
GCA_000564895.1	group197
GCA_001297295.1	group198
GCA_001297395.1	group198
GCA_001986135.1	group198
GCA_003038295.1	group198
GCA_003717375.1	group198
GCA_009750665.1	group198
GCA_012650575.1	group198
GCA_012652815.1	group198
GCA_014061205.1	group198
GCA_900124775.1	group198
GCA_900127845.1	group198
GCA_900127875.1	group198
GCA_008934115.1	group199
GCA_009456765.1	group199
GCA_009457815.1	group199
GCA_014731735.1	group199
GCA_008935375.1	group200
GCA_900096745.1	group201
GCA_903800425.1	group201
GCA_012651295.1	group202
GCA_001681185.1	group203
GCA_000210315.1	group204
GCA_003353315.1	group204
GCA_003955945.1	group204
GCA_006511475.1	group204
GCA_003490125.1	group205
GCA_009750735.1	group206
GCA_002574065.1	group207
GCA_003017355.1	group207
GCA_011027015.1	group207
GCA_900098335.1	group208
GCA_000237265.1	group209
GCA_900635255.1	group209
GCA_004772175.1	group210
GCA_900070295.1	group211
GCA_001681015.1	group212
GCA_001681025.1	group212
GCA_900620235.1	group213
GCA_000284535.1	group214
GCA_000695215.1	group214
GCA_001018835.2	group214
GCA_001193355.1	group214
GCA_001223785.1	group214
GCA_001224365.1	group214
GCA_001224445.1	group214
GCA_001224765.1	group214
GCA_001225765.1	group214
GCA_001226685.1	group214
GCA_001226725.1	group214
GCA_001226965.1	group214
GCA_001227905.1	group214
GCA_001227945.1	group214
GCA_001228065.1	group214
GCA_001229725.1	group214
GCA_001229805.1	group214
GCA_001230185.1	group214
GCA_001230225.1	group214
GCA_001230385.1	group214
GCA_001230765.1	group214
GCA_001231065.1	group214
GCA_001232105.1	group214
GCA_001233825.1	group214
GCA_001234025.1	group214
GCA_001236745.1	group214
GCA_001237045.1	group214
GCA_001237505.1	group214
GCA_001238225.1	group214
GCA_001238685.1	group214
GCA_001238845.1	group214
GCA_001239385.1	group214
GCA_001369415.1	group214
GCA_003038335.1	group214
GCA_003238165.1	group214
GCA_003238575.1	group214
GCA_009457765.1	group214
GCA_009696785.1	group214
GCA_014335435.1	group214
GCA_014335755.1	group214
GCA_014335895.1	group214
GCA_014336015.1	group214
GCA_014337055.1	group214
GCA_014337075.1	group214
GCA_014337095.1	group214
GCA_014353325.1	group214
GCA_014353395.1	group214
GCA_014353415.1	group214
GCA_014353435.1	group214
GCA_014353445.1	group214
GCA_014792825.1	group214
GCA_900040695.1	group214
GCA_900042045.1	group214
GCA_900043605.1	group214
GCA_900044525.1	group214
GCA_900046085.1	group214
GCA_900050575.1	group214
GCA_900050595.1	group214
GCA_900054465.1	group214
GCA_900055275.1	group214
GCA_900058885.1	group214
GCA_900059815.1	group214
GCA_900064515.1	group214
GCA_900483285.1	group214
GCA_900483445.1	group214
GCA_903800045.1	group214
GCA_903805605.1	group214
GCA_903805685.1	group214
GCA_903805965.1	group214
GCA_903806065.1	group214
GCA_903806685.1	group214
GCA_903806735.1	group214
GCA_903807035.1	group214
GCA_903807475.1	group214
GCA_903810495.1	group214
GCA_903813305.1	group214
GCA_014353425.1	group215
GCA_001234725.1	group216
GCA_900484055.1	group217
GCA_900474695.1	group218
GCA_900457805.1	group219
GCA_003236905.1	group220
GCA_003239055.1	group221
GCA_009690545.1	group222
GCA_009456425.1	group223
GCA_001297465.1	group224
GCA_001297625.1	group224
GCA_001297635.1	group224
GCA_001297685.1	group224
GCA_002803885.1	group224
GCA_008630675.1	group224
GCA_009458785.1	group224
GCA_012650255.1	group224
GCA_012650305.1	group224
GCA_012650395.1	group224
GCA_012650865.1	group224
GCA_012652845.1	group224
GCA_012652905.1	group224
GCA_013337945.1	group224
GCA_900004855.1	group224
GCA_900155715.1	group224
GCA_900155775.1	group224
GCA_900155785.1	group224
GCA_900155805.1	group224
GCA_900155815.1	group224
GCA_900155875.1	group224
GCA_000934205.1	group225
GCA_012650515.1	group226
GCA_003627835.1	group227
GCA_004771975.1	group227
GCA_000189435.3	group228
GCA_000189455.3	group229
GCA_000982735.1	group229
GCA_001193975.1	group229
GCA_001196615.1	group229
GCA_003030085.1	group229
GCA_004797195.1	group229
GCA_903803605.1	group229
GCA_900457955.1	group230
GCA_000981055.1	group231
GCA_003354545.1	group232
GCA_003354905.1	group232
GCA_001018845.2	group233
GCA_001297445.1	group233
GCA_001297475.1	group233
GCA_001444345.1	group233
GCA_003236795.1	group233
GCA_003236975.1	group233
GCA_003238015.1	group233
GCA_012652355.1	group233
GCA_012652545.1	group233
GCA_012652885.1	group233
GCA_013345475.1	group233
GCA_014267105.1	group233
GCA_014267285.1	group233
GCA_900124695.1	group233
GCA_900457405.1	group233
GCA_900457415.1	group233
GCA_903803835.1	group233
GCA_903804585.1	group233
GCA_900155755.1	group234
GCA_900457545.1	group235
GCA_900457645.1	group235
GCA_000248855.2	group236
GCA_000452885.1	group237
GCA_001307235.1	group237
GCA_003237915.1	group238
GCA_900474565.1	group239

## Sheet: Sheet3
>acpS_1
ATGATACATGGAATTGGTGTAGATTTAATCGAAATAGATCGAATAAAAGTGTTATATAGTAAGCAACCAAAATTGGTTGAGCGGATTTTAACTAAAAATGAACAGCACAAATTCAACAATTTCACACATGAGCAACGTAAAATTGAATTTTTAGCTGGCAGGTTTGCTACAAAAGAAGCGTTCAGTAAAGCATTAGGCACAGGCTTAGGAAAACATGTCGCATTTAATGATATAGATTGTTACAACGACGAACTTGGCAAACCAAAGATCGATTACGAAGGGTTCATCGTACATGTTAGTATCTCACACACTGAGCATTATGCGATGAGCCAAGTTGTTTTAGAAAAGTCAGCATTTTAA
>acpS_2
ATGATACATGGAATTGGTGTAGATTTAATCGAAATCGATCGAATAAAAGCGTTATATAGTAAACAACCAAAATTGGTTGAGCGGATTTTAACAAAAAATGAACAGCACAAATTCAACAATTTCACACATGAGCAACGTAAAATTGAATTTTTAGCTGGCAGGTTTGCTACAAAAGAAGCGTTCAGTAAAGCATTAGGCACAGGCTTAGGAAAACATGTAGCTTTTAACGATATAGACTGTTACAACGACGAACTTGGCAAACCAAAGATTGATTACGAAGGGTTTATCGTACATGTTAGTATCTCACACACTGAGCATTATGCGATGAGCCAAGTTGTTTTAGAAAAGTCAGCATTTTAA
>acpS_3
ATGATACATGGAATTGGTGTAGATTTAATCGAAATCGATCGAATAAAAGCGTTATATAGTAAGCAACCAAAATTGGTTGAGCGGATTTTAACAAAAAATGAACAGCACAAATTCAACAATTTCACACATGAGCAACGTAAAATTGAATTTTTAGCTGGCAGGTTTGCTACAAAAGAAGCGTTCAGTAAAGCATTAGGCACAGGCTTAGGAAAACATGTAGCTTTTAACGATATAGACTGTTACAACGACGAACTTGGCAAACCAAAGATTGATTACGAAGGGTTTATCGTACATGTTAGTATCTCACACACTGAGCATTATGCGATGAGCCAAGTTGTTTTAGAAAAGTCAGCATTTTAA
>acpS_4
ATGATACATGGAATTGGTGTAGATTTAATCGAAATCGATCGAATAAAAGTGTTATATAGTAAACAACCAAAATTGGTTGAGCGGATTTTAACTAAAAATGAACAGCACAAATTCAACAATTTCACACATGAGCAACGTAAAATTGAATTTTTAGCTGGCAGGTTTGCTACAAAAGAAGCGTTCAGTAAAGCATTAGGCACAGGCTTAGGAAAACATGTAGCTTTTAACGATATAGACTGTTACAACGACGAACTTGGCAAACCAAAGATTGATTACGAAGGGTTCATCGTACATGTTAGTATCTCACACACTGAGCATTATGCGATGAGCCAAGTTGTTTTAGAAAAGTCAGCATTTTAA
>acpS_5
ATGATACATGGAATTGGTGTAGATTTAATCGAAATCGATCGAATAAAAGTGTTATATAGTAAGCAACCAAAATTGGTTGAGCGGATTTTAACTAAAAATGAACAACACAAATTCAACAATTTCACACATGAGCAACGTAAAATTGAATTTTTAGCTGGCAGGTTTGCTACAAAAGAAGCGTTCAGTAAAGCATTAGGCACAGGCTTAGGAAAACATGTAGCTTTTAACGATATAGACTGTTACAACGACGAACTTGGCAAACCAAAGATTGATTACGAAGGGTTCATCGTACATGTTAGTATCTCACACACTGAGCAATATGCGATGAGCCAAGTTGTTTTAGAAAAGTCAGCATTTTAA
>acpS_6
ATGATACATGGAATTGGTGTAGATTTAATCGAAATCGATCGAATAAAAGTGTTATATAGTAAGCAACCAAAATTGGTTGAGCGGATTTTAACTAAAAATGAACAGCACAAATTCAACAATTTCACACATGAGCAACGTAAAATTGAATTTTTAGCTGGCAGGTTTGCTACAAAAGAAGCGTTCAGTAAAGCATTAGGCACAGGCCTAGGAAAACATGTAGCTTTTAATGATATAGACTGTTACAACGACGAACTTGGCAAGCCAAAGATTGATTACGAAGGGTTCATCGTACATGTTAGTATCTCACACACTGAGCATTATGCGATGAGCCAAGTTGTGTTAGAAAAGTCAGCATTTTAA
>acpS_7
ATGATACATGGAATTGGTGTAGATTTAATCGAAATCGATCGAATAAAAGTGTTATATAGTAAGCAACCAAAATTGGTTGAGCGGATTTTAACTAAAAATGAACAGCACAAATTCAACAATTTCACACATGAGCAACGTAAAATTGAATTTTTAGCTGGCAGGTTTGCTACAAAAGAAGCGTTCAGTAAAGCATTAGGCACAGGCCTAGGAAAACATGTAGCTTTTAATGATATAGACTGTTACAACGACGAACTTGGCAAGCCAAAGATTGATTACGAAGGGTTCATCGTACATGTTAGTATCTCACACACTGAGCATTATGCGATGAGCCAAGTTGTTTTAGAAAAGTCAGCATTTTAA
>acpS_8
ATGATACATGGAATTGGTGTAGATTTAATCGAAATCGATCGAATAAAAGTGTTATATAGTAAGCAACCAAAATTGGTTGAGCGGATTTTAACTAAAAATGAACAGCACAAATTCAACAATTTCACACATGAGCAACGTAAAATTGAATTTTTAGCTGGCAGGTTTGCTACAAAAGAAGCGTTCAGTAAAGCATTAGGCACAGGCTTAGGAAAACATGTAGCTTTTAACGATATAGACTGTTACAACGACGAACTTGGCAAACCAAAGATTGATTACGAAGGGTTCATCGTACATGTTAGTATCTCACACACTGAGCAATATGCGATGAGCCAAGTTGTTTTAGAAAAGTCAGCATTTTAA
>acpS_9
ATGATACATGGAATTGGTGTAGATTTAATCGAAATCGATCGAATAAAAGTGTTATATAGTAAGCAACCAAAATTGGTTGAGCGGATTTTAACTAAAAATGAACAGCACAAATTCAACAATTTCACACATGAGCAACGTAAAATTGAATTTTTAGCTGGCAGGTTTGCTACAAAAGAAGCGTTCAGTAAAGCATTAGGCACAGGCTTAGGAAAACATGTAGCTTTTAACGATATAGACTGTTACAACGACGAACTTGGCAAACCAAAGATTGATTACGAAGGGTTCATCGTACATGTTAGTATCTCACACACTGAGCATTATGCGATGAGCCAAGTGGTTTTAGAAAAGTCAGCATTTTAA
>acpS_10
ATGATACATGGAATTGGTGTAGATTTAATCGAAATCGATCGAATAAAAGTGTTATATAGTAAGCAACCAAAATTGGTTGAGCGGATTTTAACTAAAAATGAACAGCACAAATTCAACAATTTCACACATGAGCAACGTAAAATTGAATTTTTAGCTGGCAGGTTTGCTACAAAAGAAGCGTTCAGTAAAGCATTAGGCACAGGCTTAGGAAAACATGTAGCTTTTAACGATATAGACTGTTACAACGACGAACTTGGCAAACCAAAGATTGATTACGAAGGGTTCATCGTACATGTTAGTATCTCACACACTGAGCATTATGCGATGAGCCAAGTTGTTTTAGAAAAGTCAGCATTTTAA
>acpS_11
ATGATACATGGAATTGGTGTAGATTTAATCGAAATCGATCGAATAAAAGTGTTATATAGTAAGCAACCAAAATTGGTTGAGCGGATTTTAACTAAAAATGAACAGCACAAATTCAACAATTTCACACATGAGCAACGTAAAATTGAATTTTTAGCTGGCAGGTTTGCTACAAAAGAAGCGTTCAGTAAAGCATTAGGCACAGGCTTAGGAAAACATGTAGCTTTTAACGATATAGACTGTTACAACGACGAACTTGGCAAACCAAAGATTGATTACGAAGGGTTCATCGTACATGTTAGTATCTCACACACTGAGCATTATGCGATGAGCCAAGTTGTTTTAGAAAATTCAGCATTTTAA
>acpS_12
ATGATACATGGAATTGGTGTAGATTTAATCGAAATCGATCGAATAAAAGTGTTATATAGTAAGCAACCAAAATTGGTTGAGCGGATTTTAACTAAAAATGAACAGCACAAATTCAACAATTTCACACATGAGCAACGTAAAATTGAATTTTTAGCTGGCAGGTTTGCTACAAAAGAAGCGTTCAGTAAAGCATTAGGCACAGGCTTAGGAAAACATGTAGCTTTTAACGATGTAGACTGTTACAACGACGAACTTGGCAAACCAAAGATTGATTACGAAGGGTTCATCGTACATGTTAGTATCTCACACACTGAGCATTATGCGATGAGCCAAGTGGTTTTAGAAAAGTCAGCATTTTAA
>acpS_13
ATGATACATGGAATTGGTGTAGATTTAATCGAAATCGATCGAATAAAAGTGTTATATAGTAAGCAACCAAAATTGGTTGAGCGGATTTTAACTAAAAATGAACAGCACAAATTCAACAATTTCACACATGAGCAACGTAAAATTGAATTTTTAGCTGGCAGGTTTGCTACAAAAGAAGCGTTCAGTAAAGCATTAGGCACAGGTTTAGGAAAACATGTAGCTTTTAACGATATAGACTGTTACAACGACGAATTTGGCAAACCAAAGATTGATTACGAAGGATTCATCGTACATGTTAGTATCTCACACACTGAGCATTATGCGATGAGCCAAGTTGTTTTAGAAAAGTCAGCATTTTAA
>acpS_14
ATGATACATGGAATTGGTGTAGATTTAATCGAAATCGATCGAATAAAAGTGTTATATAGTAAGCAACCAAAATTGGTTGAGCGGATTTTAACTAAAAATGAACAGCACAAATTCAACAATTTCACACATGAGCAACGTAAAATTGAATTTTTAGCTGGTAGGTTTGCTACAAAAGAAGCGTTCAGTAAAGCATTAGGCACAGGCTTAGGAAAACATGTAGCTTTTAACGATATAGACTGTTACAACGACGAACTTGGCAAACCAAAGATTGATTACGAAGGGTTCATCGTACATGTTAGTATCTCACACACTGAGCATTATGCGATGAGCCAAGTTGTTTTAGAAAAGTCAGCATTTTAA
>acpS_15
ATGATACATGGAATTGGTGTAGATTTAATCGAAATCGATCGAATAAAAGTGTTATATAGTAAGCAACCAAAATTGGTTGAGCGGATTTTAACTAAAAATGAACAGCACAAATTCAATAATTTCACACATGAGCAACGTAAAATTGAATTTTTAGCTGGCAGGTTTGCTACAAAAGAAGCGTTCAGTAAAGCATTAGGCACAGGCTTAGGAAAACATGTAGCTTTTAACGATATAGACTGTTACAACGACGAACTTGGCAAACCAAAGATTGATTACGAAGGGTTCATCGTACATGTTAGTATCTCACACACTGAGCATTATGCGATGAGCCAAGTGGTTTTAGAAAAGTCAGCATTTTAA
>acpS_16
ATGATACATGGAATTGGTGTAGATTTAATCGAAATCGATCGAATAAAAGTGTTATATAGTAAGCAACCAAAGTTGGGTGAGCGGATTTTAACTAAAAATGAACAGCACAAATTCAACAATTTCACACATGAGCAACGTAAAATTGAATTTTTAGCTGGCAGGTTTGCTACAAAAGAAGCGTTCAGTAAAGCATTAGGCACAGGCTTAGGAAAACATGTAGCTTTTAACGATATAGACTGTTACAACGACGAACTTGGCAAACCAAAGATTGATTACGAAGGGTTCATCGTACATGTTAGTATCTCACACACTGAGCATTATGCGATGAGCCAAGTTGTTTTAGAAAAGTCAGCATTTTAA
>acpS_17
ATGATACATGGAATTGGTGTAGATTTAATCGAAATCGATCGAATAAAAGTGTTATATAGTAAGCAACCAAAGTTGGTTGAGCGGATTTTAACTAAAAATGAACAGCACAAATTCAACAATTTCACACATGAGCAACGTAAAATTGAATTTTTAGCTGGCAGGTTTGCTACAAAAGAAGCGTTCAGTAAAGCATTAGGCACAGGCTTAGGAAAACATGTAGCTTTTAACGATATAGACTGTTACAACGACGAACTTGGCAAACCAAAGATTGATTACGAAGGGTTCATCGTACATGTTAGTATCTCACACACTGAGCATTATGCGATGAGCCAAGTTGTTTTAGAAAAGTCAGCATTTTAA
>acpS_18
ATGATACATGGAATTGGTGTAGATTTAATCGAAATCGATCGAATAAAAGTGTTATATAGTAAGCAACCCAAATTGGTTGAGCGGATTTTAACTAAAAATGAACAGCACAAATTCAACAATTTCACACATGAGCAACGTAAAATTGAATTTTTAGCTGGCAGGTTTGCTACAAAAGAAGCGTTCAGTAAAGCATTAGGCACAGGCTTAGGAAAACATGTCGCATTTAATGACATAGATTGTTACAACGACGAACTTGGCAAACCAAAGATTGATTACGAAGGATTCATCGTACATGTTAGTATCTCACACACTGAGCATTATGCGATGAGCCAAGTTGTTTTAGAAAAGTCAGCATTTTAA
>acpS_19
ATGATACATGGAATTGGTGTAGATTTAATCGAAATCGATCGAATAAAAGTGTTATATAGTAAGCAACCCAAATTGGTTGAGCGGATTTTAACTAAAAATGAACAGCACAAATTCAACAATTTCACACATGAGCAACGTAAAATTGAATTTTTAGCTGGCAGGTTTGCTACAAAAGAAGCGTTCAGTAAAGCATTAGGCACAGGCTTAGGAAAACATGTCGCATTTAATGACATAGATTGTTACAACGACGAACTTGGCAAACCAAAGATTGATTACGAAGGGTTCATCGTACATGTTAGTATCTCACACACTGAGCATTATGCGATGAGCCAAATTGTTTTAGAAAAGTCAGCATTTTAA
>acpS_20
ATGATACATGGAATTGGTGTAGATTTAATCGAAATCGATCGAATAAAAGTGTTATATAGTAAGCAACCCAAATTGGTTGAGCGGATTTTAACTAAAAATGAACAGCACAAATTCAACAATTTCACACATGAGCAACGTAAAATTGAATTTTTAGCTGGCAGGTTTGCTACAAAAGAAGCGTTCAGTAAAGCATTAGGCACAGGCTTAGGAAAACATGTCGCATTTAATGACATAGATTGTTACAACGACGAACTTGGCAAACCAAAGATTGATTACGAAGGGTTCATCGTACATGTTAGTATCTCACACACTGAGCATTATGCGATGAGCCAAGTTGTTTTAGAAAAGTCAGCATTTTAA
>acpS_21
ATGATACATGGAATTGGTGTAGATTTAATCGAAATCGATCGAATAAAAGTGTTATATAGTAAGCAACCCAAATTGGTTGAGCGGATTTTAACTAAAAATGAACAGCGCAAATTCAACAATTTCACACATGAGCAACGTAAAATTGAATTTTTAGCTGGCAGGTTTGCTACAAAAGAAGCGTTCAGTAAAGCATTAGGCACAGGCTTAGGAAAACATGTCGCATTTAATGACATAGATTGTTACAACGACGAACTTGGCAAACCAAAGATTGATTACGAAGGGTTCATCGTACATGTTAGTATCTCACACACTGAGCATTATGCGATGAGCCAAGTTGTTTTAGAAAAGTCAGCATTTTAA
>acpS_22
ATGATACATGGAATTGGTGTAGATTTAATCGAAATCGATCGAATAAAAGTGTTATATAGTAAGCACCCCAAATTGGTTGAGCGGATTTTAACTAAAAATGAACAGCACAAATTCAACAATTTCACACATGAGCAACGTAAAATTGAATTTTTAGCTGGCAGGTTTGCTACAAAAGAAGCGTTCAGTAAAGCATTAGGCACAGGCTTAGGAAAACATGTCGCATTTAATGACATAGATTGTTACAACGACGAACTTGGCAAACCAAAGATTGATTACGAAGGGTTCATCGTACATGTTAGTATCTCACACACTGAGCATTATGCGATGAGCCAAGTTGTTTTAGAAAAGTCAGCATTTTAA
>acpS_23
ATGATACATGGAATTGGTGTAGATTTAATCGAAATCGATCGAATAAAAGTGTTATATAGTAAGCAGCCAAAATTGGTTGAGCGGATTTTAACTAAAAATGAACAGCACAAATTCAACAATTTCACACATGAGCAACGTAAAATTGAATTTTTAGCTGGCAGGTTTGCTACAAAAGAAGCGTTCAGTAAAGCATTAGGCACAGGCTTAGGAAAACATGTAGCTTTTAACGATATAGACTGTTACAACGACGAACTTGGCAAACCAAAGATTGATTACGAAGGGTTCATCGTACATGTTAGTATCTCACACACTGAGCATTATGCGATGAGCCAAGTGGTTTTAGAAAAGTCAGCATTTTAA
>acpS_24
ATGATACATGGAATTGGTGTAGATTTAATCGAAATCGATCGAATAAAAGTGTTATATAGTAAGCAGCCAAAATTGGTTGAGCGGATTTTAACTAAAAATGAACAGCACAAATTCAACAATTTCACACATGAGCAACGTAAAATTGAATTTTTAGCTGGCAGGTTTGCTACAAAAGAAGCGTTCAGTAAAGCATTAGGCACAGGCTTAGGAAAACATGTAGCTTTTAACGATATAGACTGTTACAACGACGAACTTGGCAAACCAAAGATTGATTACGAAGGGTTCATCGTACATGTTAGTATCTCACACACTGAGCATTATGCGATGAGCCAAGTTGTTTTAGAAAAGTCAGCATTTTAA
>acpS_25
ATGATACATGGAATTGGTGTAGATTTAATCGAAATCGATCGAATAAAAGTGTTATATAGTAAGCAGCCAAAATTGGTTGAGCGGATTTTAACTAAAAATGAACAGCACAAATTCAACAATTTCACACATGAGCAACGTAAAATTGAATTTTTAGCTGGCAGGTTTGCTACAAAAGAAGCGTTTAGTAAAGCATTAGGCACAGGCTTAGGAAAACATGTAGCTTTTAACGATATAGACTGTTACAACGACGAACTTGGCAAACCAAAGATTGATTACGAAGGGTTCATCGTACATGTTAGTATCTCACACACTGAGCATTATGCGATGAGCCAAGTTGTTTTAGAAAAGTCAGCATTTTAA
>acpS_26
ATGATACATGGAATTGGTGTAGATTTAATCGAAATCGATCGAATACAAGCGTTATATAGTAAGCAACCAAAATTGGTTGAGCGGATTTTAACTAAAAATGAACAGCACAAATTCAACAATTTCACACATGAGCAACGTAAAATTGAATTTTTAGCTGGCAGGTTTGCTACAAAAGAAGCGTTCAGTAAAGCATTAGGCACAGGCTTAGGAAAACATGTAGCTTTTAACGATATAGACTGTTACAACGACGAACTTGGCAAACCAAAGATTGATTACGAAGGGGTTATCGTACATGTTAGTATCTCACACACTGAGCATTATGCGATGAGCCAAGTTGTTTTAGAAAAGTCAGCATTTTAA
>acpS_27
ATGATACATGGAATTGGTGTAGATTTAATCGAAATCGATCGAATACAAGCGTTATATAGTAAGCAACCAAAATTGGTTGAGCGGATTTTAACTAAAAATGAACAGCACAAATTCAACAATTTCACACATGAGCAACGTAAAATTGAATTTTTAGCTGGCAGGTTTGCTACAAAAGAAGCGTTCAGTAAAGCATTAGGCACAGGCTTAGGAAAACATGTAGCTTTTAACGATATAGACTGTTACAACGACGAACTTGGCAAACCAAAGATTGATTACGAAGGGTTCATCGTACATGTTAGTATCTCACACACTGAGCATTATGCGATGAGCCAAGTTGTTTTAGAAAAGTCAGCATTTTAA
>acpS_28
ATGATACATGGAATTGGTGTAGATTTAATCGAAATCGATCGAATACAAGCGTTATATAGTAAGCAACCAAAATTGGTTGAGCGGATTTTAACTAAAAATGAACAGCACAAATTCAACAATTTCACACATGAGCAACGTAAAATTGAATTTTTAGCTGGCAGGTTTGCTACAAAAGAAGCGTTCAGTAAAGCATTAGGCACAGGCTTAGGAAAACATGTAGCTTTTAACGATATAGACTGTTACAACGACGAACTTGGCAAACCAAAGATTGATTACGAAGGGTTTATCGTACATGTTAGTATCTCACACACTGAGCATTATGCGATGAGCCAAGTTGTTTTAGAAAAGTCAGCATTTTAA
>acpS_29
ATGATACATGGAATTGGTGTAGATTTAATCGAAATCGATCGAATACAAGTGTTATATAGTAAGCAACCAAAATTGGTTGAGCGGATTTTAACTAAAAATGAACAGCACAAATTCAACAATTTCACACATGAGCAACGTAAAATTGAATTTTTAGCTGGCAGGTTTGCTACAAAAGAAGCGTTCAGTAAAGCATTAGGCACAGGCTTAGGAAAACATGTAGCTTTTAACGATATAGACTGTTACAACGACGAACTTGGCAAACCAAAGATTGATTACGAAGGGTTTATCGTACATGTTAGTATCTCACACACTGAGCATTATGCGATGAGCCAAGTTGTTTTAGAAAAGTCAGCATTTTAA
>acpS_30
ATGATACATGGAATTGGTGTAGATTTAATCGAAATCGATCGAATACAATTGTTATATAGTAAGCAACCAAAATTGGTTGAGCGGATTTTAACTAAAAATGAACAGCACAAATTCAACAATTTCACACATGAGCAACGTAAAATTGAATTTTTAGCTGGCAGGTTTGCTACAAAAGAAGCGTTCAGTAAAGCATTAGGCACAGGCTTAGGAAAACATGTAGCTTTTAACGATATAGACTGTTACAACGACGAACTTGGCAAACCAAAGATTGATTACGAAGGGTTTATCGTACATGTTAGTATCTCACACACTGAGCATTATGCGATGAGCCAAGTTGTTTTAGAAAAGTCAGCATTTTAA
>acpS_31
ATGATACATGGAATTGGTGTAGATTTAATTGAAATCGATCGAATACAATTGTTATATAGTAAGCAACCAAAATTGGTTGAGCGGATTTTAACTAAAAATGAACAGCACAAATTCAACAATTTCACACATGAGCAACGTAAAATTGAATTTTTAGCTGGCAGGTTTGCTACAAAAGAAGCGTTCAGTAAAGCATTAGGCACAGGCTTAGGAAAACATGTAGCTTTTAACGATATAGACTGTTACAACGACGAACTTGGCAAACCAAAGATTGATTACGAAGGGTTTATCGTACATGTTAGTATCTCACACACTGAGCATTATGCGATGAGCCAAGTTGTTTTAGAAAAGTCAGCATTTTAA
>acpS_32
ATGATACATGGAATTGGTGTGGATTTAATCGAAATCGATCGAATAAAAGTGTTATATAGTAAGCAACCAAAATTGGTTGAGCGGATTTTAACTAAAAATGAACAGCACAAATTCAACAATTTCACACATGAGCAACGTAAAATTGAATTTTTAGCTGGCAGGTTTGCTACAAAAGAAGCGTTCAGTAAAGCATTAGGCACAGGCTTAGGAAAACATGTAGCTTTTAACGATATAGACTGTTACAACGACGAACTTGGCAAACCAAAGATTGATTACGAAGGGTTCATCGTACATGTTAGTATCTCACACACTGAGCAATATGCGATGAGCCAAGTTGTTTTAGAAAAGTCAGCATTTTAA
>acpS_33
ATGATACATGGAATTGGTGTGGATTTAATCGAAATCGATCGAATAAAAGTGTTATATAGTAAGCAACCAAAATTGGTTGAGCGGATTTTAACTAAAAATGAACAGCACAAATTCAACAATTTCACACATGAGCAACGTAAAATTGAATTTTTAGCTGGCAGGTTTGCTACAAAAGAAGCGTTCAGTAAAGCATTAGGCACAGGCTTAGGAAAATATGTAGCTTTTAACGATATAGACTGTTACAACGACGAACTTGGCAAACCAAAGATTGATTACGAAGGGTTCATCGTACATGTTAGTATCTCACACACTGAGCAATATGCGATGAGCCAAGTTGTTTTAGAAAAGTCAGCATTTTAA
>fabZ_1
ATGGAAACAATTTTTGATTATAACCAAATTAAACAAATTATACCTCACAGACAACCATTTTTATTAATTGATAAAGTTGTTGAATATGAAGAAGGTCAAAGATGCGTAGCAATTAAACAAGTATCAGGCAACGAACCATTCTTTCAAGGACATTTTCCAGAGTATGCGGTAATGCCAGGTGTATTAATTACTGAAGCATTGGCTCAAACAGGTGCGGTAGCTATTTTAAATAGTGAAGAAAATAAAGGTAAAATCGCTTTATTTGCTGGTATTGATAAATGTCGTTTTAAACGTCAAGTAGTACCTGGTGATACTTTAACGTTGGAAGTAGAAATCACTAAAATTAAAGGGCCAATCGGTAAAGGTAATGCTAAAGCTACTGTCGATGGTCAACTTGCT…
>fabZ_2
ATGGAAACAATTTTTGATTATAACCAAATTAAACAAATTATACCTCACAGACAACCATTTTTATTAATTGATAAAGTTGTTGAATATGAAGAAGGTCAAAGATGCGTAGCAATTAAACAAGTATCAGGCAACGAACCATTCTTTCAAGGACATTTTCCAGAGTATGCGGTAATGCCAGGTGTATTAATTACTGAAGCATTGGCTCAAACAGGTGCGGTAGCTATTTTAAATAGTGAAGAAAATAAAGGTAAAATCGCTTTATTTGCTGGTATTGATAAATGTCGTTTTAAACGTCAAGTAGTACCTGGTGATACTTTAACGTTGGAAGTAGAAATCACTAAAATTAAAGGGCCAATCGGTAAAGGTAATGCTAAAGCTACTGTCGATGGTCAACTTGCT…
>fabZ_3
ATGGAAACAATTTTTGATTATAACCAAATTAAACAAATTATACCTCACAGACAACCATTTTTATTAATTGATAAAGTTGTTGAATATGAAGAAGGTCAAAGATGCGTAGCAATTAAACAAGTATCAGGCAACGAACCATTCTTTCAAGGACATTTTCCAGAGTATGCGGTAATGCCAGGTGTATTAATTACTGAAGCATTGGCTCAAACAGGTTCGGTAGCTATTTTAAATAGTGAAGAAAATAAAGGTAAAATCGCTTTATTTGCTGGTATTGATAAATGTCGTTTTAAACGTCAAGTAGTACCTGGTGATACTTTAACGTTGGAAGTAGAAATCACTAAAATTAAAGGGCCAATCGGTAAAGGTAATGCTAAAGCTACTGTCGATGGTCAACTTGCT…
>fabZ_4
ATGGAAACAATTTTTGATTATAACCAAATTAAACAAATTATACCTCACAGACAACCATTTTTATTAATTGATAAAGTTGTTGAATATGAAGAAGGTCAACGATGCGTAGCAATTAAACAAGTATCAGGCAACGAACCATTCTTTCAAGGACATTTTCCAGAGTATGCGGTAATGCCAGGTGTATTAATTACTGAAGCATTGGCTCAAACAGGTGCGGTAGCTATTTTAAATAGTGAAGAAAATAAAGGTAAAATCGCTTTATTTGCTGGTATTGATAAATGTCGTTTTAAACGTCAAGTAGTACCTGGTGATACTTTAACGTTGGAAGTAGAAATCACTAAAATTAAAGGGCCAATCGGTAAAGGTAATGCTAAAGCTACTGTCGATGGTCAACTTGCT…
>fabZ_5
ATGGAAACAATTTTTGATTATAACCAAATTAAACAAATTATACCTCACAGACAACCATTTTTATTAATTGATAAAGTTGTTGAATATGAAGAAGGTCAACGTTGTGTGGCTATTAAACAAGTATCAGGCAATGAACCATTCTTTCAAGGACATTTTCCAGAGTATGCGGTAATGCCAGGTGTATTAATTACTGAAGCATTGGCTCAAACAGGTGCGGTAGCTATTTTAAATAGTGAAGAAAATAAAGGTAAAATCGCTTTATTTGCTGGTATTGATAAATGTCGTTTTAAACGTCAAGTAGTACCTGGTGATACTTTAACGTTGGAAGTAGAAATCACTAAAATTAAAGGGCCAATCGGTAAAGGTAATGCTAAAGCTACTGTCGATGGTCAACTTGCT…
>fabZ_6
ATGGAAACAATTTTTGATTATAACCAAATTAAACAAATTATACCTCACAGACAGCCATTTTTATTAATTGATAAAGTAGTTAAATATGAAGAAGGTCAACGTTGTGTGGCTATTAAACAAGTATCAGGAAACGAACCATTCTTTCAAGGGCATTTTCCTGAGTATGCGGTAATGCCAGGCGTATTAATTACTGAAGCGTTAGCTCAAACAGGTGCGGTAGCTATTTTAAATAGTGAAGAAAATAAAGGTAAAATCGCTTTATTTGCTGGTATTGATAAATGTCGTTTTAAACGTCAAGTAGTACCTGGTGATACTTTAACGTTGGAAGTAGAAATCACTAAAATTAAAGGACCAATCGGTAAAGGTAATGCTAAAGCTACTGTCGATGGTCAACTTGCT…
>fabZ_7
ATGGAAACAATTTTTGATTATAACCAAATTAAACAAATTATACCTCACAGACAGCCATTTTTATTAATTGATAAAGTAGTTGAATATGAAGAAGGTCAACATTGTGTGGCTATTAAACAAGTATCAGGAAACGAACCATTCTTTCAAGGGCATTTTCCTGAGTATGCGGTAATGCCAGGCGTATTAATTACTGAAGCGTTAGCTCAAACAGGTGCGGTAGCTATTTTAAATAGTGAAGAAAATAAAGGTAAAATCGCTTTATTTGCTGGTATTGATAAATGTCGTTTTAAACGTCAAGTAGTACCTGGTGATACTTTAACGTTGGAAGTAGAAATCACTAAAATTAAAGGACCAATCGGTAAAGGTAATGCTAAAGCTACTGTCGATGGTCAACTTGCT…
>fabZ_8
ATGGAAACAATTTTTGATTATAACCAAATTAAACAAATTATACCTCACAGACAGCCATTTTTATTAATTGATAAAGTAGTTGAATATGAAGAAGGTCAACGTTGTGTAGCTATTAAACAAGTATCAGGAAACGAACCGTTCTTTCAAGGACATTTTCCTGAGTATGCGGTAATGCCAGGCGTATTAATTACAGAAGCGTTAGCTCAAACAGGTGCGGTAGCTATTTTAAATAGTGAAGAAAATAAAGGTAAAATCGCTTTATTTGCTGGTATTGATAAATGTCGTTTTAAACGTCAAGTAGTACCTGGTGATACTTTAACGTTGGAAGTAGAAATCACTAAAATTAAAGGACCAATCGGTAAAGGTAATGCTAAAGCTACTGTCGATGGTCAACTTGCT…
>fabZ_9
ATGGAAACAATTTTTGATTATAACCAAATTAAACAAATTATACCTCACAGACAGCCATTTTTATTAATTGATAAAGTAGTTGAATATGAAGAAGGTCAACGTTGTGTAGCTATTAAACAAGTATCAGGAAACGAACCGTTCTTTCAAGGACATTTTCCTGAGTATGCGGTAATGCCAGGCGTATTAATTACAGAAGCGTTAGCTCAAACAGGTGCGGTAGCTATTTTAAATAGTGAAGAAAATAAAGGTAAAATCGCTTTATTTGCTGGTATTGATAAATGTCGTTTTAAACGTCAAGTAGTACCTGGTGATACTTTAACGTTGGAAGTAGAAATCACTAAAATTAAAGGGCCAATCGGTAAAGGTAATGCTAAAGCTACTGTCGATGGTCAACTTGCT…
>fabZ_10
ATGGAAACAATTTTTGATTATAACCAAATTAAACAAATTATACCTCACAGACAGCCATTTTTATTAATTGATAAAGTAGTTGAATATGAAGAAGGTCAACGTTGTGTAGCTATTAAACAAGTATCAGGAAACGAACCGTTCTTTCAAGGACATTTTCCTGAGTATGCGGTAATGCCAGGCGTATTAATTACAGAAGCGTTAGCTCAAACAGGTGCGGTAGCTATTTTAAATAGTGAAGAAAATAAAGGTAAAATCGCTTTATTTGCTGGTATTGATAAATGTCGTTTTAAACGTCAAGTTGTACCTGGTGATACTTTAACGTTGGAAGTAGAAATCACTAAAATTAAAGGACCAATCGGTAAAGGTAATGCTAAAGCTACTGTCGATGGTCAACTTGCT…
>fabZ_11
ATGGAAACAATTTTTGATTATAACCAAATTAAACAAATTATACCTCACAGACAGCCATTTTTATTAATTGATAAAGTAGTTGAATATGAAGAAGGTCAACGTTGTGTAGCTATTAAACAAGTATCAGGAAACGAACCGTTCTTTCAAGGACATTTTCCTGAGTATGCGGTAATGCCAGGTGTATTAATTACAGAAGCGTTAGCTCAAACAGGTGCGGTAGCTATTTTAAATAGTGAAGAAAATAAAGGTAAAATCGCTTTATTTGCAGGTATTGATAAATGTCGTTTTAAACGTCAAGTAGTACCTGGTGATACTTTAACGTTGGAAGTAGAAATCACTAAAATTAAAGGACCAATCGGTAAAGGTAATGCTAAAGCTACTGTCGATGGTCAACTTGCT…
>fabZ_12
ATGGAAACAATTTTTGATTATAACCAAATTAAACAAATTATACCTCACAGACAGCCATTTTTATTAATTGATAAAGTAGTTGAATATGAAGAAGGTCAACGTTGTGTAGCTATTAAACAAGTATCAGGAAACGAACCGTTCTTTCAAGGACATTTTCCTGAGTATGCGGTAATGCCAGGTGTATTAATTACAGAAGCGTTAGCTCAAACAGGTGCGGTAGCTATTTTAAATAGTGAAGAAAATAAAGGTAAAATCGCTTTATTTGCTGGTATTGATAAATGTCGTTTTAAACGTCAAGTAGTACCTGGTGATACTTTAACGTTGGAAGTAGAAATCACTAAAATTAAAGGACCAATCGGTAAAGGTAATGCTAAAGCTACTGTCGATGGTCAACTTGCT…
>fabZ_13
ATGGAAACAATTTTTGATTATAACCAAATTAAACAAATTATACCTCACAGACAGCCATTTTTATTAATTGATAAAGTAGTTGAATATGAAGAAGGTCAACGTTGTGTAGCTATTAAACAAGTATCAGGAAACGAACCGTTCTTTCAAGGGCATTTTCCTGAGTATGCGGTAATGCCAGGCGTATTAATTACAGAAGCGTTAGCTCAAACAGGTGCGGTAGCTATTTTAAATAGTGAAGAAAATAAAGGTAAAATCGCTTTATTTGCTGGTATTGATAAATGTCGTTTTAAACGTCAAGTAGTACCTGGTGATACTTTAACGTTGGAAGTAGAAATCACTAAAATTAAAGGACCAATCGGTAAAGGTAATGCTAAAGCTACTGTCGATGGTCAACTTGCT…
>fabZ_14
ATGGAAACAATTTTTGATTATAACCAAATTAAACAAATTATACCTCACAGACAGCCATTTTTATTAATTGATAAAGTAGTTGAATATGAAGAAGGTCAACGTTGTGTGGCTATTAAACAAGTATCAGGAAACGAACCATTCTTTCAAGGACATTTTCCTGAGTATGCGGTAATGCCAGGCGTATTAATTACTGAAGCGTTAGCTCAAACAGGTGCGGTAGCTATTTTAAATAGTGAAGAAAATAAAGGTAAAATCGCTTTATTTGCTGGTATTGATAAATGTCGTTTTAAACGTCAAGTAGTACCTGGTGATACTTTAACGTTGGAAGTAGAAATCACTAAAATTAAAGGACCAATCGGTAAAGGTAATGCTAAAGCTACTGTCGATGGTCAACTTGCT…
>fabZ_15
ATGGAAACAATTTTTGATTATAACCAAATTAAACAAATTATACCTCACAGACAGCCATTTTTATTAATTGATAAAGTAGTTGAATATGAAGAAGGTCAACGTTGTGTGGCTATTAAACAAGTATCAGGAAACGAACCATTCTTTCAAGGGCATTTTCCTGAGTATGCGGTAATGCCAGGCGTATTAATAACTGAAGCGTTAGCTCAAACAGGTGCGGTAGCTATTTTAAATAGTGAAGAAAATAAAGGTAAAATCGCTTTATTTGCTGGTATTGATAAATGTCGTTTTAAACGTCAAGTAGTACCTGGTGATACTTTAACGTTGGAAGTAGAAATCACTAAAATTAAAGGACCAATCGGTAAAGGTAATGCTAAAGCTACTGTCGATGGTCAACTTGCT…
>fabZ_16
ATGGAAACAATTTTTGATTATAACCAAATTAAACAAATTATACCTCACAGACAGCCATTTTTATTAATTGATAAAGTAGTTGAATATGAAGAAGGTCAACGTTGTGTGGCTATTAAACAAGTATCAGGAAACGAACCATTCTTTCAAGGGCATTTTCCTGAGTATGCGGTAATGCCAGGCGTATTAATTACAGAAGCGTTAGCTCAAACAGGTGCGGTAGCTATTTTAAATAGTGAAGAAAATAAAGGTAAAATCGCTTTATTTGCTGGTATTGATAAATGTCGTTTTAAACGTCAAGTAGTACCTGGTGATACTTTAACGTTGGAAGTAGAAATCACTAAAATTAAAGGACCAATCGGTAAAGGTAATGCTAAAGCTACTGTCGATGGTCAACTTGCT…
>fabZ_17
ATGGAAACAATTTTTGATTATAACCAAATTAAACAAATTATACCTCACAGACAGCCATTTTTATTAATTGATAAAGTAGTTGAATATGAAGAAGGTCAACGTTGTGTGGCTATTAAACAAGTATCAGGAAACGAACCATTCTTTCAAGGGCATTTTCCTGAGTATGCGGTAATGCCAGGCGTATTAATTACTGAAGCATTAGCTCAAACAGGTGCGGTAGCTATTTTAAATAGTGAAGAAAATAAAGGTAAAATCGCTTTATTTGCTGGTATTGATAAATGTCGTTTTAAACGTCAAGTAGTACCTGGTGATACTTTAACGTTGGAAGTAGAAATCACTAAAATTAAAGGACCAATCGGTAAAGGTAATGCTAAAGCTACTGTCGATGGTCAACTTGCT…
>fabZ_18
ATGGAAACAATTTTTGATTATAACCAAATTAAACAAATTATACCTCACAGACAGCCATTTTTATTAATTGATAAAGTAGTTGAATATGAAGAAGGTCAACGTTGTGTGGCTATTAAACAAGTATCAGGAAACGAACCATTCTTTCAAGGGCATTTTCCTGAGTATGCGGTAATGCCAGGCGTATTAATTACTGAAGCGTTAGCTCAAACAGGTGCGGTAGCTATTTTAAATAGTGAAGAAAATAAAGGTAAAATCGCTTTATTTGCTGGTATTGATAAATGTCGTTTTAAACGTCAAGTAGTACCTGGTGATACTTTAACATTGGAAGTAGAAATCACTAAAATTAAAGGACCAATCGGTAAAGGTAATGCTAAAGCTACTGTCGAAGGTCAACTTGCT…
>fabZ_19
ATGGAAACAATTTTTGATTATAACCAAATTAAACAAATTATACCTCACAGACAGCCATTTTTATTAATTGATAAAGTAGTTGAATATGAAGAAGGTCAACGTTGTGTGGCTATTAAACAAGTATCAGGAAACGAACCATTCTTTCAAGGGCATTTTCCTGAGTATGCGGTAATGCCAGGCGTATTAATTACTGAAGCGTTAGCTCAAACAGGTGCGGTAGCTATTTTAAATAGTGAAGAAAATAAAGGTAAAATCGCTTTATTTGCTGGTATTGATAAATGTCGTTTTAAACGTCAAGTAGTACCTGGTGATACTTTAACATTGGAAGTAGAAATCACTAAAATTAAAGGACCAATCGGTAAAGGTAATGCTAAAGCTACTGTCGATGGTCAACTTGCT…
>fabZ_20
ATGGAAACAATTTTTGATTATAACCAAATTAAACAAATTATACCTCACAGACAGCCATTTTTATTAATTGATAAAGTAGTTGAATATGAAGAAGGTCAACGTTGTGTGGCTATTAAACAAGTATCAGGAAACGAACCATTCTTTCAAGGGCATTTTCCTGAGTATGCGGTAATGCCAGGCGTATTAATTACTGAAGCGTTAGCTCAAACAGGTGCGGTAGCTATTTTAAATAGTGAAGAAAATAAAGGTAAAATCGCTTTATTTGCTGGTATTGATAAATGTCGTTTTAAACGTCAAGTAGTACCTGGTGATACTTTAACGTTGGAAGTAGAAATCACTAAAATTAAAGGACCAATAGGTAAAGGTAATGCTAAAGCTACTGTCGATGGTCAACTTGCT…
>fabZ_21
ATGGAAACAATTTTTGATTATAACCAAATTAAACAAATTATACCTCACAGACAGCCATTTTTATTAATTGATAAAGTAGTTGAATATGAAGAAGGTCAACGTTGTGTGGCTATTAAACAAGTATCAGGAAACGAACCATTCTTTCAAGGGCATTTTCCTGAGTATGCGGTAATGCCAGGCGTATTAATTACTGAAGCGTTAGCTCAAACAGGTGCGGTAGCTATTTTAAATAGTGAAGAAAATAAAGGTAAAATCGCTTTATTTGCTGGTATTGATAAATGTCGTTTTAAACGTCAAGTAGTACCTGGTGATACTTTAACGTTGGAAGTAGAAATCACTAAAATTAAAGGACCAATCGGTAAAGGTAATGCTAAAGCTACTGTCGATGGTCAACTTGCT…
>fabZ_22
ATGGAAACAATTTTTGATTATAACCAAATTAAACAAATTATACCTCACAGACAGCCATTTTTATTAATTGATAAAGTAGTTGAATATGAAGAAGGTCAACGTTGTGTGGCTATTAAACAAGTATCAGGAAACGAACCATTCTTTCAAGGGCATTTTCCTGAGTATGCGGTAATGCCAGGCGTATTAATTACTGAAGCGTTAGCTCAAACAGGTGCGGTAGCTATTTTAAATAGTGAAGAAAATAAAGGTAAAATCGCTTTATTTGCTGGTATTGATAAATGTCGTTTTAAACGTCAAGTAGTACCTGGTGATACTTTAACGTTGGAAGTAGAAATCACTAAAATTAAAGGACCAATCGGTAAAGGTAATGCTAAAGCTACTGTCGATGGTCAACTTGCT…
>fabZ_23
ATGGAAACAATTTTTGATTATAACCAAATTAAACAAATTATACCTCACAGACAGCCATTTTTATTAATTGATAAAGTAGTTGAATATGAAGAAGGTCAACGTTGTGTGGCTATTAAACAAGTATCAGGAAACGAACCATTCTTTCAAGGGCATTTTCCTGAGTATGCGGTAATGCCAGGCGTATTAATTACTGAAGCGTTAGCTCAAACAGGTGCGGTAGCTATTTTAAATAGTGAAGAAAATAAAGGTAAAATCGCTTTATTTGCTGGTATTGATAAATGTCGTTTTAAACGTCAAGTAGTACCTGGTGATACTTTAACGTTGGAAGTAGAAATCACTAAAATTAAAGGACCAATCGGTAAAGGTAATGCTAAAGCTACTGTCGATGGTCAACTTTCT…
>fabZ_24
ATGGAAACAATTTTTGATTATAACCAAATTAAACAAATTATACCTCACAGACAGCCATTTTTATTAATTGATAAAGTAGTTGAATATGAAGAAGGTCAACGTTGTGTGGCTATTAAACAAGTATCAGGAAACGAACCATTCTTTCAAGGGCATTTTCCTGAGTATGCGGTAATGCCAGGCGTATTAATTACTGAAGCGTTAGCTCAAACAGGTGCGGTAGCTATTTTAAATAGTGAAGAAAATAAAGGTAAAATCGCTTTATTTGCTGGTATTGATAAATGTCGTTTTAAACGTCAAGTAGTACCTGGTGATACTTTAACGTTGGAAGTAGAAATCGCTAAAATTAAAGGACCAATCGGTAAAGGTAATGCTAAAGCTACTGTCGATGGTCAACTTGCT…
>fabZ_25
ATGGAAACAATTTTTGATTATAACCAAATTAAACAAATTATACCTCACAGACAGCCATTTTTATTAATTGATAAAGTAGTTGAATATGAAGAAGGTCAACGTTGTGTGGCTATTAAACAAGTATCAGGAAACGAACCATTCTTTCAAGGGCATTTTCCTGAGTATGCGGTAATGCCAGGCGTATTAATTACTGAAGCGTTAGCTCAAACAGGTGCGGTAGCTATTTTAAATAGTGAAGAAAATAAAGGTAAAATTGCTTTATTTGCTGGTATTGATAAATGTCGTTTTAAACGTCAAGTAGTACCTGGTGATACTTTAACGTTGGAAGTAGAAATCACTAAAATTAAAGGACCAATCGGTAAAGGTAATGCTAAAGCTACTGTCGATGGTCAACTTGCT…
>fabZ_26
ATGGAAACAATTTTTGATTATAACCAAATTAAACAAATTATACCTCACAGACAGCCATTTTTATTAATTGATAAAGTAGTTGAATATGAAGAAGGTCAACGTTGTGTGGCTATTAAACAAGTATCAGGAAACGAACCATTCTTTCAAGGGCATTTTCCTGAGTATGCGTTAATGCCAGGCGTATTAATTACTGAAGCGTTAGCTCAAACAGGTGCGGTAGCTATTTTAAATAGTGAAGAAAATAAAGGTAAAATCGCTTTATTTGCTGGTATTGATAAATGTCGTTTTAAACGTCAAGTAGTACCTGGTGATACTTTAACGTTGGAAGTAGAAATCACTAAAATTAAAGGACCAATAGGTAAAGGTAATGCTAAAGCTACTGTCGATGGTCAACTTGCT…
>fabZ_27
ATGGAAACAATTTTTGATTATAACCAAATTAAACAAATTATACCTCACAGACAGCCATTTTTATTAATTGATAAAGTAGTTGAATATGAAGAAGGTCAACGTTGTGTGGCTATTAAACAAGTATCAGGAAACGAACCATTCTTTCAAGGGCATTTTCCTGAGTGTGCGGTAATGCCAGGCGTATTAATTACTGAAGCGTTAGCTCAAACAGGTGCGGTAGCTATTTTAAATAGTGAAGAAAATAAAGGTAAAATCGCTTTATTTGCTGGTATTGATAAATGTCGTTTTAAACGTCAAGTAGTACCTGGTGATACTTTAACGTTGGAAGTAGAAATCACTAAAATTAAAGGACCAATCGGTAAAGGTAATGCTAAAGCTACTGTCGATGGTCAACTTGCT…
>fabZ_28
ATGGAAACAATTTTTGATTATAACCAAATTAAACAAATTATACCTCACAGACAGCCATTTTTATTAATTGATAAAGTAGTTGAATATGAAGAAGGTCAACGTTGTGTGGCTATTAAACAAGTATCAGGAAACGAACCATTTTTTCAAGGGCATTTTCCCGAGTATGCGGTAATGCCAGGCGTATTAATTACTGAAGCGTTAGCTCAAACAGGTGCGGTAGCTATTTTAAATAGTGAAGAAAATAAAGGTAAAATCGCTTTATTTGCTGGTATTGATAAATGTCGTTTTAAACGTCAAGTAGTACCTGGTGATACTTTAACGTTGGAAGTAGAAATCACTAAAATTAAAGGACCAATCGGTAAAGGTAATGCTAAAGCTACTGTCGATGGTCAACTTGCT…
>fabZ_29
ATGGAAACAATTTTTGATTATAACCAAATTAAACAAATTATACCTCACAGACAGCCATTTTTATTAATTGATAAAGTAGTTGAATATGAAGAAGGTCAACGTTGTGTGGCTATTAAACAAGTATCAGGAAACGAACCGTTCTTTCAAGGACATTTTCCTGAGTATGCGGTAATGCCAGGCGTATTAATTACAGAAGCGTTAGCTCAAACAGGTGCGGTAGCTATTTTAAATAGTGAAGAAAATAAAGGTAAAATCGCTTTATTTGCTGGTATTGATAAATGTCGTTTTAAACGTCAAGTAGTACCTGGTGATACTTTAACGTTGGAAGTAGAAATCACTAAAATTAAAGGACCAATCGGTAAAGGCAATGCTAAAGCTACTGTCGATGGTCAACTTGCT…
>fabZ_30
ATGGAAACAATTTTTGATTATAACCAAATTAAACAAATTATACCTCACAGACAGCCATTTTTATTAATTGATAAAGTAGTTGAATATGAAGAAGGTCAACGTTGTGTGGCTATTAAACAAGTATCAGGAAACGAACCGTTCTTTCAAGGGCATTTTCCTGAGTATGCGGTAATGCCAGGCGTATTAATTACAGAAGCGTTAGCTCAAACAGGTGCGGTAGCTATTTTAAATAGTGAAGAAAATAAAGGTAAAATCGCTTTATTTGCTGGTATTGATAAATGTCGTTTTAAACGTCAAGTAGTACCTGGTGATACTTTAACGTTGGAAGTAGAAATCACTAAAATTAAAGGACCAATCGGTAAAGGTAATGCTAAAGCTACTGTCGATGGTCAACTTGCT…
>fabZ_31
ATGGAAACAATTTTTGATTATAACCAAATTAAACAAATTATACCTCACAGACAGCCATTTTTATTAATTGATAAAGTAGTTGAATATGAAGAAGGTCAACGTTGTGTGGCTATTAAACAAGTATCAGGAAACGAACCGTTCTTTCAAGGGCATTTTCCTGAGTATGCGGTAATGCCAGGCGTATTAATTACTGAAGCGTTAGCTCAAACAGGTGCGGTAGCTATTTTAAATAGTGAAGAAAATAAAGGTAAAATCGCTTTATTTGCTGGTATTGATAAATGTCGTTTTAAACGTCAAGTAGTACCTGGTGATACTTTAACGTTGGAAGTAGAAATCACTAAAATTAAAGGACCAATCGGTAAAGGTAATGCTAAAGCTACTGTCGATGGTCAACTTGCT…
>fabZ_32
ATGGAAACAATTTTTGATTATAACCAAATTAAACAAATTATACCTCACAGACAGCCATTTTTATTAATTGATAAAGTAGTTGAATATGAAGAAGGTCAACGTTGTGTGGCTATTAAACAAGTATCAGGTAACGAACCGTTCTTTCAAGGGCATTTTCCTGAGTATGCGGTAATGCCAGGCGTATTAATTACAGAAGCGTTAGCTCAAACAGGTGCGGTAGCTATTTTAAATAGTGAAGAAAATAAAGGTAAAATCGCTTTATTTGCTGGTATTGATAAATGTCGTTTTAAACGTCAAGTAGTACCTGGTGATACTTTAACGTTGGAAGTAGAAATCACTAAAATTAAAGGACCAATCGGTAAAGGTAATGCTAAAGCTACTGTCGATGGTCAACTTGCT…
>fabZ_33
ATGGAAACAATTTTTGATTATAACCAAATTAAACAAATTATACCTCACAGACAGCCATTTTTATTAATTGATAAAGTAGTTGAATATGAAGAAGGTCAACGTTGTGTGGCTATTAAACAAGTGTCAGGAAACGAACCATTCTTTCAAGGGCATTTTCCTGATTATGCGGTAATGCCAGGCGTATTAATTACTGAAGCGTTAGCTCAAACAGGTGCGGTAGCTATTTTAAATAGTGAAGAAAATAAAGGTAAAATCGCTTTATTTGCTGGTATTGATAAATGTCGTTTTAAACGTCAAGTAGTACCTGGTGATACTTTAACGTTGGAAGTAGAAATCACTAAAATTAAAGGACCAATCGGTAAAGGTAATGCTAAAGCTACTGTCGATGGTCAACTTGCT…
>fabZ_34
ATGGAAACAATTTTTGATTATAACCAAATTAAACAAATTATACCTCACAGACAGCCATTTTTATTAATTGATAAAGTAGTTGGATATGAAGAAGGTCAACGTTGTGTGGCTATTAAACAAGTATCAGGAAACGAACCATTCTTTCAAGGGCATTTTCCTGAGTATGCGGTAATGCCAGGCGTATTAATTACTGAAGCGTTAGCTCAAACAGGTGCGGTAGCTATTTTAAATAGTGAAGAAAATAAAGGTAAAATCGCTTTATTTGCTGGTATTGATAAATGTCGTTTTAAACGTCAAGTAGTACCTGGTGATACTTTAACGTTGGAAGTAGAAATCACTAAAATTAAAGGACCAATCGGTAAAGGTAATGCTAAAGCTACTGTCGATGGTCAACTTGCT…
>fabZ_35
ATGGAAACAATTTTTGATTATAACCAAATTAAACAAATTATACCTCACAGACAGCCATTTTTATTAATTGATAAAGTTGTTGAATATGAAGAAGATCAACGTTGCGTGGCTATTAAACAAGTATCAGGAAACGAACCATTCTTTCAAGGGCATTTTCCTGAGTATGCGGTAATGCCAGGCGTATTAATAACTGAAGCGTTAGCTCAAACAGGTGCGGTAGCTATTTTAAATAGTGAAGAAAATAAAGGTAAAATCGCTTTATTTGCTGGTATTGATAAATGTCGTTTTAAACGTCAAGTAGTACCTGGTGATACTTTAACGTTGGAAGTAGAAATCACTAAAATTAAAGGACCAATCGGTAAAGGTAATGCTAAAGCTACTGTCGATGGTCAACTTGCT…
>fabZ_36
ATGGAAACAATTTTTGATTATAACCAAATTAAACAAATTATACCTCACAGACAGCCATTTTTATTAATTGATAAAGTTGTTGAATATGAAGAAGGTCAACGTTGCGTGGCTATTAAACAAGTATCAGGAAACGAACCATTCTTTCAAGGGCATTTTCCTGAGTATGCGGTAATGCCAGGCGTATTAATAACTGAAGCGTTAGCTCAAACAGGTGCGGTAGCTATTTTAAATAGTGAAGAAAATAAAGGTAAAATCGCTTTATTTGCTGGTATTGATAAATGTCGTTTTAAACGTCAAGTAGTACCTGGCGATACTTTAACGTTGGAAGTAGAAATCACTAAAATTAAAGGACCAATCGGTAAAGGTAATGCTAAAGCTACTGTCGATGGTCAACTTGCT…
>fabZ_37
ATGGAAACAATTTTTGATTATAACCAAATTAAACAAATTATACCTCACAGACAGCCATTTTTATTAATTGATAAAGTTGTTGAATATGAAGAAGGTCAACGTTGCGTGGCTATTAAACAAGTATCAGGAAACGAACCATTCTTTCAAGGGCATTTTCCTGAGTATGCGGTAATGCCAGGCGTATTAATAACTGAAGCGTTAGCTCAAACAGGTGCGGTAGCTATTTTAAATAGTGAAGAAAATAAAGGTAAAATCGCTTTATTTGCTGGTATTGATAAATGTCGTTTTAAACGTCAAGTAGTACCTGGTGATACTTTAACGTTGGAAGTAGAAATCACTAAAATTAAAGGACCAATCGGTAAAGGTAATGCTAAAGCTACTGTCGATGGTCAACTTGCT…
>fabZ_38
ATGGAAACAATTTTTGATTATAACCAAATTAAACAAATTATACCTCACAGACAGCCATTTTTATTAATTGATAAAGTTGTTGAATATGAAGAAGGTCAACGTTGCGTGGCTATTAAACAAGTATCAGGAAACGAACCATTCTTTCAAGGGCATTTTCCTGAGTATGCGGTAATGCCAGGCGTATTAATAACTGAAGCGTTAGCTCAAACAGGTGCGGTAGCTATTTTAAATAGTGAAGAAAATAAAGGTGAAATCGCTTTATTTGCTGGTATTGATAAATGTCGTTTTAAACGTCAAGTAGTACCTGGTGATACTTTAACGTTGGAAGTAGAAATCACTAAAATTAAAGGACCAATCGGTAAAGGTAATGCTAAAGCTACTGTCGATGGTCAACTTGCT…
>fabZ_39
ATGGAAACAATTTTTGATTATAACCAAATTAAACAAATTATACCTCACAGACAGCCATTTTTATTAATTGATAAGGTAGTTGAATATGAAGAAGGTCAACGTTGTGTGGCTATTAAACAAGTGTCAGGAAACGAACCATTCTTTCAAGGGCATTTTCCTGATTATGCGGTAATGCCAGGCGTATTAATTACTGAAGCGTTAGCTCAAACAGGTGCGGTAGCTATTTTAAATAGTGAAGAAAATAAAGGTAAAATCGCTTTATTTGCTGGTATTGATAAATGTCGTTTTAAACGTCAAGTAGTACCTGGTGATACTTTAACGTTGGAAGTAGAAATCACTAAAATTAAAGGACCAATCGGTAAAGGTAATGCTAAAGCTACTGTCGATGGTCAACTTGCT…
>fabZ_40
ATGGAAACAATTTTTGATTATAACCAAATTAAACAAATTATATCTCACAGACAGCCATTTTTATTAATTGATAAAGTAGTTGAATATGAAGAAGGTCAACGTTGTGTGGCTATTAAACAAGTATCAGGAAACGAACCATTCTTTCAAGGGCATTTTCCTGAGTATGCGGTAATGCCAGGCGTATTAATTACTGAAGCGTTAGCTCAAACAGGTGCGGTAGCTATTTTAAATAGTGAAGAAAATAAAGGTAAAATCGCTTTATTTGCTGGTATTGATAAATGTCGTTTTAAACGTCAAGTAGTACCTGGTGATACTTTAACGTTGGAAGTAGAAATCACTAAAATTAAAGGACCAATCGGTAAAGGTAATGCTAAAGCTACTGTCGATGGTCAACTTGCT…
>gpmA_1
ATGCCAAAATTAATTTTATGTCGTCATGGACAAAGCGAGTGGAATGCTAAAAACTTATTTACTGGATGGGAAGATGTTAATTTATCTGAACAAGGTATTAATGAAGCGACTAGAGCAGGTGAAAAAATAAGAGAAAATAACATTGCCATCGATGTAGCTTTTACATCGTTATTAACACGTGCTTTAGATACAACGCATTATATTTTAACTGAATCTAAACAACAATGGATTCCTGTATATAAAAGCTGGCGTTTAAATGAACGCCACTATGGTGGATTGCAAGGCTTAAATAAAGATGATGCTAGAAAAGAATTTGGAGAAGAACAAGTACATATTTGGCGTCGTTCTTATGATGTGAAACCACCTGCTGAAACCGAAGAACAACGTGAAGCTTACTTA…
>gpmA_2
ATGCCAAAATTAATTTTATGTCGTCATGGACAAAGCGAGTGGAATGCTAAAAACTTATTTACTGGATGGGAAGATGTTAATTTATCTGAACAAGGTATTAATGAAGCGACTAGAGCAGGTGAAAAAGTAAGAGAAAATAACATCGCCATCGATGTAGCTTTTACATCGTTATTAACACGTGCTTTAGATACAACCCATTATATTTTAACTGAATCTAAACAACAATGGATTCCTGTATATAAAAGCTGGCGTTTAAATGAACGCCACTATGGTGGATTGCAAGGCTTAAATAAAGATGATGCTAGAAAAGAATTTGGAGAAGAACAAGTACATATTTGGCGTCGTTCTTATGATGTGAAACCACCTGCTGAAACCGAAGAACAACGTGAAGCTTACTTA…
>gpmA_3
ATGCCAAAATTAATTTTATGTCGTCATGGACAAAGCGAGTGGAATGCTAAAAACTTATTTACTGGATGGGAAGATGTTAATTTATCTGAACAAGGTATTAATGAAGCGACTAGAGCAGGTGAAAAAGTAAGAGAAAATAACATCGCCATCGATGTAGCTTTTACATCGTTATTAACACGTGCTTTAGATACAACGCATTACATTTTAACTGAATCTAAACAACAATGGATTCCTGTATATAAAAGCTGGCGTTTAAATGAACGCCACTATGGTGGATTGCAAGGCTTAAATAAAGATGATGCTAGAAAAGAATTTGGAGAAGAACAAGTACATATTTGGCGTCGTTCTTATGATGTGAAACCGCCTGCTGAAACCGAAGAACAACGTGAAGCTTACTTA…
>gpmA_4
ATGCCAAAATTAATTTTATGTCGTCATGGACAAAGCGAGTGGAATGCTAAAAACTTATTTACTGGATGGGAAGATGTTAATTTATCTGAACAAGGTATTAATGAAGCGACTAGAGCAGGTGAAAAAGTAAGAGAAAATAACATCGCCATCGATGTAGCTTTTACATCGTTATTAACACGTGCTTTAGATACAACGCATTACATTTTAACTGAATCTAAACAACAATGGATTCCTGTATATAAAAGCTGGCGTTTAAATGAACGCCACTATGGTGGATTGCAAGGCTTAAATAAAGATGATGCTAGAAAAGAATTTGGAGAAGAACAAGTACATATTTGGCGTCGTTCTTATGATGTGAAACCGCCTGCTGAAACCGAAGAACAACGTGAAGCTTACTTA…
>gpmA_5
ATGCCAAAATTAATTTTATGTCGTCATGGACAAAGCGAGTGGAATGCTAAAAACTTATTTACTGGATGGGAAGATGTTAATTTATCTGAACAAGGTATTAATGAAGCGACTAGAGCAGGTGAAAAAGTAAGAGAAAATAACATCGCCATCGATGTAGCTTTTACATCGTTATTAACACGTGCTTTAGATACAACGCATTATATTTTAACTGAATCTAAACAACAATGGATTCCTGTATATAAAAGCTGGCGTTTAAATGAACGCCACTATGGTGGATTGCAAGGCTTAAATAAAGATGATGCTAGAAAAGAATTTGGAGAAGAACAAGTACATATTTGGCGTCGTTCTTATGATGTGAAACCGCCTGCTGAAACCGAAGAACAACGTGAAGCTTACTTA…
>gpmA_6
ATGCCAAAATTAATTTTATGTCGTCATGGACAAAGCGAGTGGAATGCTAAAAACTTATTTACTGGATGGGAAGATGTTAATTTATCTGAACAAGGTATTAATGAAGCGACTAGAGCAGGTGAAAAAGTAAGAGAAAATAACATCGCCATCGATGTAGCTTTTACATCGTTATTAACACGTGCTTTAGATACAACGCATTATATTTTAACTGAATCTAAACAACAATGGATTCCTGTATATAAAAGCTGGCGTTTAAATGAACGCCACTATGGTGGATTGCAAGGCTTAAATAAAGATGATGCTAGAAAAGAATTTGGAGAAGAACAAGTACATATTTGGCGTCGTTCTTATGATGTGAAACCGCCTGCTGAAACCGAAGAACAACGTGAAGCTTACTTA…
>gpmA_7
ATGCCAAAATTAATTTTATGTCGTCATGGACAAAGCGAGTGGAATGCTAAAAACTTATTTACTGGATGGGAAGATGTTAATTTATCTGAACAAGGTATTAATGAAGCGACTAGAGCAGGTGAAAAAGTAAGAGAAAATAACATCGCCATCGATGTAGCTTTTACATCGTTATTAACACGTGCTTTAGATACAACGCATTATATTTTAACTGAATCTAAACAACAATGGATTCCTGTATATAAAAGCTGGCGTTTAAATGAACGCCACTATGGTGGATTGCAAGGCTTAAATAAAGATGATGCTAGAAAAGAATTTGGAGAAGAACAAGTACATATTTGGCGTCGTTCTTATGATGTGAAACCGCCTGCTGAAACCGAAGAACAACGTGAAGCTTACTTA…
>gpmA_8
ATGCCAAAATTAATTTTATGTCGTCATGGACAAAGCGAGTGGAATGCTAAAAACTTATTTACTGGATGGGAAGATGTTAATTTATCTGAACAAGGTATTAATGAAGCGACTAGAGCAGGTGAAAAAGTAAGAGAAAATAACATCGCCATCGATGTAGCTTTTACATCGTTATTAACACGTGCTTTAGATACAACGCATTATATTTTAACTGAATCTAAACAACAATGGATTCCTGTATATAAAAGCTGGCGTTTAAATGAACGCCACTATGGTGGATTGCAAGGCTTAAATAAAGATGATGCTAGAAAAGAATTTGGAGAAGAACAAGTACATATTTGGCGTCGTTCTTATGATGTGAAACCGCCTGCTGAAACCGAAGAACAACGTGAAGCTTACTTA…
>gpmA_9
ATGCCAAAATTAATTTTATGTCGTCATGGACAAAGCGAGTGGAATGCTAAAAACTTATTTACTGGATGGGAAGATGTTAATTTATCTGAACAAGGTATTAATGAAGCGACTAGAGCAGGTGAAAAAGTAAGAGAAAATAACATTGACATCGATGTAGCTTTTACATCGTTATTAACACGTGCTTTAGATACAACGCATTATATTTTAACTGAATCTAAACAACAATGGATTCCTGTATATAAAAGCTGGCGTTTAAATGAGCGTCACTATGGTGGATTGCAAGGCTTAAATAAAGATGATGCTAGAAAAGAATTTGGAGAGGAACAAGTACATATTTGGCGTCGTTCTTATGATGTGAAACCACCTGCTGAAACCGAAGAACAACGTGAAGCTTACTTA…
>gpmA_10
ATGCCAAAATTAATTTTATGTCGTCATGGACAAAGCGAGTGGAATGCTAAAAACTTATTTACTGGATGGGAAGATGTTAATTTATCTGAACAAGGTATTAATGAAGCGACTAGAGCAGGTGAAAAAGTAAGAGAAAATAACATTGACATCGATGTAGCTTTTACATCGTTATTAACACGTGCTTTAGATACAACGCATTATATTTTAACTGAATCTAAACAACAATGGATTCCTGTATATAAAAGCTGGCGTTTAAATGAGCGTCACTATGGTGGATTGCAAGGCTTAAATAAAGATGATGCTAGAAAAGAATTTGGAGAGGAACAAGTACATATTTGGCGTCGTTCTTATGATGTGAAACCACCTGCTGAAACCGAAGAGCAACGTGAAGCTTACTTA…
>gpmA_11
ATGCCAAAATTAATTTTATGTCGTCATGGACAAAGCGAGTGGAATGCTAAAAACTTATTTACTGGATGGGAAGATGTTAATTTATCTGAACAAGGTATTAATGAAGCGACTAGAGCAGGTGAAAAAGTAAGAGAAAATAACATTGCCATCGATGTAACTTTTACATCGTTATTAACACGTGCTTTAGATACAACGCATTATATTTTAACTGAATCTAAACAACAATGGATTCCTGTATATAAAAGCTGGCGTTTAAATGAACGCCACTATGGTGGATTGCAAGGCTTAAATAAAGATGATGCTAGAAAAGAATTTGGAGAAGAACAAGTACATATTTGGCGTCGTTCTTATGATGTGAAACCGCCTGCTGAAACCGAAGAACAACGTGAAGCTTACTTA…
>gpmA_12
ATGCCAAAATTAATTTTATGTCGTCATGGACAAAGCGAGTGGAATGCTAAAAACTTATTTACTGGATGGGAAGATGTTAATTTATCTGAACAAGGTATTAATGAAGCGACTAGAGCAGGTGAAAAAGTAAGAGAAAATAACATTGCCATCGATGTAGCTTTTACATCATTATTAACACGTGCTTTAGATACAACGCATTATATTTTAACTGAATCTAAACAACAATGGATTCCTGTATATAAAAGCTGGCGTTTAAATGAGCGTCACTATGGTGGATTGCAAGGCTTAAATAAAGATGATGCTAGAAAAGAATTTGGAGAAGAACAAGTACATATTTGGCGTCGTTCTTATGATGTTAAGCCACCTGCTGAAACCGAAGAACAACGTGAAGCTTACTTA…
>gpmA_13
ATGCCAAAATTAATTTTATGTCGTCATGGACAAAGCGAGTGGAATGCTAAAAACTTATTTACTGGATGGGAAGATGTTAATTTATCTGAACAAGGTATTAATGAAGCGACTAGAGCAGGTGAAAAAGTAAGAGAAAATAACATTGCCATCGATGTAGCTTTTACATCGTTATTAACACGTGCTTTAGATACAACGCATCATATTTTAACTGAATCTAAACAACAATGGATTCCTGTATATAAAAGCTGGCGTTTAAATGAACGCCACTATGGTGGATTGCAAGGCTTAAATAAAGATGATGCTAGAAAAGAATTTGGAGAGGAACAAGTACATATTTGGCGTCGTTCTTATGATGTGAAACCACCTGCTGAAACCGAAGAACAACGTGAAGCTTACTTA…
>gpmA_14
ATGCCAAAATTAATTTTATGTCGTCATGGACAAAGCGAGTGGAATGCTAAAAACTTATTTACTGGATGGGAAGATGTTAATTTATCTGAACAAGGTATTAATGAAGCGACTAGAGCAGGTGAAAAAGTAAGAGAAAATAACATTGCCATCGATGTAGCTTTTACATCGTTATTAACACGTGCTTTAGATACAACGCATTATATTTTAACTGAATCTAAACAACAATGGATTCCAGTATATAAAAGCTGGCGTTTAAATGAACGCCACTATGGTGGATTGCAAGGCTTAAATAAAGATGATGCTAGAAAAGAATTTGGAGAAGAACAAGTACATATTTGGCGTCGTTCTTATGATGTGAAACCACCTGCTGAAACCGAAGAACAACGTGAAGCTTACTTA…
>gpmA_15
ATGCCAAAATTAATTTTATGTCGTCATGGACAAAGCGAGTGGAATGCTAAAAACTTATTTACTGGATGGGAAGATGTTAATTTATCTGAACAAGGTATTAATGAAGCGACTAGAGCAGGTGAAAAAGTAAGAGAAAATAACATTGCCATCGATGTAGCTTTTACATCGTTATTAACACGTGCTTTAGATACAACGCATTATATTTTAACTGAATCTAAACAACAATGGATTCCAGTATATAAAAGCTGGCGTTTAAATGAACGCCACTATGGTGGATTGCAAGGCTTAAATAAAGATGATGCTAGAAAAGAATTTGGAGAAGAACAAGTACATATTTGGCGTCGTTCTTATGATGTGAAACCACCTGCTGAAACCGAAGGACAACGTGAAGCTTACTTA…
>gpmA_16
ATGCCAAAATTAATTTTATGTCGTCATGGACAAAGCGAGTGGAATGCTAAAAACTTATTTACTGGATGGGAAGATGTTAATTTATCTGAACAAGGTATTAATGAAGCGACTAGAGCAGGTGAAAAAGTAAGAGAAAATAACATTGCCATCGATGTAGCTTTTACATCGTTATTAACACGTGCTTTAGATACAACGCATTATATTTTAACTGAATCTAAACAACAATGGATTCCTGTATATAAAAGCTGGCGTTTAAATGAACGCCACTACGGTGGATTGCAAGGCTTAAATAAAGATGATGCTAGAAAAGAATTTGGAGAAGAACAAGTACATATTTGGCGTCGTTCTTATGATGTGAAACCACCTGCTGAAACCGAAGAACAACGTGAAGCTTACTTA…
>gpmA_17
ATGCCAAAATTAATTTTATGTCGTCATGGACAAAGCGAGTGGAATGCTAAAAACTTATTTACTGGATGGGAAGATGTTAATTTATCTGAACAAGGTATTAATGAAGCGACTAGAGCAGGTGAAAAAGTAAGAGAAAATAACATTGCCATCGATGTAGCTTTTACATCGTTATTAACACGTGCTTTAGATACAACGCATTATATTTTAACTGAATCTAAACAACAATGGATTCCTGTATATAAAAGCTGGCGTTTAAATGAACGCCACTATGGTGGATTGCAAGGCTTAAATAAAGAAGATGCTAGAAAAGAATTTGGAGAAGAACAAGTACATATTTGGCGTCGTTCTTATGATGTGAAACCACCTGCTGAAACCGAAGAACAACGTGAAGCTTACTTA…
>gpmA_18
ATGCCAAAATTAATTTTATGTCGTCATGGACAAAGCGAGTGGAATGCTAAAAACTTATTTACTGGATGGGAAGATGTTAATTTATCTGAACAAGGTATTAATGAAGCGACTAGAGCAGGTGAAAAAGTAAGAGAAAATAACATTGCCATCGATGTAGCTTTTACATCGTTATTAACACGTGCTTTAGATACAACGCATTATATTTTAACTGAATCTAAACAACAATGGATTCCTGTATATAAAAGCTGGCGTTTAAATGAACGCCACTATGGTGGATTGCAAGGCTTAAATAAAGATGATGCTAGAAAAGAATTTGGAGAAGAACAAGTACATATTTGGCGGCGTTCTTATGATGTGAAACCACCTGCTGAAACTGAAGAACAACGTGAAGCTTACTTA…
>gpmA_19
ATGCCAAAATTAATTTTATGTCGTCATGGACAAAGCGAGTGGAATGCTAAAAACTTATTTACTGGATGGGAAGATGTTAATTTATCTGAACAAGGTATTAATGAAGCGACTAGAGCAGGTGAAAAAGTAAGAGAAAATAACATTGCCATCGATGTAGCTTTTACATCGTTATTAACACGTGCTTTAGATACAACGCATTATATTTTAACTGAATCTAAACAACAATGGATTCCTGTATATAAAAGCTGGCGTTTAAATGAACGCCACTATGGTGGATTGCAAGGCTTAAATAAAGATGATGCTAGAAAAGAATTTGGAGAAGAACAAGTACATATTTGGCGGCGTTCTTATGATGTGAAACCACCTGCTGAAACTGAAGAACAACGTGAAGCTTACTTA…
>gpmA_20
ATGCCAAAATTAATTTTATGTCGTCATGGACAAAGCGAGTGGAATGCTAAAAACTTATTTACTGGATGGGAAGATGTTAATTTATCTGAACAAGGTATTAATGAAGCGACTAGAGCAGGTGAAAAAGTAAGAGAAAATAACATTGCCATCGATGTAGCTTTTACATCGTTATTAACACGTGCTTTAGATACAACGCATTATATTTTAACTGAATCTAAACAACAATGGATTCCTGTATATAAAAGCTGGCGTTTAAATGAACGCCACTATGGTGGATTGCAAGGCTTAAATAAAGATGATGCTAGAAAAGAATTTGGAGAAGAACAAGTACATATTTGGCGTCGTTCTTATGATGTGAAACCACCTGCTGAAACCGAAGAACAACGTGAAGCCTACTTA…
>gpmA_21
ATGCCAAAATTAATTTTATGTCGTCATGGACAAAGCGAGTGGAATGCTAAAAACTTATTTACTGGATGGGAAGATGTTAATTTATCTGAACAAGGTATTAATGAAGCGACTAGAGCAGGTGAAAAAGTAAGAGAAAATAACATTGCCATCGATGTAGCTTTTACATCGTTATTAACACGTGCTTTAGATACAACGCATTATATTTTAACTGAATCTAAACAACAATGGATTCCTGTATATAAAAGCTGGCGTTTAAATGAACGCCACTATGGTGGATTGCAAGGCTTAAATAAAGATGATGCTAGAAAAGAATTTGGAGAAGAACAAGTACATATTTGGCGTCGTTCTTATGATGTGAAACCACCTGCTGAAACCGAAGAACAACGTGAAGCTTACTTA…
>gpmA_22
ATGCCAAAATTAATTTTATGTCGTCATGGACAAAGCGAGTGGAATGCTAAAAACTTATTTACTGGATGGGAAGATGTTAATTTATCTGAACAAGGTATTAATGAAGCGACTAGAGCAGGTGAAAAAGTAAGAGAAAATAACATTGCCATCGATGTAGCTTTTACATCGTTATTAACACGTGCTTTAGATACAACGCATTATATTTTAACTGAATCTAAACAACAATGGATTCCTGTATATAAAAGCTGGCGTTTAAATGAACGCCACTATGGTGGATTGCAAGGCTTAAATAAAGATGATGCTAGAAAAGAATTTGGAGAAGAACAAGTACATATTTGGCGTCGTTCTTATGATGTGAAACCACCTGCTGAAACCGAAGAACAACGTGAAGCTTACTTA…
>gpmA_23
ATGCCAAAATTAATTTTATGTCGTCATGGACAAAGCGAGTGGAATGCTAAAAACTTATTTACTGGATGGGAAGATGTTAATTTATCTGAACAAGGTATTAATGAAGCGACTAGAGCAGGTGAAAAAGTAAGAGAAAATAACATTGCCATCGATGTAGCTTTTACATCGTTATTAACACGTGCTTTAGATACAACGCATTATATTTTAACTGAATCTAAACAACAATGGATTCCTGTATATAAAAGCTGGCGTTTAAATGAACGCCACTATGGTGGATTGCAAGGCTTAAATAAAGATGATGCTAGAAAAGAATTTGGAGAAGAACAAGTACATATTTGGCGTCGTTCTTATGATGTGAAACCACCTGCTGAAACCGAAGAACAACGTGAAGCTTACTTA…
>gpmA_24
ATGCCAAAATTAATTTTATGTCGTCATGGACAAAGCGAGTGGAATGCTAAAAACTTATTTACTGGATGGGAAGATGTTAATTTATCTGAACAAGGTATTAATGAAGCGACTAGAGCAGGTGAAAAAGTAAGAGAAAATAACATTGCCATCGATGTAGCTTTTACATCGTTATTAACACGTGCTTTAGATACAACGCATTATATTTTAACTGAATCTAAACAACAATGGATTCCTGTATATAAAAGCTGGCGTTTAAATGAACGCCACTATGGTGGATTGCAAGGCTTAAATAAAGATGATGCTAGAAAAGAATTTGGAGAAGAACAAGTACATATTTGGCGTCGTTCTTATGATGTGAAACCACCTGCTGAAACCGAAGAACAACGTGAAGCTTACTTA…
>gpmA_25
ATGCCAAAATTAATTTTATGTCGTCATGGACAAAGCGAGTGGAATGCTAAAAACTTATTTACTGGATGGGAAGATGTTAATTTATCTGAACAAGGTATTAATGAAGCGACTAGAGCAGGTGAAAAAGTAAGAGAAAATAACATTGCCATCGATGTAGCTTTTACATCGTTATTAACACGTGCTTTAGATACAACGCATTATATTTTAACTGAATCTAAACAACAATGGATTCCTGTATATAAAAGCTGGCGTTTAAATGAACGCCACTATGGTGGATTGCAAGGCTTAAATAAAGATGATGCTAGAAAAGAATTTGGAGAAGAACAAGTACATATTTGGCGTCGTTCTTATGATGTGAAACCACCTGCTGAAACCGAAGAACAACGTGAAGCTTACTTA…
>gpmA_26
ATGCCAAAATTAATTTTATGTCGTCATGGACAAAGCGAGTGGAATGCTAAAAACTTATTTACTGGATGGGAAGATGTTAATTTATCTGAACAAGGTATTAATGAAGCGACTAGAGCAGGTGAAAAAGTAAGAGAAAATAACATTGCCATCGATGTAGCTTTTACATCGTTATTAACACGTGCTTTAGATACAACGCATTATATTTTAACTGAATCTAAACAACAATGGATTCCTGTATATAAAAGCTGGCGTTTAAATGAACGCCACTATGGTGGATTGCAAGGCTTAAATAAAGATGATGCTAGAAAAGAATTTGGAGAAGAACAAGTACATATTTGGCGTCGTTCTTATGATGTGAAACCACCTGCTGAAACCGAAGAACAACGTGAAGCTTACTTA…
>gpmA_27
ATGCCAAAATTAATTTTATGTCGTCATGGACAAAGCGAGTGGAATGCTAAAAACTTATTTACTGGATGGGAAGATGTTAATTTATCTGAACAAGGTATTAATGAAGCGACTAGAGCAGGTGAAAAAGTAAGAGAAAATAACATTGCCATCGATGTAGCTTTTACATCGTTATTAACACGTGCTTTAGATACAACGCATTATATTTTAACTGAATCTAAACAACAATGGATTCCTGTATATAAAAGCTGGCGTTTAAATGAACGCCACTATGGTGGATTGCAAGGCTTAAATAAAGATGATGCTAGAAAAGAATTTGGAGAAGAACAAGTACATATTTGGCGTCGTTCTTATGATGTGAAACCACCTGCTGAAACCGAAGAACAGCGTGAAGCTTACTTA…
>gpmA_28
ATGCCAAAATTAATTTTATGTCGTCATGGACAAAGCGAGTGGAATGCTAAAAACTTATTTACTGGATGGGAAGATGTTAATTTATCTGAACAAGGTATTAATGAAGCGACTAGAGCAGGTGAAAAAGTAAGAGAAAATAACATTGCCATCGATGTAGCTTTTACATCGTTATTAACACGTGCTTTAGATACAACGCATTATATTTTAACTGAATCTAAACAACAATGGATTCCTGTATATAAAAGCTGGCGTTTAAATGAACGCCACTATGGTGGATTGCAAGGCTTAAATAAAGATGATGCTAGAAAAGAATTTGGAGAAGAACAAGTACATATTTGGCGTCGTTCTTATGATGTGAAACCACCTGCTGAAACTGAAGAACAACGTGAAGCTTACTTA…
>gpmA_29
ATGCCAAAATTAATTTTATGTCGTCATGGACAAAGCGAGTGGAATGCTAAAAACTTATTTACTGGATGGGAAGATGTTAATTTATCTGAACAAGGTATTAATGAAGCGACTAGAGCAGGTGAAAAAGTAAGAGAAAATAACATTGCCATCGATGTAGCTTTTACATCGTTATTAACACGTGCTTTAGATACAACGCATTATATTTTAACTGAATCTAAACAACAATGGATTCCTGTATATAAAAGCTGGCGTTTAAATGAACGCCACTATGGTGGATTGCAAGGCTTAAATAAAGATGATGCTAGAAAAGAATTTGGAGAAGAACAAGTACATATTTGGCGTCGTTCTTATGATGTGAAACCACCTGCTGAAACTGAAGAACAACGTGAAGCTTACTTA…
>gpmA_30
ATGCCAAAATTAATTTTATGTCGTCATGGACAAAGCGAGTGGAATGCTAAAAACTTATTTACTGGATGGGAAGATGTTAATTTATCTGAACAAGGTATTAATGAAGCGACTAGAGCAGGTGAAAAAGTAAGAGAAAATAACATTGCCATCGATGTAGCTTTTACATCGTTATTAACACGTGCTTTAGATACAACGCATTATATTTTAACTGAATCTAAACAACAATGGATTCCTGTATATAAAAGCTGGCGTTTAAATGAACGCCACTATGGTGGATTGCAAGGCTTAAATAAAGATGATGCTAGAAAAGAATTTGGAGAAGAACAAGTACATATTTGGCGTCGTTCTTATGATGTGAAACCGCCTGCTGAAACCGAAGAACAACATGAAGCTTACTTA…
>gpmA_31
ATGCCAAAATTAATTTTATGTCGTCATGGACAAAGCGAGTGGAATGCTAAAAACTTATTTACTGGATGGGAAGATGTTAATTTATCTGAACAAGGTATTAATGAAGCGACTAGAGCAGGTGAAAAAGTAAGAGAAAATAACATTGCCATCGATGTAGCTTTTACATCGTTATTAACACGTGCTTTAGATACAACGCATTATATTTTAACTGAATCTAAACAACAATGGATTCCTGTATATAAAAGCTGGCGTTTAAATGAACGCCACTATGGTGGATTGCAAGGCTTAAATAAAGATGATGCTAGAAAAGAATTTGGAGAAGAACAAGTACATATTTGGCGTCGTTCTTATGATGTGAAACCGCCTGCTGAAACCGAAGAACAACGTGAAGCTTACTTA…
>gpmA_32
ATGCCAAAATTAATTTTATGTCGTCATGGACAAAGCGAGTGGAATGCTAAAAACTTATTTACTGGATGGGAAGATGTTAATTTATCTGAACAAGGTATTAATGAAGCGACTAGAGCAGGTGAAAAAGTAAGAGAAAATAACATTGCCATCGATGTAGCTTTTACATCGTTATTAACACGTGCTTTAGATACAACGCATTATATTTTAACTGAATCTAAACAACAATGGATTCCTGTATATAAAAGCTGGCGTTTAAATGAACGCCACTATGGTGGATTGCAAGGCTTAAATAAAGATGATGCTAGAAAAGAATTTGGAGAAGAACAAGTACATATTTGGCGTCGTTCTTATGATGTGAAACCGCCTGCTGAAACCGAAGAACAACGTGAAGCTTACTTA…
>gpmA_33
ATGCCAAAATTAATTTTATGTCGTCATGGACAAAGCGAGTGGAATGCTAAAAACTTATTTACTGGATGGGAAGATGTTAATTTATCTGAACAAGGTATTAATGAAGCGACTAGAGCAGGTGAAAAAGTAAGAGAAAATAACATTGCCATCGATGTAGCTTTTACATCGTTATTAACACGTGCTTTAGATACAACGCATTATATTTTAACTGAATCTAAACAACAATGGATTCCTGTATATAAAAGCTGGCGTTTAAATGAACGCCACTATGGTGGATTGCAAGGCTTAAATAAAGATGATGCTAGAAAAGAATTTGGAGAAGAACAAGTACATATTTGGCGTCGTTCTTATGATGTGAAACCGCCTGCTGAAACCGAAGAACAACGTGAAGCTTACTTA…
>gpmA_34
ATGCCAAAATTAATTTTATGTCGTCATGGACAAAGCGAGTGGAATGCTAAAAACTTATTTACTGGATGGGAAGATGTTAATTTATCTGAACAAGGTATTAATGAAGCGACTAGAGCAGGTGAAAAAGTAAGAGAAAATAACATTGCCATCGATGTAGCTTTTACATCGTTATTAACACGTGCTTTAGATACAACGCATTATATTTTAACTGAATCTAAACAACAATGGATTCCTGTATATAAAAGCTGGCGTTTAAATGAACGCCACTATGGTGGATTGCAAGGCTTAAATAAAGATGATGCTAGAAAAGAATTTGGAGAGGAACAAGTACATATTTGGCGTCGTTCTTATGATGTGAAACCACCTGCTGAAACCGAAGAACAACGTGAAGCTTACTTA…
>gpmA_35
ATGCCAAAATTAATTTTATGTCGTCATGGACAAAGCGAGTGGAATGCTAAAAACTTATTTACTGGATGGGAAGATGTTAATTTATCTGAACAAGGTATTAATGAAGCGACTAGAGCAGGTGAAAAAGTAAGAGAAAATAACATTGCCATCGATGTAGCTTTTACATCGTTATTAACACGTGCTTTAGATACAACGCATTATATTTTAACTGAATCTAAACAACAATGGATTCCTGTATATAAAAGCTGGCGTTTAAATGAGCGTCACTATGGTGGATTGCAAGGATTAAATAAAGATGATGCTAGAAAAGAATTTGGAGAAGAACAAGTACATATTTGGCGTCGTTCTTATGATGTGAAACCACCTGCTGAAACCGAAGAACAACGTGAAGCTTACTTA…
>gpmA_36
ATGCCAAAATTAATTTTATGTCGTCATGGACAAAGCGAGTGGAATGCTAAAAACTTATTTACTGGATGGGAAGATGTTAATTTATCTGAACAAGGTATTAATGAAGCGACTAGAGCAGGTGAAAAAGTAAGAGAAAATAACATTGCCATCGATGTAGCTTTTACATCGTTATTAACACGTGCTTTAGATACAACGCATTATATTTTAACTGAATCTAAACAACAATGGATTCCTGTATATAAAAGCTGGCGTTTAAATGAGCGTCACTATGGTGGATTGCAAGGCTTAAATAAAGATGATGCTAGAAAAGAATTTGGAGAAGAACAAGTACATATTTGGCGTCGTTCTTATGATGTGAAACCACCTGCTGAAACCGAAGAACAACGTGAAGCTTACTTA…
>gpmA_37
ATGCCAAAATTAATTTTATGTCGTCATGGACAAAGCGAGTGGAATGCTAAAAACTTATTTACTGGATGGGAAGATGTTAATTTATCTGAACAAGGTATTAATGAAGCGACTAGAGCAGGTGAAAAAGTAAGAGAAAATAACATTGCCATCGATGTAGCTTTTACATCGTTATTAACACGTGCTTTAGATACAACGCATTATATTTTAACTGAATCTAAACAACAATGGATTCCTGTATATAAAAGCTGGCGTTTAAATGAGCGTCACTATGGTGGATTGCAAGGCTTAAATAAAGATGATGCTAGAAAAGAATTTGGAGAAGAACAAGTACATATTTGGCGTCGTTCTTATGATGTGAAACCACCTGCTGAAACCGAAGAACAACGTGAAGCTTACTTA…
>gpmA_38
ATGCCAAAATTAATTTTATGTCGTCATGGACAAAGCGAGTGGAATGCTAAAAACTTATTTACTGGATGGGAAGATGTTAATTTATCTGAACAAGGTATTAATGAAGCGACTAGAGCAGGTGAAAAAGTAAGAGAAAATAACATTGCCATCGATGTAGCTTTTACATCGTTATTAACACGTGCTTTAGATACAACGCATTATATTTTAACTGAATCTAAACAACAATGGATTCCTGTATATAAAAGCTGGCGTTTAAATGAGCGTCACTATGGTGGATTGCAAGGCTTAAATAAAGATGATGCTAGAAAAGAATTTGGAGAAGAACAAGTACATATTTGGCGTCGTTCTTATGATGTGAAACCACCTGCTGAAACCGAAGAACAACGTGAAGCTTACTTA…
>gpmA_39
ATGCCAAAATTAATTTTATGTCGTCATGGACAAAGCGAGTGGAATGCTAAAAACTTATTTACTGGATGGGAAGATGTTAATTTATCTGAACAAGGTATTAATGAAGCGACTAGAGCAGGTGAAAAAGTAAGAGAAAATAACATTGCCATCGATGTAGCTTTTACATCGTTATTAACACGTGCTTTAGATACAACGCATTATATTTTAACTGAATCTAAACAACAATGGATTCCTGTATATAAAAGCTGGCGTTTAAATGAGCGTCACTATGGTGGATTGCAAGGCTTAAATAAAGATGATGCTAGAAAAGAATTTGGAGAAGAACAAGTACATATTTGGCGTCGTTCTTATGATGTGAAACCACCTGCTGAAACCGAAGAACAACGTGAAGCTTACTTA…
>gpmA_40
ATGCCAAAATTAATTTTATGTCGTCATGGACAAAGCGAGTGGAATGCTAAAAACTTATTTACTGGATGGGAAGATGTTAATTTATCTGAACAAGGTATTAATGAAGCGACTAGAGCAGGTGAAAAAGTAAGAGAAAATAACATTGCCATCGATGTAGCTTTTACATCGTTATTAACACGTGCTTTAGATACAACGCATTATATTTTAACTGAATCTAAACAACAATGGATTCCTGTATATAAAAGCTGGCGTTTAAATGAGCGTCACTATGGTGGATTGCAAGGCTTAAATAAAGATGATGCTAGAAAAGAATTTGGAGAAGAACAAGTACATATTTGGCGTCGTTCTTATGATGTGAAACCACCTGCTGAAACCGAAGAACAACGTGAAGCTTACTTA…
>gpmA_41
ATGCCAAAATTAATTTTATGTCGTCATGGACAAAGCGAGTGGAATGCTAAAAACTTATTTACTGGATGGGAAGATGTTAATTTATCTGAACAAGGTATTAATGAAGCGACTAGAGCAGGTGAAAAAGTAAGAGAAAATAACATTGCCATCGATGTAGCTTTTACATCGTTATTAACACGTGCTTTAGATACAACGCATTATATTTTAACTGAATCTAAACAACAATGGATTCCTGTATATAAAAGCTGGCGTTTAAATGAGCGTCACTATGGTGGATTGCAAGGCTTAAATAAAGATGATGCTAGAAAAGAATTTGGAGAGGAACAAGTACATATTTGGCGTCGTTCTTATGATGTGAAACCACCTGCTGAAACCGAAGAACAACGTGAAGCTTACTTA…
>gpmA_42
ATGCCAAAATTAATTTTATGTCGTCATGGACAAAGCGAGTGGAATGCTAAAAACTTATTTACTGGATGGGAAGATGTTAATTTATCTGAACAAGGTATTAATGAAGCGACTAGAGCAGGTGAAAAAGTAAGAGAAAATAACATTGCCATCGATGTAGCTTTTACATCGTTATTAACACGTGCTTTAGATACAACGCATTATATTTTAACTGAATCTAAACAACAATGGATTCCTGTATATAAAAGCTGGCGTTTAAATGAGCGTCACTATGGTGGATTGCAAGGCTTAAATAAAGATGATGCTAGAAAAGAATTTGGAGAGGAACAAGTACATATTTGGCGTCGTTCTTATGATGTGAAACCACCTGCTGAAACCGAAGAACAACGTGAAGCTTACTTA…
>gpmA_43
ATGCCAAAATTAATTTTATGTCGTCATGGACAAAGCGAGTGGAATGCTAAAAACTTATTTACTGGATGGGAAGATGTTAATTTATCTGAACAAGGTATTAATGAAGCGACTAGAGCAGGTGAAAAAGTAAGAGAAAATAACATTGCCATCGATGTAGCTTTTACATCGTTATTAACACGTGCTTTAGATACAACGCATTATATTTTAACTGAATCTAAACAACAATGGATTCCTGTATATAAAAGCTGGCGTTTAAATGAGCGTCACTATGGTGGATTGCAAGGCTTAAATAAAGATGATGCTAGAAAAGAATTTGGAGAGGAACAAGTACATATTTGGCGTCGTTCTTATGATGTGAAACCACCTGCTGAAACCGAAGAACAACGTGAAGCTTACTTA…
>gpmA_44
ATGCCAAAATTAATTTTATGTCGTCATGGACAAAGCGAGTGGAATGCTAAAAACTTATTTACTGGATGGGAAGATGTTAATTTATCTGAACAAGGTATTAATGAAGCGACTAGAGCAGGTGAAAAAGTAAGAGAAAATAACATTGCCATCGATGTAGCTTTTACATCTTTATTAACACGTGCTTTAGATACAACGCATTATATTTTAACTGAATCTAAACAACAATGGATTCCTGTATATAAAAGCTGGCGTTTAAATGAGCGTCACTATGGTGGATTGCAAGGCTTAAATAAAGATGATGCTAGAAAAGAATTTGGAGAAGAACAAGTACATATTTGGCGTCGTTCTTATGATGTGAAACCACCTGCTGAAACCGAAGAACAACGTGAAGCTTACTTA…
>gpmA_45
ATGCCAAAATTAATTTTATGTCGTCATGGACAAAGCGAGTGGAATGCTAAAAACTTATTTACTGGATGGGAAGATGTTAATTTATCTGAACAAGGTATTAATGAAGCGACTAGAGCAGGTGAAAAAGTAAGAGAAAATAACATTGCCATCGATGTAGCTTTTACATCTTTATTAACACGTGCTTTAGATACAACGCATTATATTTTAACTGAATCTAAACAACAATGGATTCCTGTATATAAAAGCTGGCGTTTAAATGAGCGTCACTATGGTGGATTGCAAGGCTTAAATAAAGATGATGCTAGAAAAGAATTTGGAGAAGAACAAGTACATATTTGGCGTCGTTCTTATGATGTGAAACCACCTGCTGAAACCGAAGAACAACGTGAAGCTTACTTA…
>gpmA_46
ATGCCAAAATTAATTTTATGTCGTCATGGACAAAGCGAGTGGAATGCTAAAAACTTATTTACTGGATGGGAAGATGTTAATTTATCTGAACAAGGTATTAATGAAGCGACTAGAGCAGGTGAAAAAGTAAGAGAAAATAACATTGCCATCGATGTAGCTTTTACATCTTTATTAACACGTGCTTTAGATACAACGCATTATATTTTAACTGAATCTAAACAACAATGGATTCCTGTATATAAAAGCTGGCGTTTAAATGAGCGTCACTATGGTGGATTGCAAGGCTTAAATAAAGATGATGCTAGAAAAGAATTTGGAGAAGAACAAGTACATATTTGGCGTCGTTCTTATGATGTGAAACCACCTGCTGAAACCGAAGAACAACGTGAAGCTTACTTA…
>gpmA_47
ATGCCAAAATTAATTTTATGTCGTCATGGACAAAGCGAGTGGAATGCTAAAAACTTATTTACTGGATGGGAAGATGTTAATTTATCTGAACAAGGTATTAATGAAGCGACTAGAGCAGGTGAAAAAGTAAGAGAAAATCACATTGCCATCGATGTAGCTTTTACATCGTTATTAACACGTGCTTTAGATACAACGCATTATATTTTAACTGAATCTAAACAACAATGGATTCCTGTATATAAAAGCTGGCGTTTAAATGAACGCCACTATGGTGGATTGCAAGGCTTAAATAAAGATGATGCTAGAAAAGAATTTGGAGAAGAACAAGTACATATTTGGCGTCGTTCTTATGATGTGAAACCACCTGCTGAAACCGAAGAACAACGTGAAGCTTACTTA…
>gpmA_48
ATGCCAAAATTAATTTTATGTCGTCATGGACAAAGCGAGTGGAATGCTAAAAACTTATTTACTGGATGGGAAGATGTTAATTTATCTGAACAAGGTATTAATGAAGCGACTAGAGCAGGTGGAAAAGTAAGAGAAAATAACATTGCCATCGATGTAGCTTTTACATCGTTATTAACACGTGCTTTAGATACAACGCATTATATTTTAACTGAATCTAAACAACAATGGATTCCTGTATATAAAAGCTGGCGTTTAAATGAACGCCACTATGGTGGATTGCAAGGCTTAAATAAAGATGATGCTAGAAAAGAATTTGGAGAAGAACAAGTACATATTTGGCGTCGTTCTTATGATGTGAAACCACCTGCTGAAACCGAAGAACAACGTGAAGCTTACTTA…
>gpmA_49
ATGCCAAAATTAATTTTATGTCGTCATGGACAAAGCGAGTGGAATGCTAAAAACTTATTTACTGGATGGGAAGATGTTAATTTATCTGAACAAGGTATTAATGAAGCGACTAGAGCAGGTGGAAAAGTAAGAGAAAATAACATTGCCATCGATGTAGCTTTTACATCGTTATTAACACGTGCTTTAGATACAACGCATTATATTTTAACTGAATCTAAACAACAATGGATTCCTGTATATAAAAGCTGGCGTTTAAATGAGCGTCACTATGGTGGATTGCAAGGCTTAAATAAAGATGATGCTAGAAAAGAATTTGGAGAAGAACAAGTACATATTTGGCGTCGTTCTTATGATGTGAAACCACCTGCTGAAACCGAAGAACAACGTGAAGCTTACTTA…
>gpmA_50
ATGCCAAAATTAATTTTATGTCGTCATGGACAAAGCGAGTGGAATGCTAAAAACTTATTTACTGGATGGGAAGATGTTAATTTATCTGAACAAGGTATTAATGAAGTGACTAGAGCAGGTGAAAAAGTAAGAGAAAATAACATTGCCATCGATGTAGCTTTTACATCGTTATTAACACGTGCTTTAGATACAACGCATTATATTTTAACTGAATCTAAACAACAATGGATTCCTGTATATAAAAGCTGGCGTTTAAATGAACGCCACTATGGTGGATTGCAAGGCTTAAATAAAGATGATGCTAGAAAAGAATTTGGAGAAGAACAAGTACATATTTGGCGTCGTTCTTATGATGTGAAACCACCTGCTGAAACCGAAGAACAACGTGAAGCTTACTTA…
>gpmA_51
ATGCCAAAATTAATTTTATGTCGTCATGGACAAAGCGAGTGGAATGCTAAAAACTTATTTACTGGATGGGAAGATGTTAATTTATCTGAACAAGGTATTGATGAAGCGACTAGAGCAGGTGAAAAAGTAAGAGAAAATAACATTGCCATCGATGTAGCTTTTACATCGTTATTAACACGTGCTTTAGATACAACGCATTATATTTTAACTGAATCTAAACAACAATGGATTCCTGTATATAAAAGCTGGCGTTTAAATGAACGTCACTATGGTGGATTGCAAGGCTTAAATAAAGATGATGCTAGAAAAGAATTTGGAGAAGAACAAGTACATATTTGGCGTCGTTCTTATGATGTGAAACCACCTGCTGAAACCGAAGAACAACGTGAAGCTTACTTA…
>gpmA_52
ATGCCAAAATTAATTTTATGTCGTCATGGACAAAGCGAGTGGAATGCTAAAAACTTATTTACTGGATGGGAAGATGTTAATTTATCTGAACAAGGTATTGATGAAGCGACTAGAGCAGGTGAAAAAGTAAGAGAAAATAACATTGCCATCGATGTAGCTTTTACATCGTTATTAACACGTGCTTTAGATACAACGCATTATATTTTAACTGAATCTAAACAACAATGGATTCCTGTATATAAAAGCTGGCGTTTAAATGAGCGTCACTATGGTGGATTGCAAGGCTTAAATAAAGATGATGCTAGAAAAGAATTTGGAGAAGAACAAGTACATATTTGGCGTCGTTCTTATGATGTGAAACCACCCGCTGAAACCGAAGAACAACGTGAAGCTTACTTA…
>gpmA_53
ATGCCAAAATTAATTTTATGTCGTCATGGACAAAGCGAGTGGAATGCTAAAAACTTATTTACTGGATGGGAAGATGTTAATTTATCTGAACAAGGTATTGATGAAGCGACTAGAGCAGGTGAAAAAGTAAGAGAAAATAACATTGCCATCGATGTAGCTTTTACATCGTTATTAACACGTGCTTTAGATACAACGCATTATATTTTAACTGAATCTAAACAACAATGGATTCCTGTATATAAAAGCTGGCGTTTAAATGAGCGTCACTATGGTGGATTGCAAGGCTTAAATAAAGATGATGCTAGAAAAGAATTTGGAGAAGAACAAGTACATATTTGGCGTCGTTCTTATGATGTGAAACCACCCGCTGAAACCGAAGAACAACGTGAAGCTTACTTA…
>gpmA_54
ATGCCAAAATTAATTTTATGTCGTCATGGACAAAGTGAGTGGAATGCTAAAAACTTATTTACTGGATGGGAAGATGTTAATTTATCTGAACAAGGTATTAATGAAGCGACTAGAGCAGGTGAAAAAGTAAGAGAGAATAACATTGCCATCGATGTAGCTTTTACATCGTTATTAACACGTGCTTTAGATACAACGCATTATATTTTAACTGAATCTAAACAACAATGGATTCCTGTATATAAAAGCTGGCGTTTAAATGAACGCCACTATGGTGGATTGCAAGGCTTAAATAAAGATGATGCTAGAAAAGAATTTGGAGAAGAACAAGTACATATTTGGCGTCGTTCTTATGATGTGAAACCACCTGCTGAAACCGAAGAACAACGTGAAGCTTACTTA…
>nudC_1
ATGATTAAATGTGCCTGTTTAGTTGAAGAAACAGCTGATAAAATATTGCTTGTTCAAGTAAGGAATCGCGAAAAGTATTATTTCCCAGGTGGTAAAATAGAAGAAGGGGAATCACAAGTACACGCGCTGTTAAGAGAAGTAAAAGAAGAACTAAATTTAACATTAACAATGGATGAAATTGAATATATCGGGACAATTGTAGGTCCTGCATATCCACAACAGGATATGTTAACTGAGTTAAATGGATTTCGCGCATTAACCAAAATCGATTGGGAAAACGTAACTATCAATAATGAAATTACGGATATACGCTGGATTGATAAAGATAATGATGCGTTGATTGCGCCTGCTGTCAAAGTTTGGATTGAAACGTATGGTGGTAAACATGACAAATAA
>nudC_2
ATGATTAAATGTGTCTGTTTAATTGAAGAAACAGCTGATAAAATATTGCTTGTTCAAGTAAGGAATCGCGAAAAGTATTATTTCCCAGGTGGTAAAATAGAAGAAGGGGAATCACAAGTACACGCGCTGTTAAGAGAAGTAAAAGAAGAATTAAATTTAACATTAACAATGGATGAAATTGAATATATCGGGACAATTGTAGGTCCTGCATATCCACAACAGGATATGTTAACTGAGTTAAATGGATTTCGCGCATTAACCAAAATCGATTGGGAAAACGTAACTATCAATAATGAAATTACGGATATACGCTGGATTGATAAAGATAATGATGCGTTGATTGCGCCTGCTGTCAAAGTTTGGATTGAAACGTATGGTGGTAAACATGACAAATAA
>nudC_3
ATGATTAAATGTGTCTGTTTAGTAGAAGAAACAGCTGATAAAATATTGCTTGTTCAAGTAAGGAATCGCGAAAAGTATTATTTCCCAGGTGGTAAAATAGAAGAAGGAGAATCACAAGTACACGCGCTGTTAAGAGAAGTAAAAGAAGAAATAAATTTAACATTAACAATGGATGAAATTGAATATATCGGGACAATTGTAGGTCCTGCATATCCACAACAGGATATGTTAACTGAGTTAAATGGATTTCGCGCATTAACCAAAATCGATTGGGAAAATGTAACTATCAATAATGAAATTACGGATATACGCTGGATTGATAAAGATAATGATGCGTTGATTGCGCCTGCTGTCAAAGTTTGGATTGAAACGTATGGTGGTAAACATGACAAATAA
>nudC_4
ATGATTAAATGTGTCTGTTTAGTAGAAGAAACAGCTGATAAAATATTGCTTGTTCAAGTAAGGAATCGCGAAAAGTATTATTTCCCAGGTGGTAAAATAGAAGAAGGAGAATCACAAGTACACGCGCTGTTAAGAGAAGTAAAAGAAGAAATAAATTTAACATTAACAATGGATGAAATTGAATATATCGGGACAATTGTAGGTCCTGCATATCCACAACAGGATATGTTAACTGAGTTAAATGGATTTCGCTCATTAACCAAAATCGATTGGGAAAATGTAACTATCAATAATGAAATTACGGATATACGCTGGATTGATAAAGATAATGATGCGTTGATTGCGCCTGCTGTCAAAGTTTGGATTGAAACGTATGGTGGTAAACATGACAAATAA
>nudC_5
ATGATTAAATGTGTCTGTTTAGTAGAAGAAACAGCTGATAAAATATTGCTTGTTCAAGTAAGGAATCGCGAAAAGTATTATTTCCCAGGTGGTAAAATAGAAGAAGGAGAATCACAAGTACACGCGCTGTTAAGAGAAGTAAAAGAAGAAATAAATTTAACATTAACAATGGATGAAATTGAATATATCGGGACAATTGTAGGTCCTGCATATCCACAACAGGATATGTTAACTGAGTTAAATGGATTTCGCTCATTAACCAAAATCGATTGGGAAAATGTAACTATCAATAATGGAATTACGGATATACGCTGGATTGATAAAGATAATGATGCGTTGATTGCGCCTGCTGTCAAAGTTTGGATTGAAACGTATGGTGGTAAACATGACAAATAA
>nudC_6
ATGATTAAATGTGTCTGTTTAGTAGAAGAAACAGCTGATAAAATATTGCTTGTTCAAGTAAGGAATCGCGAAAAGTATTATTTCCCAGGTGGTAAAATAGAAGAAGGGGAATCACAAGTACACGCGCTGTTAAGAGAAGTAAAAGAAGAATTAAATTTAACATTAACAATGGATGAAATTGAATATATCGGGACAATTGTAGGTCCTGCATATCCACAACAGGATATGTTAACTGAGTTAAATGGATTTCGCGCATTAACCAAAATCGATTGGGAAAACGTAACTATCAATAATGAAATTACGGATATACGCTGGATTGATAAAGATAATGATACGTTGATTGCGCCTGCTGTCAAAGTTTGGATTGAAACGTATGGTGGTAAACATGACAAATAA
>nudC_7
ATGATTAAATGTGTCTGTTTAGTAGAAGAAACAGCTGATAAAATATTGCTTGTTCAAGTAAGGAATCGCGAAAAGTATTATTTCCCAGGTGGTAAAATAGAAGAAGGGGAATCACAAGTACACGCGCTGTTAAGAGAAGTAAAAGAAGAATTAAATTTAACATTAACAATGGATGAAATTGAATATATCGGGACAATTGTAGGTCCTGCATATCCACAACAGGATATGTTAACTGAGTTAAATGGATTTCGCTCATTAACCAAAATCGATTGGGAAAATGTAACTATCAATAATGAAATTACGGATATACGCTGGATTGATAAAGATAATGATGCGTTGATTGCGCCTGCTGTCAAAGTTTGGATTGAAACGTATGGTGGTAAACATGACAAATAA
>nudC_8
ATGATTAAATGTGTCTGTTTAGTAGAAGAAACAGCTGATAAAATATTGCTTGTTCAAGTAAGGAATCGCGAAAAGTATTATTTCCCAGGTGGTAAAATAGAAGAAGGGGAATCACCAGTACACGCGCTGTTAAGAGAAGTAAAAGAAGAATTAAATTTAACATTAACAATGGATGAAATTGAATATATCGGGACAATTGTAGGTCCTGCATATCCACAACAGGATATGTTAACTGAGTTAAATGGATTTCGCGCATTAACCAAAATCGATTGGGAAAACGTAACTATCAATAATGAAATTACGGATATACGCTGGATTGATAAAGATAATGATGCGTTGATTGCGCCTGCTGTCAAAGTTTGGATTGAAACGTATGATGGTAAACATGACAAATAA
>nudC_9
ATGATTAAATGTGTCTGTTTAGTAGAAGAAACAGCTGATAAAATATTGCTTGTTCAAGTAAGGAATCGCGAAAAGTATTATTTCCCAGGTGGTAAAATAGAAGAAGGGGAATCACCAGTACACGCGCTGTTAAGAGAAGTAAAAGAAGAATTAAATTTAACATTAACAATGGATGAAATTGAATATATCGGGACAATTGTAGGTCCTGCATATCCACAACAGGATATGTTAACTGAGTTAAATGGATTTCGCGCATTAACCAAAATCGATTGGGAAAACGTAACTATCAATAATGAAATTACGGATATACGCTGGATTGATAAAGATAATGATGTGTTGATTGCGCCTGCTGTCAAAGTTTGGATTGAAACGTATGATGGTAAACATGACAAATAA
>nudC_10
ATGATTAAATGTGTCTGTTTAGTAGAAGAAACAGCTGATAAAATATTGCTTGTTCAAGTAAGGAATCGCGAAAAGTATTATTTCCCAGGTGGTAAAATAGAAGAAGGGGAATCACCAGTACACGCGCTGTTAAGAGAAGTAAAAGAAGAATTAAATTTAACATTAACAATGGATGAAATTGAATATATCGGGACAATTGTAGGTCCTGCATATCTACAACAGGATATGTTAACTGAGTTAAATGGATTTCGCGCATTAACCAAAATCGATTGGGAAAACGTAACTATCAATAATGAAATTACGGATATACGCTGGATTGATAAAGATAATGATGCGTTGATTGCGCCTGCTGTCAAAGTTTGGATTGAAACGTATGATGGTAAACATGACAAATAA
>nudC_11
ATGATTAAATGTGTCTGTTTAGTTGAAGAAACAGCTGATAAAATATTACTTGTTCAAGTAAGGAATCGCGAAAAGTACTATTTCCCAGGTGGTAAAATAGAAGAAGGGGAATCACGAGTACAAGCGCTGTTAAGAGAAGTAAAAGAAGAATTAAATTTAACATTAACAATGGATGAAATTGAATATATCGGGACAATTGTAGGTCCTGCATATCCACAACAGGATATGTTAACTGAGTTAAATGGATTTCGCGCATTAACCAAAATCGATTGGGAAAACGTAACTATCAATAATGAAATTACGGATATACGCTGGATTGATAAAGATAATGATGCGTTGATTGCGCCTGCTGTCAAAGTTTGGATTGAAACGTATGGTGGTAAACATGACAAATAA
>nudC_12
ATGATTAAATGTGTCTGTTTAGTTGAAGAAACAGCTGATAAAATATTACTTGTTCAAGTAAGGAATCGCGAAAAGTATTATTTCCCAGGTGGTAAAATAGAAGAAGGGGAATCACAAGTACACGCGCTGTTAAGAGAAGTAAAAGAAGAATTAAATTTAACATTAACAATGGATGAAATTGAATATACCGGGACGATTGTAGGCCCTGCATATCCACAACAGGATATGTTAACTGAGTTAAATGGATTTCGCGCATTAACCAAAATCGATTGGGAAAACGTAACTATCAATAATGAAATTACGGATATACGCTGGATTGATAAAGATAATGATGCGTTGATTGCGCCTGCTGTCAAAGTTTGGATTGAAACTTATGGTGGTAAACATGACAAATAA
>nudC_13
ATGATTAAATGTGTCTGTTTAGTTGAAGAAACAGCTGATAAAATATTACTTGTTCAAGTAAGGAATCGCGAAAAGTATTATTTCCCAGGTGGTAAAATAGAAGAAGGGGAATCACAAGTACACGCGCTGTTAAGAGAAGTAAAAGAAGAATTAAATTTAACATTAACAATGGATGAAATTGAATATATCGGGACAATTGTAGGTCCTGCATATCCACAACAGGATATGTTAACTGAGTTAAATGGATTTCGCGCATTAACCAAAATCGATTGGGAAAACGTAACTATCAATAATGAAATTACGGATATACGCTGGATTGATAAAGATAATGATGCGTTGATTGCGCCTGCTGTCAAAGTTTGGATTGAAACGTATGGTGGTAAACATGACAAATAA
>nudC_14
ATGATTAAATGTGTCTGTTTAGTTGAAGAAACAGCTGATAAAATATTACTTGTTCAAGTAAGGAATCGCGAAAAGTATTATTTCCCAGGTGGTAAAATAGAAGAAGGGGAATCACAAGTACACGCGCTGTTAAGAGAAGTAAAAGAAGAATTAAATTTAACATTAACAATGGATGAAATTGAATATATCGGGACGATTGTAGGTCCTGCATATCCACAACAGGATATGTTAACTGAGTTAAATGGATTTCGCGCATTAACCAAAATCAATTGGGAAAACGTAACTATCAATAATGAAATTACGGATATACGCTGGATTGATAAAGATAATGATGCGTTGATTGCGCCTGCTGTCAAAGTTTGGATTGAAACGTATGGTGGTAAACATGACAAATAA
>nudC_15
ATGATTAAATGTGTCTGTTTAGTTGAAGAAACAGCTGATAAAATATTACTTGTTCAAGTAAGGAATCGCGAAAAGTATTATTTCCCAGGTGGTAAAATAGAAGAAGGGGAATCACGAGTACAAGCGCTGTTAAGAGAAGTAAAAGAAGAATTAAATTTAACATTAACAATGGATGAAATTGAATATATCGGGACAATTGTAGGTCCTGCATATCCACAACAGGATATGTTAACTGAGTTAAATGGATTTCGCGCATTAACCAAAATCAATTGGGAAAACGTAACTATCAATAATGAAATTACGGATATACGCTGGATTGATAAAGATAATGATGCGTTGATTGCGCCTGCTGTCAAAGTTTGGATTGAAACGTATGGTGGTAAACATGACAAATAA
>nudC_16
ATGATTAAATGTGTCTGTTTAGTTGAAGAAACAGCTGATAAAATATTACTTGTTCAAGTAAGGAATCGCGAAAAGTATTATTTCCCAGGTGGTAAAATAGAAGAAGGGGAATCACGAGTACAAGCGCTGTTAAGAGAAGTAAAAGAAGAATTAAATTTAACATTAACAATGGATGAAATTGAATATATCGGGACAATTGTAGGTCCTGCATATCCACAACAGGATATGTTAACTGAGTTAAATGGATTTCGCGCATTAACCAAAATCAATTGGGAAAACGTAACTATCAATAATGAAATTACGGATATACGCTGGATTGATAAAGATAATGATGCGTTGATTGCTCCTGCTGTCAAAGTTTGGATTGAAACGTATGGTGGTAAACATGACAAATAA
>nudC_17
ATGATTAAATGTGTCTGTTTAGTTGAAGAAACAGCTGATAAAATATTACTTGTTCAAGTAAGGAATCGCGAAAAGTATTATTTCCCAGGTGGTAAAATAGAAGAAGGGGAATCACGAGTACAAGCGCTGTTAAGAGAAGTAAAAGAAGAATTAAATTTAACATTAACAATGGATGAAATTGAATATATCGGGACAATTGTAGGTCCTGCATATCCACAACAGGATATGTTAACTGAGTTAAATGGATTTCGCGCATTAACCAAAATCGATTGGGAAAACGTAACTATCAATAATGAAATTACGGATATACGCTGGATTGATAAAGATAATGATGCGTTGATTGCGCCTGATGTCAAAGTTTGGATTGAAACGTATGGTGGTAAACATGACAAATAA
>nudC_18
ATGATTAAATGTGTCTGTTTAGTTGAAGAAACAGCTGATAAAATATTACTTGTTCAAGTAAGGAATCGCGAAAAGTATTATTTCCCAGGTGGTAAAATAGAAGAAGGGGAATCACGAGTACAAGCGCTGTTAAGAGAAGTAAAAGAAGAATTAAATTTAACATTAACAATGGATGAAATTGAATATATCGGGACAATTGTAGGTCCTGCATATCCACAACAGGATATGTTAACTGAGTTAAATGGATTTCGCGCATTAACCAAAATCGATTGGGAAAACGTAACTATCAATAATGAAATTACGGATATACGCTGGATTGATAAAGATAATGATGCGTTGATTGCGCCTGCTGTCAAAGTTTGGATTGAAAAGTATGGTGGTAAACATGACAAATAA
>nudC_19
ATGATTAAATGTGTCTGTTTAGTTGAAGAAACAGCTGATAAAATATTACTTGTTCAAGTAAGGAATCGCGAAAAGTATTATTTCCCAGGTGGTAAAATAGAAGAAGGGGAATCACGAGTACAAGCGCTGTTAAGAGAAGTAAAAGAAGAATTAAATTTAACATTAACAATGGATGAAATTGAATATATCGGGACAATTGTAGGTCCTGCATATCCACAACAGGATATGTTAACTGAGTTAAATGGATTTCGCGCATTAACCAAAATCGATTGGGAAAACGTAACTATCAATAATGAAATTACGGATATACGCTGGATTGATAAAGATAATGATGCGTTGATTGCGCCTGCTGTCAAAGTTTGGATTGAAACGTATGGTGGTAAACATGACAAATAA
>nudC_20
ATGATTAAATGTGTCTGTTTAGTTGAAGAAACAGCTGATAAAATATTACTTGTTCAAGTAAGGAATCGCGAAAAGTATTATTTCCCAGGTGGTAAAATAGAAGAAGGGGAATCACGAGTACAAGCGCTGTTAAGAGAAGTAAAAGAAGAATTAAATTTAACATTAACAATGGATGAAATTGAATATATCGGGACAATTGTAGGTCCTGCATATCCACAACAGGATATGTTAACTGAGTTAAATGGATTTCGCGCATTAACCAAAATCGATTGGGAAAACGTAACTATCAATAATGAAATTACGGATATACGCTGGATTGATAAAGATAATGATGCGTTGATTGCGCCTGCTGTCAAAGTTTGGATTGAAACGTATGGTGGTAAGCATGACAAATAA
>nudC_21
ATGATTAAATGTGTCTGTTTAGTTGAAGAAACAGCTGATAAAATATTACTTGTTCAAGTAAGGAATCGCGAAAAGTATTATTTCCCAGGTGGTAAAATAGAAGAAGGGGAATCACGAGTACAAGCGCTGTTAAGAGAAGTAAAAGAAGAATTAAATTTAACATTAACAATGGATGAAATTGAATATATCGGGACAATTGTAGGTCCTGCATATCCACAACAGGATATGTTAACTGAGTTAAATGGATTTCGCGCATTAACCAAAATCGATTGGGAAAACGTAACTATCAATAATGAAATTACGGATATACGCTGGATTGATAAAGATAATGATGTGTTGATTGCGCCTGCTGTCAAAGTTTGGATTGAAACGTATGGTGGTAAACATGACAAATAA
>nudC_22
ATGATTAAATGTGTCTGTTTAGTTGAAGAAACAGCTGATAAAATATTACTTGTTCAAGTAAGGAATCGCGAAAAGTATTATTTCCCAGGTGGTAAAATAGAAGAAGGGGAATCACGAGTACACGCGCTGTTAAGAGAAGTAAAAGAAGAATTAAATTTAACATTAACAATGGATGAAATTGAATATATCGGGACAATTGTAGGTCCTGCATATCCACAACAGGATATGTTAACTGAGTTAAATGGATTTCGCGCATTAACCAAAATCGATTGGGAAAACGTAACTATCAATAATGAAATTACGGATATACGCTGGATTGATAAAGATAATGATGCGTTGATTGCGCCTGCTGTCAAAGTTTGGATTGAAACGTATGGTGGTAAACATGACAAATAA
>nudC_23
ATGATTAAATGTGTCTGTTTAGTTGAAGAAACAGCTGATAAAATATTACTTGTTCAAGTAAGGAATCGCGAAAATTATTATTTCCCAGGTGGTAAAATAGAAGAAGGGGAATCACGAGTACAAGCGCTGTTAAGAGAAGTAAAAGAAGAATTAAATTTAACATTAACAATGGATGAAATTGAATATATCGGGACAATTGTAGGTCCTGCATATCCACAACAGGATATGTTAACTGAGTTAAATGGATTTCGCGCATTAACCAAAATCGATTGGGAAAACGTAACTATCAATAATGAAATTACGGATATACGCTGGATTGATAAAGATAATGATGCGTTGATTGCGCCTGCTGTCAAAGTTTGGATTGAAACGTATGGTGGTAAACATGACAAATAA
>nudC_24
ATGATTAAATGTGTCTGTTTAGTTGAAGAAACAGCTGATAAAATATTACTTGTTCAAGTAAGGGATCGCGAAAAGTATTATTTCCCAGGTGGTAAAATAGAAGAAGGGGAATCACGAGTACAAGCGCTGTTAAGAGAAGTAAAAGAAGAATTAAATTTAACATTAACAATGGATGAAATTGAATATATCGGGACAATTGTAGGTCCTGCATATCCACAACAGGATATGTTAACTGAGTTAAATGGATTTCGCGCATTAACCAAAATCGATTGGGAAAACGTAACTATCAATAATGAAATTACGGATATACGCTGGATTGATAAAGATAATGATGCGTTGATTGCGCCTGCTGTCAAAGTTTGGATTGAAACGTATGGTGGTAAACATGACAAATAA
>nudC_25
ATGATTAAATGTGTCTGTTTAGTTGAAGAAACAGCTGATAAAATATTGCTTGTTCAAGTAAGGAATCGCGAAAAGTATTATTGCCCAGGTGGTAAAATAGAAGAAGGAGAATCACAAGTACACGCGCTGTTAAGAGAAGTAAAAGAAGAATTAAATTTAACATTAACAATGGATGAAATTGAATATATCGGGACAATTGTAGGTCCTGCATATCCACAACAGGATATGTTAACTGAGTTAAATGGATTTCGCGCATTAACCAAAATCGATTGGGAAAACGTAACTATCAATAATGAAATTACGGATATACGCTGGATTGATAAAGATAATGATGCGTTGATTGCGCCTGCTGTCAAAGTTTGGATTGAAACGTATGGTGGTAAACATGACAAATAA
>nudC_26
ATGATTAAATGTGTCTGTTTAGTTGAAGAAACAGCTGATAAAATATTGCTTGTTCAAGTAAGGAATCGCGAAAAGTATTATTTCCCAGGTGGTAAAATAGAAGAAGGAGAATCACAAGTACACGCGCTGTTAAGAGAAGTAAAAGAAGAATTAAATTCAACATTAACAATGGATGAAATTGAATATATCGGGACAATTGTAGGTCCTGCATATCCACAACAGGATATGTTAACTGAGTTAAATGGATTTCGCGCATTAACCAAAATCGATTGGGAAAACGTAACTATCAATAATGAAATTACGGATATACGCTGGATTGATAAAGATAATGATGCGTTGATTGCGCCTGCTGTCAAAGTTTGGATTGAAACGTATGGTGGTAAACATGACAAATAA
>nudC_27
ATGATTAAATGTGTCTGTTTAGTTGAAGAAACAGCTGATAAAATATTGCTTGTTCAAGTAAGGAATCGCGAAAAGTATTATTTCCCAGGTGGTAAAATAGAAGAAGGAGAATCACAAGTACACGCGCTGTTAAGAGAAGTAAAAGAAGAATTAAATTTAACATTAACAATGGATGAAATTGAATATATCGGGACAATTGTAGGTCCTGCATATCCACAACAGGATATGTTAACTGAGTTAAATGGATTTCGCGCATTAACCAAAATCGATTGGGAAAACGTAACTATCAATAATGAAATTACGGATATACGCTGGATTGATAAAGATAATGATGCGTTGATTGCGCCTGCTGTCAAAGTTTGGATTGAAACGTATGGTGGTAAACATGACAAATAA
>nudC_28
ATGATTAAATGTGTCTGTTTAGTTGAAGAAACAGCTGATAAAATATTGCTTGTTCAAGTAAGGAATCGCGAAAAGTATTATTTCCCAGGTGGTAAAATAGAAGAAGGAGAATCACAAGTACACGCGCTGTTAAGAGAAGTAAAAGAAGAATTAAATTTAACATTAACAATGGATGAAATTGAATATATCGGGACAATTGTAGGTCCTGCATATCCACAACAGGATATGTTAACTGAGTTAAATGGATTTCGCGCATTAACCAAAATCGATTGGGAAAACGTAACTATCAATAATGAAATTACGGATATACGCTGGATTGATAAAGATAATGATGCGTTGATTGCGCCTGCTGTCAAAGTTTGGATTGAAACGTATGGTGGTAAACATGATAAATAA
>nudC_29
ATGATTAAATGTGTCTGTTTAGTTGAAGAAACAGCTGATAAAATATTGCTTGTTCAAGTAAGGAATCGCGAAAAGTATTATTTCCCAGGTGGTAAAATAGAAGAAGGAGAATCACAAGTACACGCGCTGTTAAGAGAAGTAAAAGAAGAATTAAATTTAACATTAACAATGGATGAAATTGAATATATCGGGACAATTGTAGGTCCTGCATATCCACAACAGGATATGTTAACTGAGTTAAATGGATTTCGCGCATTAACTAAAATCGATTGGGAAAACGTAACTATCAATAATGAAATTACGGATATACGCTGGATTGATAAAGATAATGATGCGTTGATTGCGCCTGCTGTCAAAGTTTGGATTGAAACGTATGGTGGTAAACATGACAAATAA
>nudC_30
ATGATTAAATGTGTCTGTTTAGTTGAAGAAACAGCTGATAAAATATTGCTTGTTCAAGTAAGGAATCGCGAAAAGTATTATTTCCCAGGTGGTAAAATAGAAGAAGGAGAATCACAAGTACACGCGCTGTTAAGAGAATTAAAAGAAGAATTAAATTTAACATTAACAATGGATGAAATTGAATATATCGGGACAATTGTAGGTCCTGCATATCCACAACAGGATATGTTAACTGAGTTAAATGGATTTCGCGCATTAACCAAAATCGATTGGGAAAACGTAACTATCAATAATGAAATTACGGATATACGCTGGATTGATAAAGATAATGATGCGTTGATTGCGCCTGCTGTCAAAGTTTGGATTGAAACGTATGGTGGTAAACATGACAAATAA
>nudC_31
ATGATTAAATGTGTCTGTTTAGTTGAAGAAACAGCTGATAAAATATTGCTTGTTCAAGTAAGGAATCGCGAAAAGTATTATTTCCCAGGTGGTAAAATAGAAGAAGGGGAATCACAAGTACAAGCGCTGTTAAGAGAAGTAAAAGAAGAATTAAATTTAACATTAACAATGGATGAAATTGAATATATCGGGACAATTGTAGGTCCTGCATATCCACAACAGGATATGTTAACTGAGTTAAATGGATTTCGCGCATTAACCAAAATCGATTGGGAAAACGTAACTATCAATAATGAAATTACAGATATACGCTGGATTGATAAAGATAATGATGCGTTGATTGCGCCTGCTGTCAAAGTTTGGATTGAAACGTATGGTGGTAAACATGACAAATAA
>nudC_32
ATGATTAAATGTGTCTGTTTAGTTGAAGAAACAGCTGATAAAATATTGCTTGTTCAAGTAAGGAATCGCGAAAAGTATTATTTCCCAGGTGGTAAAATAGAAGAAGGGGAATCACAAGTACAAGCGCTGTTAAGAGAAGTAAAAGAAGAATTAAATTTAACATTAACAATGGATGAAATTGAATATATCGGGACAATTGTAGGTCCTGCATATCCACAACAGGATATGTTAACTGAGTTAAATGGATTTCGCGCATTAACCAAAATCGATTGGGAAAACGTAACTATCAATAATGAAATTACGGATATACGCTGGATGGATAAAGATAATGATGCGTTGATTGCGCCTGCTGTCAAAGTTTGGATTGAAACGTATGGTGGTAAACATGACAAATAA
>nudC_33
ATGATTAAATGTGTCTGTTTAGTTGAAGAAACAGCTGATAAAATATTGCTTGTTCAAGTAAGGAATCGCGAAAAGTATTATTTCCCAGGTGGTAAAATAGAAGAAGGGGAATCACAAGTACACGCACTGTTAAGAGAAGTAAAAGAAGAATTAAATTTAACATTAACAATGGATGAAATTGAATATATCGGAACAATTGTAGGTCCTGCATATCCACAACAGGATATGTTAACTGAGTTAAATGGATTTCGCGCATTAACCAAAATCGATTGGGAAAACGTAACTATCAATAATGAAATTACGGATATACGCTGGATTGATAAAGATAATGATGCGTTGATTGCGCCTGCTGTCAAAGTTTGGATTGAAACGTATGGTGGTAAACATGACAAATAA
>nudC_34
ATGATTAAATGTGTCTGTTTAGTTGAAGAAACAGCTGATAAAATATTGCTTGTTCAAGTAAGGAATCGCGAAAAGTATTATTTCCCAGGTGGTAAAATAGAAGAAGGGGAATCACAAGTACACGCGCTGTTAAGAGAAGTAAAAGAAGAACTAAATTTAACATTAACAATGGATGAAATTGAATATATCGGGACAATTGTAGGTCCTGCATATCCACAACAGGATATGTCAACTGAGTTAAATGGATTTCGCGCATTAACCAAAATCGATTGGGAAAACGTAACTATCAATAATGAAATTACGGATATACGCTGGATTGATAAAGATAATGATACGTTGATTGCGCCTGCTGTCAAAGTTTGGATTGAAACGTATGGTGGTAAACATGACAAATAA
>nudC_35
ATGATTAAATGTGTCTGTTTAGTTGAAGAAACAGCTGATAAAATATTGCTTGTTCAAGTAAGGAATCGCGAAAAGTATTATTTCCCAGGTGGTAAAATAGAAGAAGGGGAATCACAAGTACACGCGCTGTTAAGAGAAGTAAAAGAAGAACTAAATTTAACATTAACAATGGATGAAATTGAATATATCGGGACAATTGTAGGTCCTGCATATCCACAACAGGATATGTTAACTGAGTTAAATGGATTTCGCACATTAACCAAAATCGATTGGGAAAACGTAACTATCAATAATGAAATTACGGATATACGCTGGATTGATAAAGATAATGATGCGTTGATTGCGCCTGCTGTCAAAGTTTGGATTGAAACGTATGGTGGTAAACATGACAAATAA
>nudC_36
ATGATTAAATGTGTCTGTTTAGTTGAAGAAACAGCTGATAAAATATTGCTTGTTCAAGTAAGGAATCGCGAAAAGTATTATTTCCCAGGTGGTAAAATAGAAGAAGGGGAATCACAAGTACACGCGCTGTTAAGAGAAGTAAAAGAAGAACTAAATTTAACATTAACAATGGATGAAATTGAATATATCGGGACAATTGTAGGTCCTGCATATCCACAACAGGATATGTTAACTGAGTTAAATGGATTTCGCGCATTAACCAAAATCGATTGGGAAAACGTAACTATCAATAATGAAATTACGGATATACGCTGGATTGATAAAGACAATGATGCGTTGATTGCGCCTGCTGTCAAAGTTTGGATTGAAACGTATGGTGGTAAACATGACAAATAA
>nudC_37
ATGATTAAATGTGTCTGTTTAGTTGAAGAAACAGCTGATAAAATATTGCTTGTTCAAGTAAGGAATCGCGAAAAGTATTATTTCCCAGGTGGTAAAATAGAAGAAGGGGAATCACAAGTACACGCGCTGTTAAGAGAAGTAAAAGAAGAACTAAATTTAACATTAACAATGGATGAAATTGAATATATCGGGACAATTGTAGGTCCTGCATATCCACAACAGGATATGTTAACTGAGTTAAATGGATTTCGCGCATTAACCAAAATCGATTGGGAAAACGTAACTATCAATAATGAAATTACGGATATACGCTGGATTGATAAAGATAATGATGCGTTGATTGCGCCTGCTGTCAAAGTTTGGATTGAAACGTATGGTGGTAAACATGACAAATAA
>nudC_38
ATGATTAAATGTGTCTGTTTAGTTGAAGAAACAGCTGATAAAATATTGCTTGTTCAAGTAAGGAATCGCGAAAAGTATTATTTCCCAGGTGGTAAAATAGAAGAAGGGGAATCACAAGTACACGCGCTGTTAAGAGAAGTAAAAGAAGAACTAAATTTAACATTAACAATGGATGAAATTGAATATATCGGGACAATTGTAGGTTCTGCATATCCACAACAGGATATGTTAACTGAGTTAAATGGATTTCGCGCATTAACCAAAATCGATTGGGAAAACGTAACTATCAATAATGAAATTACGGATATACGCTGGATTGATAAAGATAATGATGCGTTGATTGCGCCTGCTGTCAAAGTTTGGATTGAAACGTATGGTGGTAAACATGACAAATAA
>nudC_39
ATGATTAAATGTGTCTGTTTAGTTGAAGAAACAGCTGATAAAATATTGCTTGTTCAAGTAAGGAATCGCGAAAAGTATTATTTCCCAGGTGGTAAAATAGAAGAAGGGGAATCACAAGTACACGCGCTGTTAAGAGAAGTAAAAGAAGAATTAAATTTAACATTAACAATGGATGAAATTGAACATATCGGGACAATTGTAGGTCCTGCATATCCACAACAGGATATGTTAACTGAGTTAAATGGATTTCGCGCATTAACCAAAATCGATTGGGAAAACGTAACTATCAATAATGAAATTACAGATATACGCTGGATTGATAAAGATAATGATGCGTTGATTGCGCCTGCTGTCAAAGTTTGGATTGAAACGTATGGTGGTAAACATGACAAATAA
>nudC_40
ATGATTAAATGTGTCTGTTTAGTTGAAGAAACAGCTGATAAAATATTGCTTGTTCAAGTAAGGAATCGCGAAAAGTATTATTTCCCAGGTGGTAAAATAGAAGAAGGGGAATCACAAGTACACGCGCTGTTAAGAGAAGTAAAAGAAGAATTAAATTTAACATTAACAATGGATGAAATTGAATATACCGGGACGATTGTAGGCCCTGCATATCCACAACAGGATATGTTAACTGAGTTAAATGGATTTCGCGCATTAACCAAAATCGATTGGGAAAACGTAACTATCAATAATGAAATTACGGATATACGCTGGATTGATAAAGATAATGATGCGTTGATTGCGCCTGCTGTCAAAGTTTGGATTGAAACTTATGGTGGTAAACATGACAAATAA
>nudC_41
ATGATTAAATGTGTCTGTTTAGTTGAAGAAACAGCTGATAAAATATTGCTTGTTCAAGTAAGGAATCGCGAAAAGTATTATTTCCCAGGTGGTAAAATAGAAGAAGGGGAATCACAAGTACACGCGCTGTTAAGAGAAGTAAAAGAAGAATTAAATTTAACATTAACAATGGATGAAATTGAATATATCGGGACAATTGTAGGTCCTGCATATCCACAACAGGATATGTTAACTGAGTTAAATGGATTTCGCGCATTAACCAAAATCGATTGGGAAAACGTAACTATCAATAATGAAATTACGGATATACGCTGGATTGATAAAGATAATGATGCGTTGATTGCGCCTGCTGTCAAAGTTTGGATTGAAACGTATGGTGGTAAACATGACAAATAA
>nudC_42
ATGATTAAATGTGTCTGTTTAGTTGAAGAAACAGCTGATAAAATATTGCTTGTTCAAGTAAGGAATCGCGAAAAGTATTATTTCCCAGGTGGTAAAATAGAAGAAGGGGAATCACAAGTACACGCGCTGTTAAGAGAAGTAAAAGAAGAATTAAATTTAACATTAACAATGGATGAAATTGAATATATCGGGACAATTGTAGGTCCTGCATATCCACAACAGGATATGTTAACTGAGTTAAATGGATTTCGCGCATTAACCAAAATCGATTGGGAAAACGTAACTATCAATAATGAAATTACGGATATACGCTGGATTGATAAAGGTAATGATGCGTTGATTGCGCCTGCTGTCAAAGTTTGGATTGAAACGTATGGTGGTAAACATGACAAATAA
>nudC_43
ATGATTAAATGTGTCTGTTTAGTTGAAGAAACAGCTGATAAAATATTGCTTGTTCAAGTAAGGAATCGCGAAAAGTATTATTTCCCAGGTGGTAAAATAGAAGAAGGGGAATCACAAGTACACGCGCTGTTAAGAGAAGTAAAAGAAGAATTAAATTTAACATTAACAATGGATGAAATTGAATATATCGGGACAATTGTAGGTCCTGCATATCCACAACAGGATATGTTAACTGAGTTAAATGGATTTCGCGTATTAACCAAAATCGATTGGGAAAACGTAACTATCAATAATGAAATTACGGATATACGCTGGATTGATAAAGATAATGATGCGTTGATTGCGCCTGCTGTCAAAGTTTGGATTGAAACGTATGGTGGTAAACATGACAAATAA
>nudC_44
ATGATTAAATGTGTCTGTTTAGTTGAAGAAACAGCTGATAAAATATTGCTTGTTCAAGTAAGGAATCGCGAAAAGTATTATTTCCCAGGTGGTAAAATAGAAGAAGGGGAATCACAAGTACACGCGCTGTTAAGAGAAGTAAAAGAAGAATTAAATTTAACATTAACAATGGATGAAATTGAATATATCGGGACAATTGTAGGTCCTGCATATCCACAACAGGATATGTTAACTGAGTTAAATGGATTTCGCTCATTAACCAAAATCGATTGGGAAAATGTAACTATCAATAATGAAATTACGGATATACGCTGGATTGATAAAGATAATGATGCGTTGATTGCGCCTGCTGTCAAAGTTTGGATTGAAACGTATGGTGGTAAACATGACAAATAA
>nudC_45
ATGATTAAATGTGTCTGTTTAGTTGAAGAAACAGCTGATAAAATATTGCTTGTTCAAGTAAGGAATCGCGAAAAGTATTATTTCCCAGGTGGTAAAATAGAAGAAGGGGAATCACAAGTACACGCGCTGTTAAGAGAAGTAAAAGAAGAATTAAATTTAACATTAACAATGGATGAAATTGAATATATCGGGACAATTGTAGGTCCTGCATATCCACAACGGGATATGTTAACTGAGTTAAATGGATTTCGCGCATTAACCAAAATCGATTGGGAAAACGTAACTATCAATAATGAAATTACGGATATACGCTGGATTGATAAAGATAATGATGCGTTGATTGCGCCTGCTGTCAAAGTTTGGATTGAAACGTATGGTGGTAAACATGACAAATAA
>nudC_46
ATGATTAAATGTGTCTGTTTAGTTGAAGAAACAGCTGATAAAATATTGCTTGTTCAAGTAAGGAATCGCGAAAAGTATTATTTCCCAGGTGGTAAAATAGAAGAAGGGGAATCACAAGTACACGCGCTGTTAAGAGAAGTAAAAGAAGAATTAAATTTAACATTAACAATGGATGACATTGAATATATCGGAACAATTGTAGGTCCTGCCTATCCACAACAGGATATGTTAACTGAGTTAAATGGATTTCGCGCATTAACCAAAATCGACTGGGAAAACGTAACTATCAATAATGAAATTACGGATATACGCTGGATTGATAAAGATAATGATACGTTGATTGCGCCTGCTGTCAAAGTTTGGATTGAAACGTATGGTGGTAAACATGACAATTAA
>nudC_47
ATGATTAAATGTGTCTGTTTAGTTGAAGAAACAGCTGATAAAATATTGCTTGTTCAAGTAAGGAATCGCGAAAAGTATTATTTCCCAGGTGGTAAAATAGAAGAAGGGGAATCACAAGTACACGCGCTGTTAAGAGAAGTAAAAGAAGAATTAAATTTAACATTAACAATGGATGACATTGAATATATCGGAACAATTGTAGGTCCTGCCTGTCCACAACAGGATATGTTAACTGAGTTAAATGGATTTCGCGCATTAACCAAAATCGACTGGGAAAACGTAACTATCAATAATGAAATTACGGATATACGCTGGATTGATAAAGATAATGATACGTTGATTGCGCCTGCTGTCAAAGTTTGGATTGAAACGTATGGTGGTAAACATGACAATTAA
>nudC_48
ATGATTAAATGTGTCTGTTTAGTTGAAGAAACAGCTGATAAAATATTGCTTGTTCAAGTAAGGAATCGCGAAAAGTATTATTTCCCAGGTGGTAAAATAGAAGAAGGGGAATCACAAGTACACGCGCTGTTAAGAGAAGTAAAAGAAGAATTAAATTTAAGATTAACAATGGATGACATTGAATATATCGGAACAATTGTAGGTCCTGCCTATCCACAACAGGATATGTTAACTGAGTTAAATGGATTTCGCGCATTAACCAAAATCGACTGGGAAAACGTAACTATCAATAATGAAATTACGGATATACGCTGGATTGATAAAGATAATGATACGTTGATTGCGCCTGCTGTCAAAGTTTGGATTGAAACGTATGGTGGTAAACATGACAATTAA
>nudC_49
ATGATTAAATGTGTCTGTTTAGTTGAAGAAACAGCTGATAAAATATTGCTTGTTCAAGTAAGGAATCGCGAAAAGTATTATTTCCCAGGTGGTAAAATAGAAGAAGGGGAATCACAAGTACACGCGCTGTTAAGAGAAGTAAAAGAAGAGCTAAATTTAACATTAACAATGGATGAAATTGAATATATCGGGACAATTGTAGGTCCTGCATATCCACAACAGGATATGTTAACTGAGTTAAATGGATTTCGCGCATTAACCAAAATCGATTGGGAAAACGTAACTATCAATAATGAAATTACGGATATACGCTGGATTGATAAAGATAATGATACGTTGATTGCGCCTGCTGTCAAAGTTTGGATTGAAACGTATGGTGGTAAACATGACAAATAA
>nudC_50
ATGATTAAATGTGTCTGTTTAGTTGAAGAAACAGCTGATAAAATATTGCTTGTTCAAGTAAGGAATCGCGAAAAGTATTATTTCCCAGGTGGTAAAATAGAGGAAGGGGAATCACAAGTACACGCGCTGTTAAGAGAAGTAAAAGAAGAATTAAATTTAACATTAACAATGGATGAAATTGAATATATCGGGACAATTGTAGGCCCTGCATATCCACAACAGGATATGTTAACTGAGTTAAATGGATTTCGCGCATTAACCAAAATCGATTGGGAAAATGTAACTATCAATAATGAAATTACGGATATACGCTGGATTGATAAAGATAATGATGCGTTGATTGCGCCTGCTGTCAAAGTTTGGATTGAAACGTATGGTGGGAAACATGACAAATAA
>nudC_51
ATGATTAAATGTGTCTGTTTAGTTGAAGAAACAGCTGATAAAATATTGCTTGTTCAAGTAAGGAATCGCGAAAAGTATTATTTCCCAGGTGGTAAAATAGAGGAAGGGGAATCACAAGTACACGCGCTGTTAAGAGAAGTAAAAGAAGAATTAAATTTAACATTAACAATGGATGAAATTGAATATATCGGGACAATTGTAGGCCCTGCATATCCACAACAGGATATGTTAACTGAGTTAAATGGATTTCGCGCATTAACCAAAATCGATTGGGAAAATGTAACTATCAATAATGAAATTACTGATATACACTGGATTGATAAAGATAATGATGCGTTGATTGCGCCTGCTGTCAAAGTTTGGATTGAAACGTATGGTGGGAAACATGACAAATAA
>nudC_52
ATGATTAAATGTGTCTGTTTAGTTGAAGAAACAGCTGATAAAATATTGCTTGTTCAAGTAAGGAATCGCGAAAAGTATTATTTCCCAGGTGGTAAAATAGAGGAAGGGGAATCACAAGTACACGCGCTGTTAAGAGAAGTAAAAGAAGAATTAAATTTAACATTAACAATGGATGAAATTGAATATATCGGGACAATTGTAGGCCCTGCATATTCACAACAGGATATGTTAACTGAGTTAAATGGATTTCGCGCATTAACCAAAATCGATTGGGAAAATGTAACTATCAATAATGAAATTACGGATATACGCTGGATTGATAAAGATAATGATGCGTTGATTGCGCCTGCTGTCAAAGTTTGGATTGAAACGTATGGTGGGAAACATGACAAATAA
>nudC_53
ATGATTAAATGTGTCTGTTTAGTTGAAGAAACAGCTGATAAAATATTGCTTGTTCAAGTAAGGAATCGCGAAAAGTATTATTTCCCAGGTGGTAAAATAGAGGAAGGGGAATCACAAGTACACGCGCTGTTAAGAGAAGTAAAAGAAGAATTAAATTTAACATTAACAATGGATGAAATTGAATATATCGGGACAATTGTAGGTCCTGCATATCCACAACAGGATATGTTAACTGAGTTAAATGGATTTCGCGCATTAACCAAAATCGATTGGGAAAATGTAACTATCAATAATGAAATTATGGATATACGCTGGATTGATAAAGATAATGATGCGTTGATTGCGCCTGCTGTCAAAGTTTGGATTGAAACGTATGGTGGGAAACATGACAAATAA
>nudC_54
ATGATTAAATGTGTCTGTTTAGTTGAAGAAACAGCTGATAAAATATTGCTTGTTCAAGTAAGGAATCGCGAAAAGTATTATTTCCCGGGTGGTAAAATAGAAGAAGGGGAATCACAAGTACACGCGCTGTTAAGAGAAGTAAAAGAAGAATTAAATTTAACATTAACAATGGATGAAATTGAATATGTCGGGACAATTGTAGGTCCTGCATATCCACAACAGGATATGTTAACTGAGTTAAATGGATTTCGCGCATTAACCAAAATCGATTGGGAAAACGTAACTATCAATAATGAAATTACGGATATACGCTGGATTGATAAAGATAATGATGCGTTGATTGCGCCTGCTGTCAAAGTTTGGATTGAAACTTATGGTGGTAAACATGACAAATAA
>nudC_55
ATGATTAAATGTGTCTGTTTAGTTGAAGAAACAGCTGATAAAATATTGCTTGTTCAAGTAAGGAATCGCGAAAAGTATTATTTCCCGGGTGGTAAAATAGAAGAAGGGGAATCACAAGTACACGCGCTGTTAAGAGAAGTAAAAGAAGAATTAAATTTAACATTAACAATGGATGAAATTGAATATGTCGGGACAATTGTAGGTCCTGCATATCCACAACAGGATATGTTAAGTGAGTTAAATGGATTTCGCGCATTAACCAAAATCGATTGGGAAAACGTAACTATCAATAATGAAATTACGGATATACGCTGGATTGATAAAGATAATGATGCGTTGATTGCGCCTGCTGTCAAAGTTTGGATTGAAACTTATGGTGGTAAACATGACAAATAA
>nudC_56
ATGATTAAATGTGTCTGTTTAGTTGAAGAAACAGCTGATAAAATATTGCTTGTTCAAGTAAGGAATCGCGAAAAGTATTATTTTCCAGGTGGTAAAATAGAAGAAGGAGAATCACAAGTACACGCGCTGTTAAGAGAAGTAAAAGAAGAATTAAATTTAACATTAACAATGGATGAAATTGAATATATCGGGACAATTGTAGGTCCTGCATATCCACAACAGGATATGTTAACTGAGTTAAATGGATTTCGCGCATTAACCAAAATCGATTGGGAAAACGTAACTATCAATAATGAAATTACGGATATACGCTGGATTGATAAAGATAATGATGCGTTGATTGCGCCTGCTGTCAAAGTTTGGATTGAAACGTATGGTGGTAAACATGACAAATAA
>nudC_57
ATGATTAAATGTGTCTGTTTAGTTGAAGAAACAGCTGATAAAATATTGCTTGTTCAAGTAAGGAATCGCGAAAAGTATTGTTTCCCAGGTGGTAAAATAGAAGAAGGAGAATCACAAGTACACGCGCTGTTAAGAGAAGTAAAAGAAGAATTAAATTTAACATTAACAATGGATGAAATTGAATATATCGGGACAATTGTAGGTCCTGCATATCCACAACAGGATATGTTAACTGAGTTAAATGGATTTCGCGCATTAACCAAAATCGATTGGGAAAACGTAACTATCAATAATGAAATTACGGATATACGCTGGATTGATAAAGATAATGATGCGTTGATTGCGCCTGCTGTCAAAGTTTGGATTGAAACGTATGGTGGTAAACATGACAAATAA
>nudC_58
ATGATTAAATGTGTCTGTTTAGTTGAAGAAACAGCTGATAAAATATTGCTTGTTCAAGTGAGGAATCGCGAAAAGTATTATTTCCCAGGTGGTAAAATAGAAGAAGGGGAATCACAAGTACAAGCGCTGTTAAGAGAAGTAAAAGAAGAATTAAATTTAACATTAACAATGGATGAAATTGAATATATCGGGACAATTGTAGGTCCTGCATATCCACAACAGGATATGTTAACTGAGTTAAATGGATTTCGCGCATTAACCAAAATCGATTGGGAAAACGTAACTATCAATAATGAAATTACGGATATACGCTGGATGGATAAAGATAATGATGCGTTGATTGCGCCTGCTGTCAAAGTTTGGATTGAAACGTATGGTGGTAAACATGACAAATAA
>nudC_59
ATGATTAAATGTGTCTGTTTAGTTGAAGAAACAGTTGATAAAATATTGCTTGTTCAAGTAAGGAATCGCGAAAAGTATTATTTCCCAGGTGGTAAAATAGAAGAAGGGGAATCACAAGTACAAGCGCTGTTAAGAGAAGTAAAAGAAGAATTAAATTTAACATTAACAATGGATGAAATTGAATATATCGGGACGATTGTAGGTCCTGCATATCCACAACAGGATATGTTAACTGAGTTAAATGGATTTCGCGCATTAACCAAAATCGATTGGGAAAACGTAACTATCAATAATGAAATTACGGATATACGCTGGATTGATAAAGATAATGATGCGTTGATTGCGCCTGCTGTCAAAGTTTGGATTGAAACGTATGGTGGTAAACATGACAAATAA
>nudC_60
ATGCTTAAATGTGTCTGTTTAGTTGAAGAAACAGCTGATAAAATATTACTTGTTCAAGTAAGGAATCGCGAAAAGTATTATTTCCCAGGTGGTAAAATAGAAGAAGGGGAATCACGAGTACAAGCGCTGTTAAGAGAAGTAAAAGAAGAATTAAATTTAACATTAACAATGGATGAAATTGAATATATCGGGACAATTGTAGGTCCTGCATATCCACAACAGGATATGTTAACTGAGTTAAATGGATTTCGCGCATTAACCAAAATCAATTGGGAAAACGTAACTATCAATAATGAAATTACGGATATACGCTGGATTGATAAAGATAATGATGCGTTGATTGCGCCTGCTGTCAAAGTTTGGATTGAAACGTATGGTGGTAAACATGACAAATAA
>rplO_1
ATGAAATTACATGAGTTAAAACCGACAGAAGGTTCACGTAAAGAACGCAATCGTGTTGGACGTGGTGTTGCGACAGGTAACGGTAAAACAAGTGGTCGCGGACACAAAGGTCAAAAAGCTCGTTCAGGCGGTGGTGTAAGACCAGGATTTGAAGGTGGTCAATTACCATTATTCCGTCGTTTACCAAAACGTGGTTTTACTAACATAAATCGTAAAGAATATGCTATTGTTAACTTAGACCAACTTAATAAATTTGAAGATGGTACTGAAGTAACTCCAGCTTTATTAGTAGAATCTGGTGTTGTTAAGAATGAAAAATCTGGTATCAAAATACTAGGTAATGGTTCACTTGATAAGAAATTGACAGTGAAAGCTCATAAATTCTCAGCTTCAGCAGCA…
>rplO_2
ATGAAATTACATGAGTTAAAACCGGCAGAAGGTTCACGCAAAGAACGCAATCGTGTTGGACGTGGTGTTGCGACAGGTAACGGTAAAACAAGTGGTCGCGGACACAAAGGTCAAAAAGCTCGTTCAGGCGGTGGTGTAAGACCAGGATTCGAAGGTGGTCAATTACCATTATTCCGTCGTTTACCAAAACGTGGTTTTACTAACATAAATCGTAAAGAATATGCTATTGTTAACTTAGACCAACTTAATAAATTTGAAGATGGTACTGAAGTAACTCCAGCTTTATTAGTAGAATCTGGTGTTGTTAAGAATGAAAAATCTGGTATCAAAATACTAGGTAATGGTTCACTTGATAAGAAATTGACAGTGAAAGCTCATAAATTCTCAGCTTCAGCAGCA…
>rplO_3
ATGAAATTACATGAGTTAAAACCGGCAGAAGGTTCACGTAAAGAACGCAATCGTGTTGGACGTGGCGTTGCGACAGGTAACGGTAAAACAAGTGGTCGCGGACACAAAGGTCAAAAAGCTCGTTCAGGCGGTGGTGTAAGACCAGGATTTGAAGGTGGTCAATTACCATTATTCCGTCGTTTACCAAAACGTGGTTTTACTAACATAAATCGTAAAGAATATGCTATTGTTAACTTAGACCAACTTAATAAATTTGAAGATGGTACTGAAGTAACTCCAGCTTTATTAGTAGAATCTGGTGTTGTTAAGAATGAAAAATCTGGTATCAAAATACTAGGTAATGGTTCACTTGATAAGAAATTGACAGTGAAAGCTCATAAATTCTCAGCTTCAGCAGCA…
>rplO_4
ATGAAATTACATGAGTTAAAACCGGCAGAAGGTTCACGTAAAGAACGCAATCGTGTTGGACGTGGTGTTCCGACAGGTAACGGTAAAACAAGTGGTCGCGGACACAAAGGTCAAAAAGCTCGTTCAGGCGGTGGTGTAAGACCAGGATTCGAAGGTGGTCAATTACCATTATTCCGTCGTTTACCAAAACGTGGTTTTACTAACATAAATCGTAAAGAATATGCTATTGTTAACTTAGACCAACTTAATAAATTTGAAGATGGTACTGAAGTAACTCCAGCTTTATTAGTAGAATCTGGTGTTGTTAAGAATGAAAAATCTGGTATCAAAATACTAGGTAATGGTTCACTTGATAAGAAATTGACAGTGAAAGCTCATAAATTCTCAGCTTCAGCAGCA…
>rplO_5
ATGAAATTACATGAGTTAAAACCGGCAGAAGGTTCACGTAAAGAACGCAATCGTGTTGGACGTGGTGTTGCGACAGGAAACGGTAAAACAAGTGGTCGCGGACACAAAGGTCAAAAAGCTCGTTCAGGCGGTGGTGTAAGACCAGGATTCGAAGGTGGTCAATTACCATTATTCCGTCGTTTACCAAAACGTGGTTTTACTAACATAAATCGTAAAGAATATGCTATTGTTAACTTAGACCAACTTAATAAATTTGAAGATGGTACTGAAGTAACTCCAGCTTTATTAGCAGAATCTGGTGTTGTTAAGAATGAAAAATCTGGTATCAAAATACTAGGTAATGGTTCACTTGATAAGAAATTGACAGTGAAAGCTCATAAATTCTCAGCTTCAGCAGCA…
>rplO_6
ATGAAATTACATGAGTTAAAACCGGCAGAAGGTTCACGTAAAGAACGCAATCGTGTTGGACGTGGTGTTGCGACAGGAAACGGTAAAACAAGTGGTCGCGGACACAAAGGTCAAAAAGCTCGTTCAGGCGGTGGTGTAAGACCAGGATTCGAAGGTGGTCAATTACCATTATTCCGTCGTTTACCAAAACGTGGTTTTACTAACATAAATCGTAAAGAATATGCTATTGTTAACTTAGACCAACTTAATAAATTTGAAGATGGTACTGAAGTAACTCCAGCTTTATTAGTAGAATCTGGTGTTGTTAAGAATGAAAAATCTGGTATCAAAATACTAGGTAATGGTTCACTTGATAAGAAATTGACAGTGAAAGCTCATAAATTCTCAGCTTCAGCAGCA…
>rplO_7
ATGAAATTACATGAGTTAAAACCGGCAGAAGGTTCACGTAAAGAACGCAATCGTGTTGGACGTGGTGTTGCGACAGGAAACGGTAAAACAAGTGGTCGCGGACACAAAGGTCAAAAAGCTCGTTCAGGCGGTGGTGTAAGACCAGGATTCGAAGGTGGTCAATTACCATTATTCCGTCGTTTACCAAAACGTGGTTTTACTAACATAAATCGTAAAGAATATGCTATTGTTAACTTAGACCAACTTAATAAATTTGAAGATGGTACTGAAGTAACTCCAGCTTTATTAGTAGAATCTGGTGTTGTTAAGAATGAAAAATCTGGTATCAAAATACTAGGTGATGGTTCACTTGATAAGAAATTGACAGTGAAAGCTCATAAATTCTCAGCTTCAGCAGCA…
>rplO_8
ATGAAATTACATGAGTTAAAACCGGCAGAAGGTTCACGTAAAGAACGCAATCGTGTTGGACGTGGTGTTGCGACAGGAAACGGTAAAACAAGTGGTCGCGGACACAAAGGTCAAAAAGCTCGTTCAGGCGGTGGTGTAAGACCAGGATTTGAAGGTGGTCAATTACCATTATTCCGTCGTTTACCAAAACGTGGTTTTACTAACATAAATCGTAAAGAATATGCTATTGTTAACTTAGACCAACTTAATAAATTTGAAGATGGTACTGAAGTAACTCCAGCTTTATTAGTAGAATCTGGTGTTGTTAAGAATGAAAAATCTGGTATCAAAATACTAGGTAATGGTTCACTTGATAAGAAATTGACAGTGAAAGCTCATAAATTCTCAGCTTCAGCAGCA…
>rplO_9
ATGAAATTACATGAGTTAAAACCGGCAGAAGGTTCACGTAAAGAACGCAATCGTGTTGGACGTGGTGTTGCGACAGGTAACGGTAAAACAAGTAGTCGCGGACACAAAGGTCAAAAAGCTCGTTCAGGCGGTGGTGTAAGACCAGGATTCGAAGGTGGTCAATTACCATTATTCCGTCGTTTACCAAAACGTGGTTTTACTAACATAAATCGTAAAGAATATGCTATTGTTAACTTAGACCAACTTAATAAATTTGAAGATGGTACTGAAGTAACTCCAGCTTTATTAGTAGAATCTGGTGTTGTTAAGAATGAAAAATCTGGTATCAAAATACTAGGTAATGGTTCACTTGATAAGAAATTGACAGTGAAAGCTCATAAATTCTCAGCTTCAGCAGCA…
>rplO_10
ATGAAATTACATGAGTTAAAACCGGCAGAAGGTTCACGTAAAGAACGCAATCGTGTTGGACGTGGTGTTGCGACAGGTAACGGTAAAACAAGTGATCGCGGACACAAAGGTCAAAAAGCTCGTTCAGGCGGTGGTGTAAGACCAGGATTCGAAGGTGGTCAATTACCATTATTCCGTCGTTTACCAAAACGTGGTTTTACTAACATAAATCGTAAAGAATATGCTATTGTTAACTTAGACCAACTTAATAAATTTGAAGATGGTACTGAAGTAACTCCAGCTTTATTAGTAGAATCTGGTGTTGTTAAGAATGAAAAATCTGGTATCAAAATACTAGGTAATGGTTCACTTGATAAGAAATTGACAGTGAAAGCTCATAAATTCTCAGCTTCAGCAGCA…
>rplO_11
ATGAAATTACATGAGTTAAAACCGGCAGAAGGTTCACGTAAAGAACGCAATCGTGTTGGACGTGGTGTTGCGACAGGTAACGGTAAAACAAGTGGTCGCGGACACAAAGGTCAAAAAGCTCGTTCAGGCGGTGGTGTAAGAACAGGATTTGAAGGTGGTCAATTACCATTATTCCGTCGTTTACCAAAACGTGGTTTTACTAACATAAATCGTAAAGAATATGCTATTGTTAACTTAGACCAACTTAATAAATTTGAAGATGGTACTGAAGTAACTCCAGCTTTATTAGTAGAATCTGGTGTTGTTAAGAATGAAAAATCTGGTATCAAAATACTAGGTAATGGTTCACTTGATAAGAAATTGACAGTGAAAGCTCATAAATTCTCAGCTTCAGCAGCA…
>rplO_12
ATGAAATTACATGAGTTAAAACCGGCAGAAGGTTCACGTAAAGAACGCAATCGTGTTGGACGTGGTGTTGCGACAGGTAACGGTAAAACAAGTGGTCGCGGACACAAAGGTCAAAAAGCTCGTTCAGGCGGTGGTGTAAGACCAGGATTCGAAGGTGGTCAATTACCATTATTCCGTCGTTTACCAAAACGTGGTTTTACTAACATAAATCGTAAAGAATATGCTATTGTTAACTTAGACCAACTTAATAAATTTGAAGATGGTACTGAAGTAACTCCAGCTTTATTAGTAGAATCTGGTGTTGTTAAGAATGAAAAATCTGGTATCAAAATACTAGGTAATGGTTCACTTGATAAGAAATTGACAGTGAAAGCTCATAAATTCTCAGCTTCAGCAGCA…
>rplO_13
ATGAAATTACATGAGTTAAAACCGGCAGAAGGTTCACGTAAAGAACGCAATCGTGTTGGACGTGGTGTTGCGACAGGTAACGGTAAAACAAGTGGTCGCGGACACAAAGGTCAAAAAGCTCGTTCAGGCGGTGGTGTAAGACCAGGATTCGAAGGTGGTCAATTACCATTATTCCGTCGTTTACCAAAACGTGGTTTTACTAACATAAATCGTAAAGAATATGCTATTGTTAACTTAGACCAACTTAATAAATTTGAAGATGGTACTGAAGTAACTCCAGCTTTATTAGTAGAATCTGGTGTTGTTAAGAATGAAAAATCTGGTATCAAAATACTAGGTAATGGTTCACTTGATAAGAAATTGACAGTGAAAGCTCATAAATTCTCAGCTTCAGCAGCA…
>rplO_14
ATGAAATTACATGAGTTAAAACCGGCAGAAGGTTCACGTAAAGAACGCAATCGTGTTGGACGTGGTGTTGCGACAGGTAACGGTAAAACAAGTGGTCGCGGACACAAAGGTCAAAAAGCTCGTTCAGGCGGTGGTGTAAGACCAGGATTCGAAGGTGGTCAATTACCATTATTCCGTCGTTTACCAAAACGTGGTTTTACTAACATAAATCGTAAAGAATATGCTATTGTTAACTTAGACCAACTTAATAAATTTGAAGATGGTACTGAAGTAACTCCAGCTTTATTAGTGGAATCTGGTGTTGTTAAGAATGAAAAATCTGGTATCAAAATACTAGGTAATGGTTCACTTGATAAGAAATTGACAGTGAAAGCTCATAAATTCTCAGCTTCAGCAGCA…
>rplO_15
ATGAAATTACATGAGTTAAAACCGGCAGAAGGTTCACGTAAAGAACGCAATCGTGTTGGACGTGGTGTTGCGACAGGTAACGGTAAAACAAGTGGTCGCGGACACAAAGGTCAAAAAGCTCGTTCAGGCGGTGGTGTAAGACCAGGATTTGAAGGTGGTCAATTACCATTATTCCGTCGTTTACCAAAACGTGGTTTTACTAACATAAATCGTAAAGAATATGCTATTGTTAACTTAGACCAACTTAATAAATTTGAAGATGGTACTGAAGTAACTCCAGCTTTATTAATAGAATCTGGTGTTGTTAAGAATGAAAAATCTGGTATCAAAATACTAGGTAATGGTTCACTTGATAAGAAATTGACAGTGAAAGCTCATAAATTCTCAGCTTCAGCAGCA…
>rplO_16
ATGAAATTACATGAGTTAAAACCGGCAGAAGGTTCACGTAAAGAACGCAATCGTGTTGGACGTGGTGTTGCGACAGGTAACGGTAAAACAAGTGGTCGCGGACACAAAGGTCAAAAAGCTCGTTCAGGCGGTGGTGTAAGACCAGGATTTGAAGGTGGTCAATTACCATTATTCCGTCGTTTACCAAAACGTGGTTTTACTAACATAAATCGTAAAGAATATGCTATTGTTAACTTAGACCAACTTAATAAATTTGAAGATGGTACTGAAGTAACTCCAGCTTTATTAGTAGAATCTGGTGTTGTTAAGAATGAAAAATCAGGTATCAAAATACTAGGTAATGGTTCACTTGATAAGAAATTGACAGTGAAAGCTCATAAATTCTCAGCTTCAGCAGCA…
>rplO_17
ATGAAATTACATGAGTTAAAACCGGCAGAAGGTTCACGTAAAGAACGCAATCGTGTTGGACGTGGTGTTGCGACAGGTAACGGTAAAACAAGTGGTCGCGGACACAAAGGTCAAAAAGCTCGTTCAGGCGGTGGTGTAAGACCAGGATTTGAAGGTGGTCAATTACCATTATTCCGTCGTTTACCAAAACGTGGTTTTACTAACATAAATCGTAAAGAATATGCTATTGTTAACTTAGACCAACTTAATAAATTTGAAGATGGTACTGAAGTAACTCCAGCTTTATTAGTAGAATCTGGTGTTGTTAAGAATGAAAAATCTGGTATCAAAATACTAGGTAATGGTTCACTTGATAAGAAATTGACAGTGAAAGCTCATAAATTCTCAGCTTCAGCAGCA…
>rplO_18
ATGAAATTACATGAGTTAAAACCGGCAGAAGGTTCACGTAAAGAACGCAATCGTGTTGGACGTGGTGTTGCGACAGGTAACGGTAAAACAAGTGGTCGCGGACACAAAGGTCAAAAAGCTCGTTCAGGCGGTGGTGTAAGACCAGGATTTGAAGGTGGTCAATTACCATTGTTCCGTCGTTTACCAAAACGTGGTTTTACTAACATAAATCGTAAAGAATATGCTATTGTTAACTTAGACCAACTTAATAAATTTGAAGATGGTACTGAAGTAACTCCAGCTTTATTAGTAGAATCTGGTGTTGTTAAGAATGAAAAATCTGGTATCAAAATACTAGGTAATGGTTCACTTGATAAGAAATTGACAGTGAAAGCTCATAAATTCTCAGCTTCAGCAGCA…
>rplO_19
ATGAAATTACATGAGTTAAAACCGGCAGAAGGTTCACGTAAAGAACGCAATCGTGTTGGACGTGGTGTTGCGACAGGTAACGGTAAAACAAGTGGTCGCGGACACAAAGGTCAAAAAGCTCGTTCAGGCGGTGGTGTAATACCAGGATTTGAAGGTGGTCAATTACCATTATTCCGTCGTTTACCAAAACGTGGTTTTACTAACATAAATCGTAAAGAATATGCTATTGTTAACTTAGACCAACTTAATAAATTTGAAGATGGTACTGAAGTAACTCCAGCTTTATTAGTAGAATCTGGTGTTGTTAAGAATGAAAAATCTGGTATCAAAATACTAGGTAATGGTTCACTTGATAAGAAATTGACAGTGAAAGCTCATAAATTCTCAGCTTCAGCAGCA…
>rplO_20
ATGAAATTACATGAGTTAAAACCGGCAGAAGGTTCACGTAAAGAACGCAATCGTGTTGGACGTGGTGTTGCGACAGGTAACGGTAAAACAAGTGGTCGCGGACACAAAGGTCAAAAAGCTCGTTCAGGTGGTGGTGTAAGACCAGGATTTGAAGGTGGTCAATTACCATTATTCCGTCGTTTACCAAAACGTGGTTTTACTAACATAAATCGTAAAGAATATGCTATTGTTAACTTAGACCAACTTAATAAATTTGAAGATGGTACTGAAGTAACTCCAGCTTTATTAGTAGAATCTGGTGTTGTTAAGAATGAAAAATCTGGTATCAAAATACTAGGTAATGGTTCACTTGATAAGAAATTGACAGTGAAAGCTCATAAATTCTCAGCTTCAGCAGCA…
>rplO_21
ATGAAATTACATGAGTTAAAACCGGCAGAAGGTTCACGTAAAGAACGCAATCGTGTTGGACGTGGTGTTGCGACAGGTAACGGTAAAACAAGTGGTCGCGGACATAAAGGTCAAAAAGCTCGTTCAGGCGGTGGTGTAAGACCAGGATTCGAAGGTGGTCAATTACCATTATTCCGTCGTTTACCAAAACGTGGTTTTACTAACATAAATCGTAAAGAATATGCTATTGTTAACTTAGACCAACTTAATAAATTTGAAGATGGTACTGAAGTAACTCCAGCTTTATTAGTAGAATCTGGTGTTGTTAAGAATGAAAAATCTGGTATCAAAATACTAGGTAATGGTTCACTTGATAAGAAATTGACAGTGAAAGCTCATAAATTCTCAGCTTCAGCAGCA…
>rplO_22
ATGAAATTACATGAGTTAAAACCGGCAGAAGGTTCACGTAAAGAACGCAATCGTGTTGGACGTGGTGTTGCGACAGGTAACGGTAAAACAAGTGGTCGCGGACATAAAGGTCAAAAAGCTCGTTCAGGCGGTGGTGTAAGACCAGGATTCGAAGGTGGTCAATTACCATTATTCCGTCGTTTACCAAAACGTGGTTTTACTAACATAAATCGTAAAGAATATGCTATTGTTAACTTAGACCAACTTAATAAATTTGAAGATGGTACTGAAGTAACTCCAGCTTTATTAGTAGAATCTGGTGTTGTTAAGAATGAAAAATCTGGTATCAAAATACTAGGTAATGGTTCACTTGATAAGCAATTGACAGTGAAAGCTCATAAATTCTCAGCTTCAGCAGCA…
>rplO_23
ATGAAATTACATGAGTTAAAACCGGCAGAAGGTTCACGTAAAGAACGCAATCGTGTTGGACGTGGTGTTGCGACAGGTAATGGTAAAACAAGTGGTCGCGGACACAAAGGTCAAAAAGCTCGTTCAGGCGGTGGTGTAAGACCAGGATTTGAAGGTGGTCAATTACCATTATTCCGTCGTTTACCAAAACGTGGTTTTACTAACATAAATCGTAAAGAATATGCTATTGTTAACTTAGACCAACTTAATAAATTTGAAGATGGTACTGAAGTAACTCCAGCTTTATTAGTAGAATCCGGTGTTGTTAAGAATGAAAAATCTGGTATCAAAATACTAGGTAATGGTTCACTTGATAAGAAATTGACAGTGAAAGCTCATAAATTCTCAGCTTCAGCAGCA…
>rplO_24
ATGAAATTACATGAGTTAAAACCGGCAGAAGGTTCACGTAAAGAACGCAATCGTGTTGGACGTGGTGTTGCGACAGGTAATGGTAAAACAAGTGGTCGCGGACACAAAGGTCAAAAAGCTCGTTCAGGCGGTGGTGTAAGACCAGGATTTGAAGGTGGTCAATTACCATTATTCCGTCGTTTACCAAAACGTGGTTTTACTAACATAAATCGTAAAGAATATGCTATTGTTAACTTAGACCAACTTAATAAATTTGAAGATGGTACTGAAGTAACTCCAGCTTTATTAGTAGAATCTGGTGTTGTTAAGAATGAAAAATCTGGTATCAAAATACTAGGTAATGGTTCACTTGATAAGAAATTGACAGTGAAAGCTCATAAATTCTCAGCTTCAGCAGCA…
>rplO_25
ATGAAATTACATGAGTTAAAACCGGCAGAAGGTTCACGTAAAGAACGCAATCGTGTTGGACGTGGTGTTGCGACAGGTAATGGTAAAACAAGTGGTCGCGGACACAAAGGTCAAAAAGCTCGTTCAGGCGGTGGTGTAAGACCAGGATTTGAAGGTGGTCAATTACCATTATTCCGTCGTTTACCAAAACGTGGTTTTACTAACATAAATCGTAAAGAATATGCTATTGTTAACTTAGACCAACTTAATAAATTTGAAGATGGTACTGAAGTAACTCCAGCTTTATTAGTAGAATCTGGTGTTGTTAAGAATGAAAAATCTGGTATCAAAATACTAGGTAATGGTTCACTTGATAAGAAATTGACAGTGAAAGCTCATAAATTCTCAGCTTCAGCAGCA…
>rplO_26
ATGAAATTACATGAGTTAAAACCGGCAGAAGGTTCACGTAAAGAACGCAATCGTGTTGGACGTGGTGTTGCGACAGGTAATGGTAAAACAAGTGGTCGCGGACACAAAGGTCAAAAAGCTCGTTCAGGCGGTGGTGTAAGACCAGGATTTGAAGGTGGTCAATTACCATTATTCCGTCGTTTACCAAAACGTGGTTTTACTAACATAAATCGTAAAGAATATGCTATTGTTAACTTAGACCAACTTAATAAATTTGAAGATGGTACTGAAGTAACTCCAGCTTTATTAGTAGAATCTGGTGTTGTTAAGAATGAAAAATCTGGTATCAAAATACTAGGTAATGGTTCACTTGATAAGAAATTGACAGTGAAAGCTCATAAATTCTCAGCTTCAGCAGCA…
>rplO_27
ATGAAATTACATGAGTTAAAACCGGCAGAAGGTTCACGTAAAGAACGCAATCGTGTTGGACGTGGTGTTGCGACAGGTAATGGTAAAACAAGTGGTCGCGGACACAAAGGTCAAAAAGCTCGTTCAGGCGGTGGTGTAAGACCAGGATTTGAAGGTGGTCAATTACCATTATTCCGTCGTTTACCAAAACGTGGTTTTACTAACATAAATCGTAAAGAATATGCTATTGTTAACTTAGACCAACTTAATAAATTTGAAGATGGTACTGAAGTAACTCCAGCTTTATTAGTAGAATCTGGTGTTGTTAAGAATGAAAAATCTGGTATCAAAATACTAGGTAATGGTTCACTTGATAAGAAATTGACAGTTAAAGCTCATAAATTCTCAGCTTCAGCAGCA…
>rplO_28
ATGAAATTACATGAGTTAAAACCGGCAGAAGGTTCACGTAAAGAACGCAATCGTGTTGGACGTGGTGTTGCGACAGGTAATGGTAAAACAAGTGGTCGCGGTCACAAAGGTCAAAAAGCTCGTTCAGGCGGTGGTGTAAGACCAGGATTTGAAGGTGGTCAATTACCATTATTCCGTCGTTTACCAAAACGTGGTTTTACTAACATAAATCGTAAAGAATATGCTATTGTTAACTTAGACCAACTTAATAAATTTGAAGATGGTACTGAAGTAACTCCAGCTTTATTAGTAGAATCTGGTGTTGTTAAGAATGAAAAATCTGGTATCAAAATACTAGGTAATGGTTCACTTGATAAGAAATTGACAGTGAAAGCTCATAAATTCTCAGCTTCAGCAGCA…
>rplO_29
ATGAAATTACATGAGTTAAAACCGGCAGAAGGTTCACGTAAAGAACGCAATCGTGTTGGACGTGGTGTTGCGACAGGTAGCGGTAAAACAAGTGGTCGCGGACACAAAGGTCAAAAAGCTCGTTCAGGCGGTGGTGTAAGACCAGGATTTGAAGGTGGTCAATTACCATTATTCCGTCGTTTACCAAAACGTGGTTTTACTAACATAAATCGTAAAGAATATGCTATTGTTAACTTAGACCAACTTAATAAATTTGAAGATGGTACTGAAGTAACTCCAGCTTTATTAGTAGAATCTGGTGTTGTTAAGAATGAAAAATCTGGTATCAAAATACTAGGTAATGGTTCACTTGATAAGAAATTGACAGTGAAAGCTCATAAATTCTCAGCTTCAGCAGCA…
>rplO_30
ATGAAATTACATGAGTTAAAACCGGCAGCAGGTTCACGTAAAGAACGCAATCGTGTTGGACGTGGTGTTGCGACAGGTAACGGTAAAACAAGTGGTCGCGGACACAAAGGTCAAAAAGCTCGTTCAGGCGGTGGTGTAAGACCAGGATTTGAAGGTGGTCAATTACCATTATTCCGTCGTTTACCAAAACGTGGTTTTACTAACATAAATCGTAAAGAATATGCTATTGTTAACTTAGACCAACTTAATAAATTTGAAGATGGTACTGAAGTAACTCCAGCTTTATTAGTAGAATCTGGTGTTGTTAAGAATGAAAAATCTGGTATCAAAATACTAGGTAATGGTTCACTTGATAAGAAATTGACAGTGAAAGCTCATAAATTCTCAGCTTCAGCAGCA…
>rplS_1
ATGACAAATCACAAATTAATCGAAGCAGTAACTAAATCACAATTACGTACAGACTTACCAAGTTTCCGTCCTGGCGATACTTTACGTGTACACGTACGTATCATTGAGGGTACTCGTGAGCGTATCCAAGTATTCGAAGGCGTTGTAATTAAACGTCGTGGCGGTGGCGTTTCTGAAACGTTTACAGTTCGTAAAATTTCATCAGGTGTTGGCGTGGAACGTACATTCCCATTACACACACCAAAAATTGAAAAAATCGAAGTTAAACGTCGTGGTAAAGTACGTCGTGCTAAATTATATTACTTACGTAGTTTACGTGGTAAAGCTGCTAGAATCCAAGAAATTCGTTAA
>rplS_2
ATGACAAATCACAAATTAATCGAAGCAGTAACTAAATCACAATTACGTACAGACTTACCAAGTTTCCGTCCTGGTGATACTTTACGTGTACACGTACATATCATTGAGGGTACTCGTGAGCGTATCCAAGTATTCGAAGGCGTTGTAATTAAACGTCGTGGCGGTGGCGTTTCTGAAACGTTTACAGTTCGTAAAATTTCATCAGGTGTTGGCGTGGAACGTACATTCCCATTACACACACCAAAAATTGAAAAAATCGAAGTTAAACGTCGTGGTAAAGTACGTCGTGCTAAATTATATTACTTACGTAGTTTACGTGGTAAAGCTGCTAGAATCCAAGAAATTCGTTAA
>rplS_3
ATGACAAATCACAAATTAATCGAAGCAGTAACTAAATCACAATTACGTACAGACTTACCAAGTTTCCGTCCTGGTGATACTTTACGTGTACACGTACGTATCATTGAGGGGACTCGTGAGCGTATCCAAGTATTCGAAGGCGTTGTAATTAAACGTCGTGGCGGTGGCGTTTCTGAAACGTTTACAGTTCGTAAAATTTCATCAGGTGTTGGCGTGGAACGTACATTCCCATTACACACACCAAAAATTGAAAAAATCGAAGTTAAACGTCGTGGTAAAGTACGTCGTGCTAAATTATATTACTTACGTAGTTTACGTGGTAAAGCTGCTAGAATCCAAGAAATTCGTTAA
>rplS_4
ATGACAAATCACAAATTAATCGAAGCAGTAACTAAATCACAATTACGTACAGACTTACCAAGTTTCCGTCCTGGTGATACTTTACGTGTACACGTACGTATCATTGAGGGTACTCGTGAGCGTATCCAAGTATTCGAAGGCGTTGTAATTAAACGTCGCGGCGGTGGCGTTTCTGAAACGTTTACAGTTCGTAAAATTTCATCAGGTGTTGGCGTGGAACGTACATTCCCATTACACACACCAAAAATTGAAAAAATCGAAGTTAAACGTCGTGGTAAAGTACGTCGTGCTAAATTATATTACTTACGTAGTTTACGTGGTAAAGCTGCTAGAATCCAAGAAATTCGTTAA
>rplS_5
ATGACAAATCACAAATTAATCGAAGCAGTAACTAAATCACAATTACGTACAGACTTACCAAGTTTCCGTCCTGGTGATACTTTACGTGTACACGTACGTATCATTGAGGGTACTCGTGAGCGTATCCAAGTATTCGAAGGCGTTGTAATTAAACGTCGTGGCGGTGGCGTTTCTGAAACGTTTACAGTTCGTAAAATTTCATCAGGTGTTGGCGTGGAACGTACATTCCCATTACACACACCAAAAATTGAAAAAATCGAAGTTAAACGTCGTGGTAAAGTACGTCGTGCTAAATTATATTACTTACGTAGTTTACGTGGTAAAGCTGCTAGAATCCAAGAAATTCGTTAA
>rplS_6
ATGACAAATCACAAATTAATCGAAGCAGTAACTAAATCACAATTACGTACAGACTTACCAAGTTTCCGTCCTGGTGATACTTTACGTGTACACGTACGTATCATTGAGGGTACTCGTGAGCGTATCCAAGTATTCGAAGGCGTTGTAATTAAACGTCGTGGCGGTGGCGTTTCTGAAACGTTTACAGTTCGTAAAATTTCATCTGGTGTTGGCGTGGAACGTACATTCCCATTACACACACCAAAAATTGAAAAAATCGAAGTTAAACGCCGTGGTAAAGTACGTCGTGCTAAATTATATTACTTACGTAGTTTACGTGGTAAAGCTGCTAGAATCCAAGAAATTCGTTAA
>rplS_7
ATGACAAATCACAAATTAATCGAAGCAGTAACTAAATCACAATTACGTACAGACTTACCAAGTTTCCGTCCTGGTGATACTTTACGTGTACACGTACGTATCATTGAGGGTACTCGTGAGCGTATCCAAGTATTCGAAGGCGTTGTAATTAAACGTCGTGGCGGTGGTGTTTCTGAAACGTTTACAGTTCGTAAAATTTCATCAGGTGTTGGCGTGGAACGTACATTCCCATTACACACACCAAAAATTGAAAAAATCGAAGTTAAACGTCGTGGTAAAGTACGTCGTGCTAAATTATATTACTTACGTAGTTTACGTGGTAAAGCTGCTAGAATCCAAGAAATTCGTTAA
>rplS_8
ATGACAAATCACAAATTAATCGAAGCAGTAACTAAATCACAATTACGTACAGACTTACCAAGTTTCCGTCCTGGTGATACTTTACGTGTACACGTACGTATCATTGAGGGTACTCGTGAGCGTATCCAAGTATTTGAAGGCGTTGTTATTAAACGTCGTGGCGGTGGCGTTTCTGAAACGTTTACAGTTCGTAAAATTTCATCAGGTGTTGGCGTGGAACGTACATTCCCATTACACACACCAAAAATTGAAAAAATCGAAGTTAAACGTCGTGGTAAAGTACGTCGTGCTAAATTATATTACTTACGTAGTTTACGTGGTAAAGCTGCTAGAATCCAAGAAATTCGTTAA
>rplS_9
ATGACAAATCACAAATTAATCGAAGCAGTAACTAAATCACAATTACGTACAGACTTACCAAGTTTCCGTCCTGGTGATACTTTACGTGTACACGTACGTATTATTGAGGGTACTCGTGAGCGTATCCAAGTATTCGAAGGCGTTGTAATTAAACGTCGTGGCGGTGGCGTTTCTGAAACGTTTACAGTTCGTAAAATTTCATCAGGTGTTGGCGTGGAACGTACATTCCCATTACACACACCAAAAATTGAAAAAATCGAAGTTAAACGTCGTGGTAAAGTACGTCGTGCTAAATTATATTACTTACGTAGTTTACGTGGTAAAGCTGCTAGAATCCAAGAAATTCGTTAA
>rplS_10
ATGACAAATCACAAATTAATCGAAGCAGTAACTAAATCACAATTACGTACAGACTTACCAAGTTTTCGTCCTGGTGATACTTTACGTGTACACGTACGTATCATTGAGGGTACTCGTGAGCGTATCCAAGTATTCGAAGGCGTTGTAATTAAACGTCGTGGCGGTGGCGTTTCTGAAACGTTTACAGTTCGTAAAATTTCATCAGGTGTTGGCGTGGAACGTACATTCCCATTACACACACCAAAAATTGAAAAAATCGAAGTTAAACGTCGTGGTAAAGTACGTCGTGCTAAATTATATTACTTACGTAGTTTACGTGGTAAAGCTGCTAGAATCCAAGAAATTCGTTAA
>rplS_11
ATGACAAATCACAAATTAATCGAAGCAGTAACTAAATCACAATTACGTACAGACTTACCTAGTTTCCGTCCTGGTGATACTTTACGTGTACACGTACGTATCATTGAGGGTACTCGTGAGCGTATCCAAGTATTCGAAGGCGTTGTAATTAAACGTCGTGGCGGTGGCGTTTCTGAAACGTTTACAGTTCGTAAAATTTCATCAGGTGTTGGCGTGGAACGTACATTCCCATTACACACACCAAAAATTGAAAAAATCGAAGTTAAACGTCGTGGTAAAGTACGTCGTGCCAAATTATATTACTTACGTAGTTTACGTGGTAAAGCTGCTAGAATCCAAGAAATTCGTTAA
>rplS_12
ATGACAAATCACAAATTAATCGAAGCAGTAACTAAATCACAATTACGTACAGACTTACCTAGTTTCCGTCCTGGTGATACTTTACGTGTACACGTACGTATCATTGAGGGTACTCGTGAGCGTATCCAAGTATTCGAAGGCGTTGTAATTAAACGTCGTGGCGGTGGCGTTTCTGAAACGTTTACAGTTCGTAAAATTTCATCAGGTGTTGGCGTGGAACGTACATTCCCATTACACACACCAAAAATTGAAAAAATCGAAGTTAAACGTCGTGGTAAAGTACGTCGTGCTAAATTATATTACTTACGTAGTTTACGTGGTAAAGCTGCTAGAATCCAAGAAATTCGTTAA
>rplS_13
ATGACAAATCACAAATTAATCGAAGCAGTAACTAAATCACAATTACGTACAGACTTACCTAGTTTCCGTCCTGGTGATACTTTACGTGTACACGTACGTATCATTGAGGGTACTCGTGAGCGTATCCAAGTATTCGAAGGCGTTGTAATTAAACGTCGTGGCGGTGGCGTTTCTGAAACGTTTACAGTTCGTAAAATTTCATCAGGTGTTGGCGTGGAACGTACATTCCCATTACACACACCAAAAATTGAAAAAATCGAAGTTAAACGTCGTGGTAAAGTACGTCGTGCTAAATTATATTACTTACGTAGTTTACGTGGTAAAGCTGCTAGAATCCAAGAAATTCGTTGA
>rplS_14
ATGACAAATCACAAATTAATCGAAGCAGTAACTAAATCACAATTATGTACAGACTTACCAAGTTTCCGTCCTGGTGATACTTTACGTGTACACGTACGTATCATTGAGGGTACTCGTGAGCGTATCCAAGTATTCGAAGGCGTTGTAATTAAACGTCGTGGCGGTGGCGTTTCTGAAACGTTTACAGTTCGTAAAATTTCATCAGGTGTTGGCGTGGAACGTACATTCCCATTACACACACCAAAAATTGAAAAAATCGAAGTTAAACGTCGTGGTAAAGTACGTCGTGCTAAATTATATTACTTACGTAGTTTACGTGGTAAAGCTGCTAGAATCCAAGAAATTCGTTAA
>rplS_15
ATGACAAATCACAAATTAATCGAAGCAGTAACTAAATCACAATTGCGTACAGACTTACCAAGTTTCCGTCCTGGTGATACTTTACGTGTACACGTACGTATCATTGAGGGTACTCGTGAGCGTATCCAAGTATTCGAAGGCATTGTAATTAAACGTCGTGGCGGTGGCGTTTCTGAAACATTTACAGTTCGTAAAATTTCATCAGGTGTTGGCGTGGAACGTACATTCCCATTACACACACCAAAAATTGAAAAAATCGAAGTTAAACGTCGTGGTAAAGTACGTCGTGCTAAATTATATTACTTACGTAGTTTACGTGGTAAAGCTGCTAGAATCCAAGAAATTCGTTAA
>rplS_16
ATGACAAATCACAAATTAATCGAAGCAGTAACTAAATCACAATTGCGTACAGACTTACCAAGTTTCCGTCCTGGTGATACTTTACGTGTACACGTACGTATCATTGAGGGTACTCGTGAGCGTATCCAAGTATTCGAAGGCATTGTAATTAAACGTCGTGGCGGTGGCGTTTCTGAAACGTTTACAGTTCGTAAAATTTCATCAGGTGTTGGCGTGGAACGTACATTCCCATTACACACACCAAAAATTGAAAAAATCGAAGTTAAACGTCGTGGTAAAGTACGTCGTGCTAAATTATATTACTTACGTAGTTTACGTGGTAAAGCTGCTAGAATCCAAGAAATTCGTTAA
>rplS_17
ATGACAAATCACAAATTAATCGAAGCAGTAACTAAATCACAATTGCGTACAGACTTACCAAGTTTCCGTCCTGGTGATACTTTACGTGTACACGTACGTATCATTGAGGGTACTCGTGAGCGTATCCAAGTATTCGAAGGCGTTGTAATTAAACGTCGTGGCGGTGGCGTTTCTGAAACGTTTACAGTTCGTAAAATTTCATCAGGTGTTGGCGTGGAACGTACATTCCCATTACACACACCAAAAATTGAAAAAATCGAAGTTAAACGTCGTGGTAAAGTACGTCGTGCTAAATTATATTACTTACGTAGTTTACGTGGTAAAGCTGCTAGAATCCAAGAAATTCGTTAA
>rplS_18
ATGACAAATCACAAATTAATCGAAGCAGTAACTAAATCACAATTGCGTACAGACTTACCAAGTTTCCGTCCTGGTGATACTTTACGTGTACACGTACGTATCATTGAGGGTACTCGTGAGCGTATCCAAGTATTCGAAGGTGTTGTAATTAAACGTCGTGGCGGTGGCGTTTCTGAAACGTTTACAGTTCGTAAAATTTCATCAGGTGTTGGCGTGGAACGTACATTCCCATTACACACACCAAAAATTGAAAAAATCGAAGTTAAACGTCGTGGTAAAGTACGTCGTGCTAAATTATATTACTTACGTAGTTTACGTGGTAAAGCTGCTAGAATCCAAGAAATTCGTTAA
>rplS_19
ATGACAAATCACAAATTAATCGAAGTAGTAACTAAATCACAATTACGTACAGACTTACCAAGTTTCCGTCCTGGTGATACTTTACGTGTACACGTACGTATCATTGAGGGTACTCGTGAGCGTATCCAAGTATTTGAAGGCGTTGTTATTAAACGTCGTGGCGGTGGCGTTTCTGAAACGTTTACAGTTCGTAAAATTTCATCAGGTGTTGGCGTGGAACGTACATTCCCATTACACACACCAAAAATTGAAAAAATCGAAGTTAAACGTCGTGGTAAAGTACGTCGTGCTAAATTATATTACTTACGTAGTTTACGTGGTAAAGCTGCTAGAATCCAAGAAATTCGTTAA
>rplS_20
ATGACAAATCACAAATTAATCGAGGCAGTAACTAAATCACAATTACGTACAGACTTACCAAGTTTCCGTCCTGGTGATACTTTACGTGTACACGTACGTATCATTGAGGGTACTCGTGAGCGTATCCAAGTATTCGAAGGCGTTGTAATTAAACGTCGTGGCGGTGGCGTTTCTGAAACGTTTACAGTTCGTAAAATTTCATCTGGTGTTGGCGTGGAACGTACATTCCCATTACACACACCAAAAATTGAAAAAATCGAAGTTAAACGCCGTGGTAAAGTACGTCGTGCTAAATTATATTACTTACGTAGTTTACGTGGTAAAGCTGCTAGAATCCAAGAAATTCGTTAA
>rpsH_1
ATGACAATGACAGATCCAATCGCAGATATGCTTACTCGTGTAAGAAACGCAAACATGGTGCGTCACGAGAAATTAGAATTACCTGCATCAAATATAAAAAAAGAAATTGCTGAAATCTTAAAGAGTGAAGGTTTCATTAAAAATGTTGAATACGTAGAAGATGATAAACAAGGTGTACTTCGTTTATTCTTAAAATATGGTCAAAACGATGAGCGTGTTATCACAGGATTAAAACGTATTTCAAAACCAGGTTTACGTGTTTATGCAAAAGCTAGCGAAATGCCTAAAGTATTAAATGGTTTAGGTATTGCATTAGTATCAACTTCTGAAGGTGTAATCACTGACAAAGAAGCAAGAAAACGTAATGTTGGCGGAGAAATTATCGCATACGTTTGGTAA
>rpsH_2
ATGACAATGACAGATCCAATCGCAGATATGCTTACTCGTGTAAGAAACGCAAACATGGTGCGTCACGAGAAATTAGAATTACCTGCATCAAATATTAAAAAAGAAATTGCTGAAATCTTAAAGAGTGAAGGTTTCATTAAAAATGTTGAATACGTAGAAGATGATAAACAAGGTGTACTTCGTTTATTCTTAAAATATGGTCAAAACGATGAGCGTGTTATCACAGGATTAAAACGTATTTCAAAACCAGGTTTACGTGTTTATGCAAAAGCTAGCGAAATGCCTAAAGTATTAAATGGTTTAGGTATTGCATTAGTATCAACTTCTGAAGGTGTAATCACTGACAAAGAAGCAAGAAAACGTAATGTTGGCGGAGAAATTATCGCATACGTTTGGTAA
>rpsH_3
ATGACAATGACAGATCCAATCGCAGATATGCTTACTCGTGTAAGAAACGCAAACATGGTGCGTCACGAGAAATTAGAATTACCTGCATCAAATATTAAAAAAGAAATTGCTGAAATCTTAAAGAGTGAAGGTTTCATTAAAAATGTTGAATACGTAGAAGATGATAAACAAGGTGTACTTCGTTTATTCTTAAAATATGGTCAAAACGATGAGCGTGTTATCACAGGATTAAAACGTATTTCAAAACCAGGTTTACGTGTTTATGCAAAAGCTAGCGAAATGCCTAAAGTATTAAATGGTTTAGGTATTGCATTAGTATCAACTTCTGAAGGTGTAATCACTGACAAAGAAGCAAGAAAACGTAATGTTGGTGGAGAAATTATCGCATACGTTTGGTAA
>rpsH_4
ATGACAATGACAGATCCAATCGCAGATATGCTTACTCGTGTAAGAAACGCAAACATGGTGCGTCACGAGAAGTTAGAATTACCTGCATCAAATATAAAAAAAGAAATTGCTGAAATCTTAAAGAGTGAAGGTTTCATTAAAAATGTTGAATACGTAGAAGATGATAAACAAGGTGTACTTCGTTTATTCTTAAAATATGGTCAAAACGATGAGCGTGTTATCACAGGATTAAAACGTATTTCAAAACCAGGTTTACGTGTTTATGCAAAAGCTAGCGAAATGCCTAAAGTATTAAATGGTTTAGGTATTGCATTAGTATCAACTTCTGAAGGTGTAATCACTGACAAAGAAGCAAGAAAACGTAATGTTGGTGGAGAAATTATCGCATACGTTTGGTAA
>rpsH_5
ATGACAATGACAGATCCAATCGCAGATATGCTTACTCGTGTAAGAAACGCAAACATGGTGCGTCACGAGAAGTTAGAATTACCTGCATCAAATATTAAAAAAGAAATTGCTGAAATCTTAAAGAGTGAAGGTTTCATTAAAAATGTTGAATACCTAGAAGATGATAAACAAGGTGTACTTCGTTTATTCTTAAAATATGGTCAAAACGATGAGCGTGTTATCACAGGATTAAAACGTATTTCAAAACCAGGTTTACGTGTTTATGCAAAAGCTAGCGAAATGCCTAAAGTATTAAATGGTTTAGGTATTGCATTAGTATCAACTTCTGAAGGTGTAATCACTGACAAAGAAGCAAGAAAACGTAATGTTGGTGGAGAAATTATCGCATACGTTTGGTAA
>rpsH_6
ATGACAATGACAGATCCAATCGCAGATATGCTTACTCGTGTAAGAAACGCAAACATGGTGCGTCACGAGAAGTTAGAATTACCTGCATCAAATATTAAAAAAGAAATTGCTGAAATCTTAAAGAGTGAAGGTTTCATTAAAAATGTTGAATACGTAGAAGATGATAAACAAGGTGTACTTCGTTTATTCTTAAAATATGGTCAAAACGATGAGCGTGTTATCACAGGATTAAAACGTATTTCAAAACCAGGTTTACGTGTTTATGCAAAAGCTAGCGAAATGCCTAAAGTATTAAATGGCTTAGGTATTGCATTAGTATCAACTTCTGAAGGTGTAATCACTGACAAAGAAGCAAGAAAACGTAATGTTGGTGGAGAAATTATCGCATACGTTTGGTAA
>rpsH_7
ATGACAATGACAGATCCAATCGCAGATATGCTTACTCGTGTAAGAAACGCAAACATGGTGCGTCACGAGAAGTTAGAATTACCTGCATCAAATATTAAAAAAGAAATTGCTGAAATCTTAAAGAGTGAAGGTTTCATTAAAAATGTTGAATACGTAGAAGATGATAAACAAGGTGTACTTCGTTTATTCTTAAAATATGGTCAAAACGATGAGCGTGTTATCACAGGATTAAAACGTATTTCAAAACCAGGTTTACGTGTTTATGCAAAAGCTAGCGAAATGCCTAAAGTATTAAATGGTTTAGGTATTGCACTAGTATCAACTTCTGAAGGTGTAATCACTGACAAAGAAGCAAGAAAACGTAATGTTGGCGGAGAAATTATCGCATACGTTTGGTAA
>rpsH_8
ATGACAATGACAGATCCAATCGCAGATATGCTTACTCGTGTAAGAAACGCAAACATGGTGCGTCACGAGAAGTTAGAATTACCTGCATCAAATATTAAAAAAGAAATTGCTGAAATCTTAAAGAGTGAAGGTTTCATTAAAAATGTTGAATACGTAGAAGATGATAAACAAGGTGTACTTCGTTTATTCTTAAAATATGGTCAAAACGATGAGCGTGTTATCACAGGATTAAAACGTATTTCAAAACCAGGTTTACGTGTTTATGCAAAAGCTAGCGAAATGCCTAAAGTATTAAATGGTTTAGGTATTGCATTAGTATCAACTTCTGAAGGTGTAATCACTGACAAAGAAGCAAGAAAACGTAATGTTGGCGGAGAAATTATCGCATACGTTTGGTAA
>rpsH_9
ATGACAATGACAGATCCAATCGCAGATATGCTTACTCGTGTAAGAAACGCAAACATGGTGCGTCACGAGAAGTTAGAATTACCTGCATCAAATATTAAAAAAGAAATTGCTGAAATCTTAAAGAGTGAAGGTTTCATTAAAAATGTTGAATACGTAGAAGATGATAAACAAGGTGTACTTCGTTTATTCTTAAAATATGGTCAAAACGATGAGCGTGTTATCACAGGATTAAAACGTATTTCAAAACCAGGTTTACGTGTTTATGCAAAAGCTAGCGAAATGCCTAAAGTATTAAATGGTTTAGGTATTGCATTAGTATCAACTTCTGAAGGTGTAATCACTGACAAAGAAGCAAGAAAACGTAATGTTGGTGGAGAAATTATCGCATACGTTTGGTAA
>rpsH_10
ATGACAATGACAGATCCAATCGCAGATATGCTTACTCGTGTAAGAAACGCAAACATGGTGCGTCACGAGAAGTTAGAATTACCTGCATCAAATATTAAAAAAGAAATTGCTGAAATCTTAAAGAGTGAAGGTTTCATTAAAAATGTTGAATACGTAGAAGATGATAAACAAGGTGTACTTCGTTTATTCTTAAAATATGGTCAAAACGATGAGCGTGTTATCACAGGATTAAAACGTATTTCAAAACCAGGTTTACGTGTTTATGCAAAAGCTAGCGAAATGCCTAAAGTATTAAATGGTTTAGGTATTGCATTAGTATCAACTTCTGAAGGTGTAATCACTGATAAAGAAGCAAGAAAACGTAATGTTGGCGGAGAAATTATCGCATACGTTTGGTAA
>rpsH_11
ATGACAATGACAGATCCAATCGCAGATATGCTTACTCGTGTAAGAAACGCAAACATGGTGCGTCACGAGAAGTTAGAATTACCTGCATCAAATATTAAAAAAGAAATTGCTGAAATCTTAAAGAGTGAAGGTTTCATTAAAAATGTTGAATACGTAGAAGATGATAAACAAGGTGTACTTCGTTTATTCTTAAAATATGGTCAAAACGATGAGCGTGTTATCACAGGATTAAAACGTATTTCAAAACCAGGTTTACGTGTTTATGCAAAAGCTAGCGAAATGCCTAAAGTATTAAATGGTTTAGGTATTGCATTAGTATCAACTTCTGAAGGTGTAATTACTGACAAAGAAGCAAGAAAACGTAATGTTGGCGGAGAAATTATCGCATACGTTTGGTAA
>rpsH_12
ATGACAATGACAGATCCAATCGCAGATATGCTTACTCGTGTAAGAAACGCAAACATGGTGCGTCACGAGAAGTTAGAATTACCTGCATCAAATATTAAAAAAGAAATTGCTGAAATCTTAAAGAGTGAAGGTTTCATTAAAAATGTTGAATACGTAGAAGATGATAAACAAGGTGTACTTCGTTTATTCTTAAAATATGGTCAAAACGATGAGCGTGTTATCACAGGATTAAAACGTATTTCAAAACCAGGTTTACGTGTTTATTCAAAAGCTAGCGAAATGCCTAAAGTATTAAATGGTTTAGGTATTGCATTAGTATCAACTTCTGAAGGTGTAATCACTGACAAAGAAGCAAGAAAACGTAATGTTGGCGGAGAAATTATCGCATACGTTTGGTAA
>rpsH_13
ATGACAATGACAGATCCAATCGCAGATATGCTTACTCGTGTAAGAAACGCAAACATGGTGCGTCACGAGAAGTTAGAATTACCTGCATCAAATATTAAAAAAGAAATTGCTGAAATCTTAAAGAGTGAAGGTTTCATTAAAAATGTTGAATACGTAGAAGATGATAAACAAGGTGTACTTCGTTTATTCTTAAAATATGGTCAAAACGATGAGCGTGTTATCACAGGATTAAAACGTATTTCAAAGCCAGGTTTACGTGTTTATGCAAAAGCTAGCGAAATGCCTAAAGTATTAAATGGTTTAGGTATTGCATTAGTATCAACTTCTGAAGGTGTAATCACTGACAAAGAAGCAAGAAAACGTAATGTTGGTGGAGAAATTATCGCATACGTTTGGTAA
>rpsH_14
ATGACAATGACAGATCCAATCGCAGATATGCTTACTCGTGTAAGAAACGCAAACATGGTGCGTCACGAGAAGTTAGAATTACCTGCATCAAATATTAAAAAAGAGATTGCTGAAATCTTAAAGAGTGAAGGTTTCATTAAAAATGTTGAATACGTAGAAGATGATAAACAAGGTGTACTTCGTTTATTCTTAAAATATGGTCAAAACGATGAGCGTGTTATCACAGGATTAAAACGTATTTCAAAACCAGGTTTACGTGTTTATGCAAAAGCTAGCGAAATGCCTAAAGTATTAAATGGTTTAGGTATTGCATTAGTATCAACTTCTGAAGGTGTAATCACTGACAAAGAAGCAAGAAAACGTAATGTTGGTGGAGAAATTATCGCATACGTTTGGTAA
>rpsH_15
ATGACAATGACAGATCCAATCGCAGATATGCTTACTCGTGTAAGAAACGCAAACATGGTGCGTCACGAGAAGTTAGAGTTACCTGCATCAAATATTAAAAAAGAAATTGCTGAAATCTTAAAGAGTGAAGGTTTCATTAAAAATGTTGAATACGTAGAAGATGATAAACAAGGTGTACTTCGTTTATTCTTAAAATATGGTCAAAACGATGAGCGTGTTATCACAGGATTAAAACGTATTTCAAAACCAGGTTTACGTGTTTATGCAAAAGCTAGCGAAATGCCTAAAGTATTAAATGGTTTAGGTATTGCATTAGTATCAACTTCTGAAGGTGTAATCACTGACAAAGAAGCAAGAAAACGTAATGTTGGCGGAGAAATTATCGCATACGTTTGGTAA
>rpsH_16
ATGACAATGACAGATCCAATCGCAGATATGCTTACTCGTGTAAGAAACGCAAACATGGTGCGTCATGAGAAGTTAGAATTACCTGCATCAAATATTAAAAAAGAAATTGCTGAAATCTTAAAGAGTGAAGGTTTCATTAAAAATGTTGAATACGTAGAAGATGATAAACAAGGTGTACTTCGTTTATTCTTAAAATATGGTCAAAACGATGAGCGTGTTATCACAGGATTAAAACGTATTTCAAAACCAGGTTTACGTGTTTATGCAAAAGCTAGCGAAATGCCTAAAGTATTAAATGGTTTAGGTATTGCATTAGTATCAACTTCTGAAGGTGTAATCACTGACAAAGAAGCAAGAAAACGTAATGTTGGTGGAGAAATTATCGCATACGTTTGGTAA
>rpsH_17
ATGACAATGACAGATCCAATCGCAGATATGCTTACTCGTGTAAGAAACGCAAACATGGTGCGTCATGAGAAGTTAGAATTACCTGCATCAAATATTAAAAAAGAAATTGCTGAAATCTTAAAGAGTGAAGGTTTCATTAAAAATGTTGAATACGTAGAAGATGATAAACAAGGTGTACTTCGTTTATTCTTAAAATATGGTCAAAACGATGAGCGTGTTATCACAGGATTAAAACGTATTTCAAAACCAGGTTTACGTGTTTATGCAAAAGCTAGCGGAATGCCTAAAGTATTAAATGGTTTAGGTATTGCATTAGTATCAACTTCTGAAGGTGTAATCACTGACAAAGAAGCAAGAAAACGTAATGTTGGTGGAGAAATTATCGCATACGTTTGGTAA
>rpsH_18
ATGACAATGACAGATCCAATCGCAGATATGCTTACTCGTGTAAGAAATGCAAACATGGTGCGTCACGAGAAGTTAGAATTACCTGCATCAAATATTAAAAAAGAAATTGCTGAAATCTTAAAGAGTGAAGGTTTCATTAAAAATGTTGAATACGTAGAAGATGATAAACAAGGTGTACTTCGTTTATTCTTAAAATATGGTCAAAACGATGAGCGTGTTATCACAGGATTAAAACGTATTTCAAAACCAGGTTTACGTGTTTATGCAAAAGCTAGCGAAATGCCTAAAGTATTAAATGGTTTAGGTATTGCATTAGTATCAACTTCTGAAGGTGTAATCACTGACAAAGAAGCAAGAAAACGTAATGTTGGTGGAGAAATTATCGCATACGTTTGGTAA
>rpsH_19
ATGACAATGACAGATCCAATCGCAGATATGCTTACTCGTTTAAGAAACGCAAACATGGTGCGTCACGAGAAGTTAGAATTACCTGCATCAAATATTAAAAAAGAAATTGCTGAAATCTTAAAGAGTGAAGGTTTCATTAAAAATGTTGAATACGTAGAAGATGATAAACAAGGTGTACTTCGTTTATTCTTAAAATATGGTCAAAACGATGAGCGTGTTATCACAGGATTAAAACGTATTTCAAAACCAGGTTTACGTGTTTATGCAAAAGCTAGCGAAATGCCTAAAGTATTAAATGGTTTAGGTATTGCATTAGTATCAACTTCTGAAGGTGTAATCACTGACAAAGAAGCAAGAAAACGTAATGTTGGCGGAGAAATTATCGCATACGTTTGGTAA
>rsfS_1
ATGAATTCACAAGAATTATTAGCAATTGCTGTGGACGCAATTGACAATAAAAAAGGCGAAGATACGATTTCTTTAGAAATGAAAGGTATCAGCGATATGACAGATTATTTTGTTGTAACGCACGGAAATAATGAACGACAAGTTCAAGCGATTGCTAGAGCGGTGAAAGAAGTAGCCAATGAACAAAATATAGAAGTAAAACGTATGGAAGGATACAATGAAGCGCGTTGGATATTAATTGACTTAGCTGATGTTGTGGTACATGTTTTCCATAAAGACGAAAGAAATTATTATAATATTGAAAAGTTATATCAAGATGCACCATTAGAATCATATGGTCAGGTTGCGTATTAA
>rsfS_2
ATGAATTCACAAGAATTATTAGCAATTGCTGTGGATGCAATTGACAATAAAAAAGGCGAAGATACAATTTCTTTAGAAATGAAAGGCATCAGCGATATGACAGATTATTTTGTTGTAACGCACGGAAATAATGAACGACAAGTTCAAACGATTGCTAGAGCGGTGAAAGAAGTAGCCAATGAACAAAATATAGAAGTAAAACGTATGGAAGGTTACAATGAAGCGCGTTGGATATTAATTGACTTAGCTGATGTTGTGGTACATGTTTTCCATAAAGACGAAAGAAATTATTATAATATTGAAAAGTTATATCAAGATGCACCATTAGAATCATATGGTCAGGTTGCGTATTAA
>rsfS_3
ATGAATTCACAAGAATTATTAGCAATTGCTGTGGATGCAATTGACAATAAAAAAGGCGAAGATACAATTTCTTTAGAAATGAAAGGTATCAGCGATATGACAGATTATTTTGTTGTAACGCACGGAAATAATGAACGACAAGTTCAAGCGATTGCTAGAGCGGTGAAAGAAGTAGCCAATGAACAAAATATAGAAGTAAAACGTATGGAAGGATACAATGAAGCGCGTTGGATATTAATTGACTTAGCTGATGTTGTGGTACATGTTTTCCATAAAGACGAAAGAAATTATTATAATATTGAAAAGTTATATCAAGATGCACCATTAGAATCATATGGTCAGGTTGCGTATTAA
>rsfS_4
ATGAATTCACAAGAATTATTAGCAATTGCTGTGGATGCAATTGACAATAAAAAAGGCGAAGATACAATTTCTTTAGAAATGAAAGGTATCAGCGATATGACAGATTATTTTGTTGTAACGCACGGAAATAATGAACGACAAGTTCAAGCGATTGCTAGAGCGGTGAAAGAAGTAGCCAATGAACAAAATATAGAAGTAAAACGTATGGAAGGTTACAATGAAGCGCGTTGGATATTAATTGACTTAGCTGATGTTGTGGTACATGTTTTCCATAAAGACGAAAGAAATTATTATAATATTGAAAAGTTATATCAAGATGCACCATTAGAATCATATGGTCAGGTTGCGTATTAA
>rsfS_5
ATGAATTCACAAGAATTATTAGCAATTGCTGTGGATGCAATTGACAATAAAAAAGGCGAAGATACATTTTCTTTAGAAATGAAAGGTATCAGCGATATGACAGATTATTTTGTTGTAACGCACGGAAATAATGAACGACAAGTTCAAGCGATTGCTAGAGCGGTGAAAGAAGTAGCCAATGAACAAAATATAGAAGTAAAACGTATGGAAGGTTACAATGAAGCGCGTTGGATATTAATTGACTTAGCTGATGTTGTGGTACATGTTTTCCATAAAGACGAAAGAAATTATTATAATATTGAAAAGTTATATCAAGATGCACCATTAGAATCATATGGTCAGGTTGCGTATTAA
>rsfS_6
ATGAATTCACAAGAATTATTAGCAATTGCTGTGGATGCAATTGACAATAAAAAAGGCGAAGATACGATTGCTTTAGAAATGAAAGGTATCAGCGATATGACAGATTATTTTGTTGTAACGCACGGAAATAATGAACGACAAGTTCAAGCGATCGCTAGAGCGGTGAAAGAAGTAGCCAATGAACAAAATATAGAAGTAAAACGTATGGAAGGATACAATGAAGCGCGTTGGATATTAATTGACTTAGCTGATGTTGTGGTACATGTTTTCCATAAAGACGAAAGAAATTATTATAATATTGAAAAGTTATATCAAGATGCACCATTAGAATCATATGGTCAGGTTGCGTATTAA
>rsfS_7
ATGAATTCACAAGAATTATTAGCAATTGCTGTGGATGCAATTGACAATAAAAAAGGCGAAGATACGATTTCTTTAGAAATGAAAGGTATCAGCGATATGACAGATTATTTTGTTGTAACACACGGAAATAATGAACGACAAGTTCAAGCGATTGCTAGAGCGGTGAAAGAAGTAGCCAATGAACAAAATATAGAAGTAAAACGTATGGAAGGATACAATGAAGCGCGTTGGATATTAATTGACTTAGCTGATGTTGTGGTACATGTTTTCCATAAAGACGAAAGAAATTATTATAATATTGAAAAGTTATATCAAGATGCACCATTAGAATCATATGGTCAGGTTGCGTATTAA
>rsfS_8
ATGAATTCACAAGAATTATTAGCAATTGCTGTGGATGCAATTGACAATAAAAAAGGCGAAGATACGATTTCTTTAGAAATGAAAGGTATCAGCGATATGACAGATTATTTTGTTGTAACGCACGGAAATAATGAAAGACAAGTTCAAGCGATTGCTAGAGCGGTGAAAGAAGTAGCCAATGAACAAAATATAGAAGTAAAACGTATGGAAGGATACAATGAAGCGCGTTGGATATTAATTGACTTAGCTGATGTTGTGGTACATGTTTTCCATAAAGACGAAAGAAATTATTATAATATTGAAAAGTTATATCAAGATGCACCATTAGAATCATATGGTCAGGTTGCGTATTAA
>rsfS_9
ATGAATTCACAAGAATTATTAGCAATTGCTGTGGATGCAATTGACAATAAAAAAGGCGAAGATACGATTTCTTTAGAAATGAAAGGTATCAGCGATATGACAGATTATTTTGTTGTAACGCACGGAAATAATGAAAGACAAGTTCAAGCGATTGCTAGAGCGGTGAAAGAAGTAGCCAATGAACAAAATATAGAAGTAAAACGTATGGAAGGATACAATGAAGCGCGTTGGATATTAATTGACTTAGCTGATGTTGTGGTACATGTTTTCCATAAAGACGAAAGAAATTATTATAATATTGAAAAGTTATATCAAGATGCACCATTAGAATCATTTGGTCAGGTTGCGTATTAA
>rsfS_10
ATGAATTCACAAGAATTATTAGCAATTGCTGTGGATGCAATTGACAATAAAAAAGGCGAAGATACGATTTCTTTAGAAATGAAAGGTATCAGCGATATGACAGATTATTTTGTTGTAACGCACGGAAATAATGAAAGACAAGTTCAAGCGATTGCTAGAGCGGTGAAAGAAGTAGCCAATGAACAAAATATAGAAGTAAAACGTATGGAAGGATACAATGAAGCTCGTTGGATATTAATTGACTTAGCTGATGTTGTGGTACATGTTTTCCATAAAGACGAAAGAAATTATTATAATATTGAAAAGTTATATCAAGATGCACCATTAGAATCATATGGTCAGGTTGCGTATTAA
>rsfS_11
ATGAATTCACAAGAATTATTAGCAATTGCTGTGGATGCAATTGACAATAAAAAAGGCGAAGATACGATTTCTTTAGAAATGAAAGGTATCAGCGATATGACAGATTATTTTGTTGTAACGCACGGAAATAATGAACGACAAGTTCAAGCGATCGCTAGAGCGGTGAAAGAAGTAGCCAATGAACAAAATATAGAAGTAAAACGTATGGAAGGATACAATGAAGCGCGTTGGATATTAATTGACTTAGCTGATGTTGTGGTACATGTTTTCCATAAAGACGAAAGAAATTATTATAATATTGAAAAGTTATATCAAGATGCACCATTAGAATCATATAGTCAGGTTGCGTATTAA
>rsfS_12
ATGAATTCACAAGAATTATTAGCAATTGCTGTGGATGCAATTGACAATAAAAAAGGCGAAGATACGATTTCTTTAGAAATGAAAGGTATCAGCGATATGACAGATTATTTTGTTGTAACGCACGGAAATAATGAACGACAAGTTCAAGCGATTGCTAGAGCGGTGAAAGAAATAGCCAATGAACAAAATATAGAAGTAAAACGTATGGAAGGATACAATGAAGCGCGTTGGATATTAATTGACTTAGCTGATGTTGTGGTACATGTTTTCCATAAAGACGAAAGAAATTATTATAATATTGAAAAGTTATATCAAGATGCACCATTAGAATCATATGGTCAGGTTGCGTATTAA
>rsfS_13
ATGAATTCACAAGAATTATTAGCAATTGCTGTGGATGCAATTGACAATAAAAAAGGCGAAGATACGATTTCTTTAGAAATGAAAGGTATCAGCGATATGACAGATTATTTTGTTGTAACGCACGGAAATAATGAACGACAAGTTCAAGCGATTGCTAGAGCGGTGAAAGAAGCAGCCAATGAACAAAATATAGAAGTAAAACGTATGGAAGGATACAATGAAGCGCGTTGGATATTAATTGACTTAGCTGATGTTGTGGTACATGTTTTCCATAAAGACGAAAGAAATTATTATAATATTGAAAAGTTATATCAAGATGCACCATTAGAATCATATGGTCAGGTTGCGTATTAA
>rsfS_14
ATGAATTCACAAGAATTATTAGCAATTGCTGTGGATGCAATTGACAATAAAAAAGGCGAAGATACGATTTCTTTAGAAATGAAAGGTATCAGCGATATGACAGATTATTTTGTTGTAACGCACGGAAATAATGAACGACAAGTTCAAGCGATTGCTAGAGCGGTGAAAGAAGTAGCCAATGAACAAAATATAGAAGTAAAACGTATGGAAGGATACAATGAAGCACGTTGGATATTAATTGACTTAGCTGATGTTGTGGTACATGTTTTCCATAAAGACGAAAGAAATTATTATAATATTGAAAAGTTATATCAAGATGCACCATTAGAATCATATGGTCAGGTTGCGTATTAA
>rsfS_15
ATGAATTCACAAGAATTATTAGCAATTGCTGTGGATGCAATTGACAATAAAAAAGGCGAAGATACGATTTCTTTAGAAATGAAAGGTATCAGCGATATGACAGATTATTTTGTTGTAACGCACGGAAATAATGAACGACAAGTTCAAGCGATTGCTAGAGCGGTGAAAGAAGTAGCCAATGAACAAAATATAGAAGTAAAACGTATGGAAGGATACAATGAAGCACGTTGGATATTAATTGACTTAGCTGATGTTGTGGTTCATGTTTTCCATAAAGACGAAAGAAATTATTATAATATTGAAAAGTTATATCAAGATGCACCATTAGAATCATATGGTCAGGTTGCGTATTAA
>rsfS_16
ATGAATTCACAAGAATTATTAGCAATTGCTGTGGATGCAATTGACAATAAAAAAGGCGAAGATACGATTTCTTTAGAAATGAAAGGTATCAGCGATATGACAGATTATTTTGTTGTAACGCACGGAAATAATGAACGACAAGTTCAAGCGATTGCTAGAGCGGTGAAAGAAGTAGCCAATGAACAAAATATAGAAGTAAAACGTATGGAAGGATACAATGAAGCGCGTTGGATATTAATTGACTTAGCTGATGTTGTGGTACATGTTTTCCATAAAGACGAAAGAAATTATTATAATATTGAAAAGTTATATCAAGATGCACCATTAGAATCATATAGTCAGGTTGCGTATTAA
>rsfS_17
ATGAATTCACAAGAATTATTAGCAATTGCTGTGGATGCAATTGACAATAAAAAAGGCGAAGATACGATTTCTTTAGAAATGAAAGGTATCAGCGATATGACAGATTATTTTGTTGTAACGCACGGAAATAATGAACGACAAGTTCAAGCGATTGCTAGAGCGGTGAAAGAAGTAGCCAATGAACAAAATATAGAAGTAAAACGTATGGAAGGATACAATGAAGCGCGTTGGATATTAATTGACTTAGCTGATGTTGTGGTACATGTTTTCCATAAAGACGAAAGAAATTATTATAATATTGAAAAGTTATATCAAGATGCACCATTAGAATCATATGGTCAGGTTGCGTATTAA
>rsfS_18
ATGAATTCACAAGAATTATTAGCAATTGCTGTGGATGCAATTGACAATAAAAAAGGCGAAGATACGATTTCTTTAGAAATGAAAGGTATCAGCGATATGACAGATTATTTTGTTGTAACGCACGGAAATAATGAACGACAAGTTCAAGCGATTGCTAGAGCGGTGAAAGAAGTAGCCAATGAACAAAATATAGAAGTAAAACGTATGGAAGGATACAATGAAGCGCGTTGGATATTAATTGACTTAGCTGATGTTGTGGTTCATGTTTTCCATAAAGACGAAAGAAATTATTATAATATTGAAAAGTTATATCAAGATGCACCATTAGAATCATATGGTCAGGTTGCGTATTAA
>rsfS_19
ATGAATTCACAAGAATTATTAGCAATTGCTGTGGATGCAATTGACAATAAAAAAGGCGAAGATACGATTTCTTTAGAAATGAAAGGTATCAGCGATATGACAGATTATTTTGTTGTAACGCACGGAAATAATGAACGACAAGTTCAAGCGATTGCTAGAGCGGTGAAAGAAGTAGCCAATGAACAAAATATAGAAGTAAAACGTATGGAAGGATGCAATGAAGCGCGTTGGATATTAATTGACTTAGCTGATGTTGTGGTACATGTTTTCCATAAAGACGAAAGAAATTATTATAATATTGAAAAGTTATATCAAGATGCACCATTAGAATCATATGGTCAGGTTGCGTATTAA
>rsfS_20
ATGAATTCACAAGAATTATTAGCAATTGCTGTGGATGCAATTGACAATAAAAAAGGCGAAGATACGATTTCTTTAGAAATGAAAGGTATCAGCGATATGACAGATTATTTTGTTGTAACGCACGGAAATAATGAACGACAAGTTCAAGCGATTGCTAGAGCGGTGAAAGAAGTAGCCAATGAACAAAATATAGAAGTAAAACGTATGGAAGGTTACAATGAAGCGCGTTGGATATTAATTGACTTAGCTGATGTTGTGGTACATGTTTTCCATAAAGACGAAAGAAATTATTATAATATTGAAAAGTTATATCAAGATGCACCATTAGAATCATATGGTCAGGTTGCGTATTAA
>rsfS_21
ATGAATTCACAAGAATTATTAGCAATTGCTGTGGATGCAATTGACAATAAAAAAGGCGAAGATACGATTTCTTTAGAAATGAAAGGTATCAGCGATATGACAGATTATTTTGTTGTAACGCACGGAAATAATGAACGACAAGTTCAAGCGATTGCTAGAGCGGTGAAAGAAGTAGCCAATGAACAAAATATAGAAGTAAAACGTATGGAAGGTTACAATGAAGCGCGTTGGATATTAATTGACTTAGCTGATGTTGTGGTACATGTTTTCCATAAAGACGAACGAAATTATTATAATATTGAAAAGTTATATCAAGATGCACCATTAGAATCATATGGTCAGGTTGCGTATTAA
>rsfS_22
ATGAATTCACAAGAATTATTAGCAATTGCTGTGGATGCAATTGACAATAAAAAAGGCGAAGATACGATTTCTTTAGAAATGAAAGGTATCAGCGATATGACAGATTATTTTGTTGTAACGCACGGAAATAATGAACGACAAGTTCAAGCGATTGCTAGAGCGGTGAAAGAAGTAGCCAATGAACAAAATATAGAAGTAAAACGTATGGAAGTATACAATGAAGCGCGTTGGATATTAATTGACTTAGCTGATGTTGTGGTACATGTTTTCCATAAAGACGAAAGAAATTATTATAATATTGAAAAGTTATATCAAGATGCACCATTAGAATCATATGGTCAGGTTGCGTATTAA
>rsfS_23
ATGAATTCACAAGAATTATTAGCAATTGCTGTGGATGCAATTGACAATAAAAAAGGCGAAGATACGATTTCTTTAGAAATGAAAGGTATCAGCGATATGACAGATTATTTTGTTGTAACGCACGGAAATAATGAACGACAAGTTCAAGCTATTGCTAGAGCGGTGAAAGAAGTAGCCAATGAACAAAATATAGAAGTAAAACGTATGGAAGGTTACAATGAAGCGCGTTGGATATTAATTGACTTAGCTGATGTTGTGGTACATGTTTTCCATAAAGACGAAAGAAATTATTATAATATTGAAAAGTTATATCAAGATGCACCATTAGAATCATATGGTCAGGTTGCGTATTAA
>rsfS_24
ATGAATTCACAAGAATTATTAGCAATTGCTGTGGATGCAATTGACAATAAAAAAGGCGAAGATACGATTTCTTTAGAAATGAAAGGTATCAGCGATATGACAGATTATTTTGTTGTAGCGCACGGAAATAATGAAAGACAAGTTCAAGCGATTGCTAGAGCGGTGAAAGAAGTAGCCAATGAACAAAATATAGAAGTAAAACGTATGGAAGGATACAATGAAGCGCGTTGGATATTAATTGACTTAGCTGATGTTGTGGTACATGTTTTCCATAAAGACGAAAGAAATTATTATAATATTGAAAAGTTATATCAAGATGCACCATTAGAATCATATGGTCAGGTTGCGTATTAA
>rsfS_25
ATGAATTCACAAGAATTATTAGCAATTGCTGTGGATGCAATTGACAATAAAAAAGGCGAAGATACGATTTCTTTAGAAATGAAAGGTATCAGCGATATGATAGATTATTTTGTTGTAACGCACGGAAATAATGAACGACAAGTTCAAGCTATTGCTAGAGCGGTGAAAGAAGTAGCCAATGAACAAAATATAGAAGTAAAACGTATGGAAGGTTACAATGAAGCGCGTTGGATATTAATTGACTTAGCTGATGTTGTGGTACATGTTTTCCATAAAGACGAAAGAAATTATTATAATATTGAAAAGTTATATCAAGATGCACCATTAGAATCATATGGTCAGGTTGCGTATTAA
>rsfS_26
ATGAATTCACAAGAATTATTAGCAATTGCTGTGGATGCAATTGACAATAAAAAAGGCGAAGATACGATTTCTTTAGAAATGAAAGGTATTAGCGATATGACAGATTATTTTGTTGTAACGCACGGAAATAATGAACGACAAGTTCAAGCGATTGCTAGAGCGGTGAAAGAAGTAGCCAATGAACAAAATATAGAAGTAAAACGTATGGAAGGATACAATGAAGCGCGTTGGATATTAATTGACTTAGCTGATGTTGTGGTACATGTTTTCCATAAAGACGAAAGAAATTATTATAATATTGAAAAGTTATATCAAGATGCACCATTAGAATCATATGGTCAGGTTGCGTATTAA
>rsfS_27
ATGAATTCACAAGAATTATTAGCAATTGCTGTGGATGCAATTGACAATAAAAAAGGCGAAGATATGATTTCTTTAGAAATGAAAGGTATCAGCGATATGACAGATTATTTTGTTGTAACGCACGGAAATAATGAAAGACAAGTTCAAGCGATTGCTAGAGCGGTGAAAGAAGTAGCCAATGAACAAAATATAGAAGTAAAACGTATGGAAGGATACAATGAAGCGCGTTGGATATTAATTGACTTAGCTGATGTTGTGGTACATGTTTTCCATAAAGACGAAAGAAATTATTATAATATTGAAAAGTTATATCAAGATGCACCATTAGAATCATATGGTCAGGTTGCGTATTAA
>rsfS_28
ATGAATTCACAAGAATTATTAGCAATTGCTGTGGATGCAATTGACAATAAAAAAGGTGAAGATACGATTTCTTTAGAAATGAAAGGTATCAGCGATATGACAGATTATTTTGTTGTAACGCACGGAAATAATGAACGACAAGTTCAAGCGATTGCTAGAGCGGTGAAAGAAGTAGCCAATGAACAAAATATAGAAGTAAAACGTATGGAAGGATACAATGAAGCGCGTTGGATATTAATTGACTTAGCTGATGTTGTGGTACATGTTTTCCATAAAGACGAAAGAAATTATTATAATATTGAAAAGTTATATCAAGATGCACCATTAGAATCATATAGTCAGGTTGCGTATTAA
>rsfS_29
ATGAATTCACAAGAATTATTAGCAATTGCTGTGGATGCAATTGACAATAAAAAAGTCGAAGATACGATTTCTTTAGAAATGAAAGGTATCAGCGATATGACAGATTATTTTGTTGTAACGCACGGAAATAATGAACGACAAGTTCAAGCGATTGCTAGAGCGGTGAAAGAAGTAGCCAATGAACAAAATATAGAAGTAAAACGTATGGAAGGATACAATGAAGCGCGTTGGATATTAATTGACTTAGCTGATGTTGTGGTACATGTTTTCCATAAAGACGAAAGAAATTATTATAATATTGAAAAGTTATATCAAGATGCACCATTAGAATCATATGGTCAGGTTGCGTATTAA
>ykoE_1
ATGTCAAAAGGTTTAAAACTATCTGAAATACTAGTTACCGTACTTATTTCAGTAGTATTCGCAGTAATTTACAATTTATGGTGGTTTGTTTACAACGGTGTGCAAGCTACAGGACTTCACCTCGAACAATTAACAAACGGGGTTTGGTTCATGGCAGCGATTGTCTGCTATCTAATTATTCCAAAACCAGGTATTGCTTTATTGGCTGAATTTGCTGCTGGTGCCGGCGAAACTATCATTATGGGTCGTTTCGATATTCCGACAATCGTTTACACTTTTATACAAGGTTTAGCGTGTGAACTTGTCTTTGCAATTTTTAAATATCAATCTCGTTCAGTTATGGTAGCTATGTTAGCAGGTTTTTGTACAGCAATCGCAGCTTTCCCTATAGATTATTTC…
>ykoE_2
ATGTCAAAAGGTTTAAAACTATCTGAAATACTAGTTACCGTACTTATTTCAGTAGTATTCGCAGTAATTTACAATTTATGGTGGTTTGTTTACAACGGTGTGCAAGCTACAGGACTTCACCTCGAACAATTAACAAACGGGGTTTGGTTCATGGCAGCGATTGTCTGCTATCTAATTATTCCAAAACCAGGTATTGCTTTATTGGCTGAATTTGCTGCTGGTGCCGGCGAAACTATCATTATGGGTCGTTTCGATATTCCGACAATCGTTTACGCTTTTATACAAGGTTTAGCGTGTGAACTTGTCTTTGCAATTTTTAAATATCAATCTCGTTCAGTTATGGTAGCTATGTTAGCAGGTTTTTGTACAGCAATCGCAGCTTTCCCTATAGATTATTTC…
>ykoE_3
ATGTCAAAAGGTTTAAAGCTATCTGAAATACTAGTAACCATACTTATTTCAGTAGTATTCGCAGTTATTTACAATTTATGGTGGTTTGTTTACAATGGTGTGCAAGCTACAGGCCTTCACCTCGAACAATTAACAAACGGGGTTTGGTTCATGGCAGCGATTGTCTGCTATCTAATTATTCCAAAACCAGGTATTGCTTTACTGGCTGAATTTGCTGCAGGTGCCGGCGAAACTATCATTATGGGTCGTTTCGATATTCCGACAATCGTTTACGCTTTTATACAAGGTTTAGCGTGTGAACTTGTCTTTGCAATTTTTAAATATCAATCACGTTCAGTTATGGTAGCTATGTTAGCAGGTTTTTGTACAGCAATCGCGGCTTTCCCGATAGATTATTTC…
>ykoE_4
ATGTCAAAAGGTTTAAAGCTATCTGAAATACTAGTAACCGTACTTATTTCACTAGTATTCGCAGTTATTTACAATTTATGGTGGTTTGTTTACAATGGTGTGCAAGCTACAGGCCTTCACCTCGAACAATTAACAAACGGGGTTTGGTTCATGGCAGCGATTGTCTGCTATCTAATTATTCCAAAACCAGGTATTGCTTTACTGGCTGAATTTGCTGCAGGTGCCGGCGAAACTATCATTATGGGTCGTTTCGATATTCCGACAATCGTTTACGCTTTTATACAAGGTTTAGCGTGTGAACTTGTCTTTGCAATTTTTAAATATCAATCACGTTCAGTTATGGTAGCTATGTTAGCAGGTTTTTGTACAGCAATCGCGGCTTTCCCGATAGATTATTTC…
>ykoE_5
ATGTCAAAAGGTTTAAAGCTATCTGAAATACTAGTAACCGTACTTATTTCAGTAGTATTCACAGTTATTTACAATTTATGGTGGTTTGTTTACAATGGTGTGCAAGCTACAGGCCTTCACCTCGAACAATTAACAAACGGGGTTTGGTTCATGGCAGCGATTGTCTGCTATCTAATTATTCCAAAACCAGGTATTGCTTTACTGGCTGAATTTGCTGCAGGTGCCGGCGAAACTATCATTATGGGTCGTTTCGATATTCCGACAATCGTTTACGCTTTCATACAAGGTTTAGCGTGTGAACTTGTCTTTGCAATTTTTAAATATCAATCTCGTTCAGTTATGGTAGCTATGTTAGCAGGTTTTTGTACAGCAATCGCGGCTTTCCCTATAGATTATTTC…
>ykoE_6
ATGTCAAAAGGTTTAAAGCTATCTGAAATACTAGTAACCGTACTTATTTCAGTAGTATTCGCAGTTATTTACAATTTATGGTGGTTTATTTACAATGGTGTGCAAGCTACAGGCCTTCACCTCGAACAATTAACAAACGGGGTTTGGTTCATGGCAGCGATTGTCTGCTATCTAATTATTCCAAAACCAGGTATTGCTTTACTGGCTGAATTTGCTGCAGGTGCCGGCGAAACTATCATTATGGGTCGTTTCGATATTCCGACAATCGTTTACGCTTTCATACAAGGTTTAGCGTGTGAACTTGTCTTTGCAATTTTTAAATATCAATCTCGTTCAGTTATGGTAGCTATGTTAGCAGGTTTTTGTACAGCAATCGCGGCTTTCCCTATAGATTATTTC…
>ykoE_7
ATGTCAAAAGGTTTAAAGCTATCTGAAATACTAGTAACCGTACTTATTTCAGTAGTATTCGCAGTTATTTACAATTTATGGTGGTTTGTTTACAATGGCGTGCAAGCTACAGGCCTTCACCTCGAACAATTAACAAACGGGGTTTGGTTCATGGCAGCGATTGTCTGCTATCTAATTATTCCAAAACCAGGTATTGCTTTACTGGCTGAATTTGCTGCAGGTGCCGGCGAAACTATCATTATGGGTCGTTTCGATATTCCGACAATCGTTTACGCTTTCATACAAGGTTTAGCGTGTGAACTTGTCTTTGCAATTTTTAAATATCAATCTCGTTCAGTTATGGTAGCTATGTTAGCAGGTTTTTGTACAGCAATCGCGGCTTTCCCTATAGATTATTTC…
>ykoE_8
ATGTCAAAAGGTTTAAAGCTATCTGAAATACTAGTAACCGTACTTATTTCAGTAGTATTCGCAGTTATTTACAATTTATGGTGGTTTGTTTACAATGGTGTGCAAGCTACAGGCCTTCACATCGAACAATTAACAAACGGGGTTTGGTTCATGGCAGCGATTGTCTGCTATCTAATTATTCCAAAACCAGGTATTGCTTTATTGGCTGAATTTGCTGCAGGTGCCGGCGAAACTATCATTATGGGTCGTTTCGATATTCCGACAATCGTTTACGCTTTCATACAAGGTTTAGCGTGTGAACTTGTCTTTGCAATTTTTAAATATCAATCTCGTTCAGTTATGGTAGCTATGTTAGCAGGTTTTTGTACAGCTATCGCGGCTTTCCCGATCGATTATTTC…
>ykoE_9
ATGTCAAAAGGTTTAAAGCTATCTGAAATACTAGTAACCGTACTTATTTCAGTAGTATTCGCAGTTATTTACAATTTATGGTGGTTTGTTTACAATGGTGTGCAAGCTACAGGCCTTCACCTCGAACAATTAACAAACGGGCTTTGGTTCATGGCAGCGATTGTCTGCTATCTAATTATTCCAAAACCAGGTATTGCTTTACTGGCTGAATTTGCTGCAGGTGCCGGCGAAACTATCATTATGGGTCGTTTCGATATTCCGACAATCGTTTACGCTTTCATACAAGGTTTAGCGTGTGAACTTGTCTTTGCAATTTTTAAATATCAATCTCGTTCAGTTATGGTAGCTATGTTAGCAGGTTTTTGTACAGCAATCGCGGCTTTCCCTATAGATTATTTC…
>ykoE_10
ATGTCAAAAGGTTTAAAGCTATCTGAAATACTAGTAACCGTACTTATTTCAGTAGTATTCGCAGTTATTTACAATTTATGGTGGTTTGTTTACAATGGTGTGCAAGCTACAGGCCTTCACCTCGAACAATTAACAAACGGGGTTTGGTTCATGGCAGCGATTGTCTGCTATCTAATTATTCCAAAACCAGGTATTGCGTTACTGGCTGAATTTGCTGCAGGTGCCGGCGAAACTATCATTATGGGTCGTTTCGATATTCCGACAATCGTTTACGCTTTCATTCAAGGTTTAGCATGTGAACTTGTCTTTGCAATTTTTAAATATCAATCTCGTTCAGTTATGGTAGCTATGTTAGCAGGTTTTTGTACAGCAATCGCGGCTTTCCCGATAGATTATTTC…
>ykoE_11
ATGTCAAAAGGTTTAAAGCTATCTGAAATACTAGTAACCGTACTTATTTCAGTAGTATTCGCAGTTATTTACAATTTATGGTGGTTTGTTTACAATGGTGTGCAAGCTACAGGCCTTCACCTCGAACAATTAACAAACGGGGTTTGGTTCATGGCAGCGATTGTCTGCTATCTAATTATTCCAAAACCAGGTATTGCTCTACTGGCTGAATTTGCTGCTGGTGCCGGCGAAACTATCATTATGGGTCGTTTCGATATTCCGACAATTGTTTACGCTTTTATACAAGGTTTAGCGTGTGAACTTGTCTTTGCAATTTTTAAATATCAATCTCGTTCAGTTATGGTAGCTATGTTAGCAGGTTTTTGTACAGCAATCGCGGCTTTTCCTATAGATTATTTC…
>ykoE_12
ATGTCAAAAGGTTTAAAGCTATCTGAAATACTAGTAACCGTACTTATTTCAGTAGTATTCGCAGTTATTTACAATTTATGGTGGTTTGTTTACAATGGTGTGCAAGCTACAGGCCTTCACCTCGAACAATTAACAAACGGGGTTTGGTTCATGGCAGCGATTGTCTGCTATCTAATTATTCCAAAACCAGGTATTGCTTTACTAGCTGAATTTGCTGCAGGTGCCGGCGAAACTATCATTATGGGTCGTTTCGATATTCCGACAATCGTTTACGCTTTCATACAAGGTTTAGCGTGTGAACTTGTCTTTGCAATTTTTAAATATCAATCTCGTTCAGTTATGGTAGCTATGTTAGCAGGTTTTTGTACAGCAATCGCGGCTTTCCCTATAGATTATTTC…
>ykoE_13
ATGTCAAAAGGTTTAAAGCTATCTGAAATACTAGTAACCGTACTTATTTCAGTAGTATTCGCAGTTATTTACAATTTATGGTGGTTTGTTTACAATGGTGTGCAAGCTACAGGCCTTCACCTCGAACAATTAACAAACGGGGTTTGGTTCATGGCAGCGATTGTCTGCTATCTAATTATTCCAAAACCAGGTATTGCTTTACTGGCTGAATTTGCTGCAGGTGCCGGCGAAACTATCATTATGGGTCATTTCGATATTCCGACAATCGTTTACGCTTTCATACAAGGTTTAGCGTGTGAACTTGTCTTTGCAATTTTTAAATATCAATCTCGTTCAGTTATGGTAGCTATGTTAGCAGGTTTTTGTACAGCAATCGCGGCTTTCCCTATAGATTATTTC…
>ykoE_14
ATGTCAAAAGGTTTAAAGCTATCTGAAATACTAGTAACCGTACTTATTTCAGTAGTATTCGCAGTTATTTACAATTTATGGTGGTTTGTTTACAATGGTGTGCAAGCTACAGGCCTTCACCTCGAACAATTAACAAACGGGGTTTGGTTCATGGCAGCGATTGTCTGCTATCTAATTATTCCAAAACCAGGTATTGCTTTACTGGCTGAATTTGCTGCAGGTGCCGGCGAAACTATCATTATGGGTCGTTTCGATATTCCGACAATCGTTTACGCTTTCATACAAGGTTTAGCGTGTGAACTTGTCTTTGCAATTTTTAAATATCAATCTCGTTCAGTTATGGTAACTATGTTAGCAGGTTTTTGTACAGCAATCGCGGCTTTCCCTATAGATTATTTC…
>ykoE_15
ATGTCAAAAGGTTTAAAGCTATCTGAAATACTAGTAACCGTACTTATTTCAGTAGTATTCGCAGTTATTTACAATTTATGGTGGTTTGTTTACAATGGTGTGCAAGCTACAGGCCTTCACCTCGAACAATTAACAAACGGGGTTTGGTTCATGGCAGCGATTGTCTGCTATCTAATTATTCCAAAACCAGGTATTGCTTTACTGGCTGAATTTGCTGCAGGTGCCGGCGAAACTATCATTATGGGTCGTTTCGATATTCCGACAATCGTTTACGCTTTCATACAAGGTTTAGCGTGTGAACTTGTCTTTGCAATTTTTAAATATCAATCTCGTTCAGTTATGGTAGCTATGTTAGCAGGTTTTTGTACAGCAATCGCAGCTTTCCCTATAGATTATTTC…
>ykoE_16
ATGTCAAAAGGTTTAAAGCTATCTGAAATACTAGTAACCGTACTTATTTCAGTAGTATTCGCAGTTATTTACAATTTATGGTGGTTTGTTTACAATGGTGTGCAAGCTACAGGCCTTCACCTCGAACAATTAACAAACGGGGTTTGGTTCATGGCAGCGATTGTCTGCTATCTAATTATTCCAAAACCAGGTATTGCTTTACTGGCTGAATTTGCTGCAGGTGCCGGCGAAACTATCATTATGGGTCGTTTCGATATTCCGACAATCGTTTACGCTTTCATACAAGGTTTAGCGTGTGAACTTGTCTTTGCAATTTTTAAATATCAATCTCGTTCAGTTATGGTAGCTATGTTAGCAGGTTTTTGTACAGCAATCGCGGCTTTCCCTATAGATTATTTC…
>ykoE_17
ATGTCAAAAGGTTTAAAGCTATCTGAAATACTAGTAACCGTACTTATTTCAGTAGTATTCGCAGTTATTTACAATTTATGGTGGTTTGTTTACAATGGTGTGCAAGCTACAGGCCTTCACCTCGAACAATTAACAAACGGGGTTTGGTTCATGGCAGCGATTGTCTGCTATCTAATTATTCCAAAACCAGGTATTGCTTTACTGGCTGAATTTGCTGCAGGTGCCGGCGAAACTATCATTATGGGTCGTTTCGATATTCCGACAATCGTTTACGCTTTCATACAAGGTTTAGCGTGTGAACTTGTCTTTGCAATTTTTAAATATCAATCTCGTTCAGTTATGGTAGCTATGTTAGCAGGTTTTTGTACAGCAATCGCGGCTTTCCCTATAGATTATTTC…
>ykoE_18
ATGTCAAAAGGTTTAAAGCTATCTGAAATACTAGTAACCGTACTTATTTCAGTAGTATTCGCAGTTATTTACAATTTATGGTGGTTTGTTTACAATGGTGTGCAAGCTACAGGCCTTCACCTCGAACAATTAACAAACGGGGTTTGGTTCATGGCAGCGATTGTCTGCTATCTAATTATTCCAAAACCAGGTATTGCTTTACTGGCTGAATTTGCTGCAGGTGCCGGCGAAACTATCATTATGGGTCGTTTCGATATTCCGACAATCGTTTACGCTTTCATACAAGGTTTAGCGTGTGAACTTGTCTTTGCAATTTTTAAATATCAATCTCGTTCAGTTATGGTAGCTATGTTAGCAGGTTTTTGTACAGCAATCGCGGCTTTCCCTATAGATTATTTC…
>ykoE_19
ATGTCAAAAGGTTTAAAGCTATCTGAAATACTAGTAACCGTACTTATTTCAGTAGTATTCGCAGTTATTTACAATTTATGGTGGTTTGTTTACAATGGTGTGCAAGCTACAGGCCTTCACCTCGAACAATTAACAAACGGGGTTTGGTTCATGGCAGCGATTGTCTGCTATCTAATTATTCCAAAACCAGGTATTGCTTTACTGGCTGAATTTGCTGCAGGTGCCGGCGAAACTATCATTATGGGTCGTTTCGATATTCCGACAATCGTTTACGCTTTCATACAAGGTTTAGCGTGTGAACTTGTCTTTGCAATTTTTAAATATCAATCTCGTTCAGTTATGGTAGCTATGTTAGCAGGTTTTTGTACAGCAATCGCGGCTTTCCCTATAGATTATTTC…
>ykoE_20
ATGTCAAAAGGTTTAAAGCTATCTGAAATACTAGTAACCGTACTTATTTCAGTAGTATTCGCAGTTATTTACAATTTATGGTGGTTTGTTTACAATGGTGTGCAAGCTACAGGCCTTCACCTCGAACAATTAACAAACGGGGTTTGGTTCATGGCAGCGATTGTCTGCTATCTAATTATTCCAAAACCAGGTATTGCTTTACTGGCTGAATTTGCTGCAGGTGCCGGCGAAACTATCATTATGGGTCGTTTCGATATTCCGACAATCGTTTACGCTTTCATACAAGGTTTAGCGTGTGAACTTGTCTTTGCAATTTTTAAATATCAATCTCGTTCAGTTATGGTAGCTATGTTAGCAGGTTTTTGTACAGCAATCGCGGCTTTCCCTATAGATTATTTC…
>ykoE_21
ATGTCAAAAGGTTTAAAGCTATCTGAAATACTAGTAACCGTACTTATTTCAGTAGTATTCGCAGTTATTTACAATTTATGGTGGTTTGTTTACAATGGTGTGCAAGCTACAGGCCTTCACCTCGAACAATTAACAAACGGGGTTTGGTTCATGGCAGCGATTGTCTGCTATCTAATTATTCCAAAACCAGGTATTGCTTTACTGGCTGAATTTGCTGCAGGTGCCGGCGAAACTATCATTATGGGTCGTTTCGATATTCCGACAATCGTTTACGCTTTCATACAAGGTTTAGCGTGTGAACTTGTCTTTGCAATTTTTAAATATCAATCTCGTTCAGTTATGGTAGCTATGTTAGCAGGTTTTTGTACAGCAATCGCGGCTTTCCCTATAGATTATTTC…
>ykoE_22
ATGTCAAAAGGTTTAAAGCTATCTGAAATACTAGTAACCGTACTTATTTCAGTAGTATTCGCAGTTATTTACAATTTATGGTGGTTTGTTTACAATGGTGTGCAAGCTACAGGCCTTCACCTCGAACAATTAACAAACGGGGTTTGGTTCATGGCAGCGATTGTCTGCTATCTAATTATTCCAAAACCAGGTATTGCTTTACTGGCTGAATTTGCTGCAGGTGCCGGCGAAACTATCATTATGGGTCGTTTCGATATTCCGACAATCGTTTACGCTTTCATACAAGGTTTAGCGTGTGAACTTGTCTTTGCAATTTTTAAATATCAATCTCGTTCAGTTATGGTAGCTATGTTAGCAGGTTTTTGTACAGCAATCGCGGCTTTCCCTATAGATTATTTC…
>ykoE_23
ATGTCAAAAGGTTTAAAGCTATCTGAAATACTAGTAACCGTACTTATTTCAGTAGTATTCGCAGTTATTTACAATTTATGGTGGTTTGTTTACAATGGTGTGCAAGCTACAGGCCTTCACCTCGAACAATTAACAAACGGGGTTTGGTTCATGGCAGCGATTGTCTGCTATCTAATTATTCCAAAACCAGGTATTGCTTTACTGGCTGAATTTGCTGCAGGTGCCGGCGAAACTATCATTATGGGTCGTTTCGATATTCCGACAATCGTTTACGCTTTCATACAAGGTTTAGCGTGTGAACTTGTCTTTGCAATTTTTAAATATCAATCTCGTTCAGTTATGGTAGCTATGTTAGCAGGTTTTTGTACAGCAATCGCGGCTTTCCCTATAGATTATTTC…
>ykoE_24
ATGTCAAAAGGTTTAAAGCTATCTGAAATACTAGTAACCGTACTTATTTCAGTAGTATTCGCAGTTATTTACAATTTATGGTGGTTTGTTTACAATGGTGTGCAAGCTACAGGCCTTCACCTCGAACAATTAACAAACGGGGTTTGGTTCATGGCAGCGATTGTCTGCTATCTAATTATTCCAAAACCAGGTATTGCTTTACTGGCTGAATTTGCTGCAGGTGCCGGCGAAACTATCATTATGGGTCGTTTCGATATTCCGACAATCGTTTACGCTTTCATACAAGGTTTAGCGTGTGAACTTGTCTTTGCAATTTTTAAATATCAATCTCGTTCAGTTATGGTAGCTATGTTAGCAGGTTTTTGTACAGCAATCGCGGCTTTCCCTATAGATTATTTC…
>ykoE_25
ATGTCAAAAGGTTTAAAGCTATCTGAAATACTAGTAACCGTACTTATTTCAGTAGTATTCGCAGTTATTTACAATTTATGGTGGTTTGTTTACAATGGTGTGCAAGCTACAGGCCTTCACCTCGAACAATTAACAAACGGGGTTTGGTTCATGGCAGCGATTGTCTGCTATCTAATTATTCCAAAACCAGGTATTGCTTTACTGGCTGAATTTGCTGCAGGTGCCGGCGAAACTATCATTATGGGTCGTTTCGATATTCCGACAATCGTTTACGCTTTCATACAAGGTTTAGCGTGTGAACTTGTCTTTGCAATTTTTAAATATCAATCTCGTTCAGTTATGGTAGCTATGTTAGCAGGTTTTTGTACAGCAATCGCGGCTTTCCCTATAGATTATTTC…
>ykoE_26
ATGTCAAAAGGTTTAAAGCTATCTGAAATACTAGTAACCGTACTTATTTCAGTAGTATTCGCAGTTATTTACAATTTATGGTGGTTTGTTTACAATGGTGTGCAAGCTACAGGCCTTCACCTCGAACAATTAACAAACGGGGTTTGGTTCATGGCAGCGATTGTCTGCTATCTAATTATTCCAAAACCAGGTATTGCTTTACTGGCTGAATTTGCTGCAGGTGCCGGCGAAACTATCATTATGGGTCGTTTCGATATTCCGACAATCGTTTACGCTTTCATACAAGGTTTAGCGTGTGAACTTGTCTTTGCAATTTTTAAATATCAATCTCGTTCAGTTATGGTAGCTATGTTAGCAGGTTTTTGTACAGCAATTGCGGCTTTCCCTATAGATTATTTC…
>ykoE_27
ATGTCAAAAGGTTTAAAGCTATCTGAAATACTAGTAACCGTACTTATTTCAGTAGTATTCGCAGTTATTTACAATTTATGGTGGTTTGTTTACAATGGTGTGCAAGCTACAGGCCTTCACCTCGAACAATTAACAAACGGGGTTTGGTTCATGGCAGCGATTGTCTGCTATCTAATTATTCCAAAACCAGGTATTGCTTTACTGGCTGAATTTGCTGCAGGTGCCGGCGAAACTATCATTATGGGTCGTTTCGATATTCCGACAATCGTTTACGCTTTTATACAAGGTTTAGCGTGTGAACTTGTCTTTGCAATTTTTAAATATCAATCACGTTCAGTTATAGTAGCTATGTTAGCAGGTTTTTGTACAGCAATCGCGGCTTTCCCGATAGATTATTTC…
>ykoE_28
ATGTCAAAAGGTTTAAAGCTATCTGAAATACTAGTAACCGTACTTATTTCAGTAGTATTCGCAGTTATTTACAATTTATGGTGGTTTGTTTACAATGGTGTGCAAGCTACAGGCCTTCACCTCGAACAATTAACAAACGGGGTTTGGTTCATGGCAGCGATTGTCTGCTATCTAATTATTCCAAAACCAGGTATTGCTTTACTGGCTGAATTTGCTGCAGGTGCCGGCGAAACTATCATTATGGGTCGTTTCGATATTCCGACAATCGTTTACGCTTTTATACAAGGTTTAGCGTGTGAACTTGTCTTTGCAATTTTTAAATATCAATCACGTTCAGTTATGGTAGCTATATTAGCAGGTTTTTGTACAGCAATCGCGGCTTTCCCGATAGATTATTTC…
>ykoE_29
ATGTCAAAAGGTTTAAAGCTATCTGAAATACTAGTAACCGTACTTATTTCAGTAGTATTCGCAGTTATTTACAATTTATGGTGGTTTGTTTACAATGGTGTGCAAGCTACAGGCCTTCACCTCGAACAATTAACAAACGGGGTTTGGTTCATGGCAGCGATTGTCTGCTATCTAATTATTCCAAAACCAGGTATTGCTTTACTGGCTGAATTTGCTGCAGGTGCCGGCGAAACTATCATTATGGGTCGTTTCGATATTCCGACAATCGTTTACGCTTTTATACAAGGTTTAGCGTGTGAACTTGTCTTTGCAATTTTTAAATATCAATCACGTTCAGTTATGGTAGCTATGTTAGCAGGTTTTTGTACAGCAATCGCGGCTTTCCCGATAGATTATTTC…
>ykoE_30
ATGTCAAAAGGTTTAAAGCTATCTGAAATACTAGTAACCGTACTTATTTCAGTAGTATTCGCAGTTATTTACAATTTATGGTGGTTTGTTTACAATGGTGTGCAAGCTACAGGCCTTCACCTCGAACAATTAACAAACGGGGTTTGGTTCATGGCAGCGATTGTCTGCTATCTAATTATTCCAAAACCAGGTATTGCTTTACTGGCTGAATTTGCTGCAGGTGCCGGCGAAACTATCATTATGGGTCGTTTCGATATTCCGACAATCGTTTACGCTTTTATACAAGGTTTAGCGTGTGAACTTGTCTTTGCAATTTTTAAATATCAATCACGTTCAGTTATGGTAGCTATGTTAGCAGGTTTTTGTACAGCAATCGCGGCTTTCCCGATAGATTATTTC…
>ykoE_31
ATGTCAAAAGGTTTAAAGCTATCTGAAATACTAGTAACCGTACTTATTTCAGTAGTATTCGCAGTTATTTACAATTTATGGTGGTTTGTTTACAATGGTGTGCAAGCTACAGGCCTTCACCTCGAACAATTAACAAACGGGGTTTGGTTCATGGCAGCGATTGTCTGCTATCTAATTATTCCAAAACCAGGTATTGCTTTACTGGCTGAATTTGCTGCAGGTGCCGGCGAAACTATCATTATGGGTCGTTTCGATATTCCGACAATCGTTTACGCTTTTATACAAGGTTTAGCGTGTGAACTTGTCTTTGCAATTTTTAAATATCAATCACGTTCAGTTATGGTAGCTATGTTAGCAGGTTTTTGTACAGCAATCGCGGCTTTCCCGATAGATTATTTC…
>ykoE_32
ATGTCAAAAGGTTTAAAGCTATCTGAAATACTAGTAACCGTACTTATTTCAGTAGTATTCGCAGTTATTTACAATTTATGGTGGTTTGTTTACAATGGTGTGCAAGCTACAGGCCTTCACCTCGAACAATTAACAAACGGGGTTTGGTTCATGGCAGCGATTGTCTGCTATCTAATTATTCCAAAACCAGGTATTGCTTTACTGGCTGAATTTGCTGCAGGTGCCGGCGAAACTATCATTATGGGTCGTTTCGATATTCCGACAATCGTTTACGCTTTTATACAAGGTTTAGCGTGTGAACTTGTCTTTGCAATTTTTAAATATCAATCACGTTCAGTTATGGTAGCTATGTTAGCAGGTTTTTGTACAGCAATCGCGGCTTTCCCGATAGATTATTTC…
>ykoE_33
ATGTCAAAAGGTTTAAAGCTATCTGAAATACTAGTAACCGTACTTATTTCAGTAGTATTCGCAGTTATTTACAATTTATGGTGGTTTGTTTACAATGGTGTGCAAGCTACAGGCCTTCACCTCGAACAATTAACAAACGGGGTTTGGTTCATGGCAGCGATTGTCTGCTATCTAATTATTCCAAAACCAGGTATTGCTTTACTGGCTGAATTTGCTGCAGGTGCCGGCGAAACTATCATTATGGGTCGTTTCGATATTCCGACAATCGTTTACGCTTTTATACAAGGTTTAGCGTGTGAACTTGTCTTTGCAATTTTTAAATATCAATCTCGTTCAGTTATGGTAGCTATGTTAGCAGGTTTTTGTACAGCAATCGCGGCTTTCCCGATAGATTATTTC…
>ykoE_34
ATGTCAAAAGGTTTAAAGCTATCTGAAATACTAGTAACCGTACTTATTTCAGTAGTATTCGCAGTTATTTACAATTTATGGTGGTTTGTTTACAATGGTGTGCAAGCTACAGGCCTTCACCTCGAACAATTAACAAACGGGGTTTGGTTCATGGCAGCGATTGTCTGCTATCTAATTATTCCAAAACCAGGTATTGCTTTACTGGCTGAATTTGCTGCAGGTGCCGGCGAAACTATCATTATGGGTCGTTTCGATATTCCGACAATCGTTTACGCTTTTATACAAGGTTTAGCGTGTGAACTTGTCTTTGCAATTTTTAAATATCAATCTCGTTCAGTTATGGTAGCTATGTTAGCAGGTTTTTGTACAGCAATCGCGGCTTTCCCTATAGATTATTTC…
>ykoE_35
ATGTCAAAAGGTTTAAAGCTATCTGAAATACTAGTAACCGTACTTATTTCAGTAGTATTCGCAGTTATTTACAATTTATGGTGGTTTGTTTACAATGGTGTGCAAGCTACAGGCCTTCACCTCGAACAATTAACAAACGGGGTTTGGTTCATGGCAGCGATTGTCTGCTATCTAATTATTCCAAAACCAGGTATTGCTTTACTGGCTGAATTTGCTGCAGGTGCCGGCGAAACTATCATTATGGGTCGTTTCGATATTCCGACAATTGTTTACGCTTTTATACAAGGTTTAGCGTGTGAACTTGTCTTTGCAATTTTTAAATATCAATCTCGTTCAGTTATGGTAGCTATGTTAGCAGGTTTTTGTACAGCAATCGCGGCTTTCCCGATAGATTATTTC…
>ykoE_36
ATGTCAAAAGGTTTAAAGCTATCTGAAATACTAGTAACCGTACTTATTTCAGTAGTATTCGCAGTTATTTACAATTTATGGTGGTTTGTTTACAATGGTGTGCAAGCTACAGGCCTTCACCTCGAACAATTAACAAACGGGGTTTGGTTCATGGCAGCGATTGTCTGCTATCTAATTATTCCAAAACCAGGTATTGCTTTACTGGCTGAATTTGCTGCAGGTGCCGGCGAAACTATCATTATGGGTCGTTTCGATATTCCGACAATTGTTTACGCTTTTATACAAGGTTTAGCGTGTGAACTTGTCTTTGCAATTTTTAAATATCAATCTCGTTCAGTTATGGTAGCTATGTTAGCAGGTTTTTGTACAGCAATCGCGGCTTTCCCGATAGATTATTTC…
>ykoE_37
ATGTCAAAAGGTTTAAAGCTATCTGAAATACTAGTAACCGTACTTATTTCAGTAGTATTCGCAGTTATTTACAATTTATGGTGGTTTGTTTACAATGGTGTGCAAGCTACAGGCCTTCACCTCGAACAATTAACAAACGGGGTTTGGTTCATGGCAGCGATTGTCTGCTATCTAATTATTCCAAAACCAGGTATTGCTTTACTGGCTGAATTTGCTGCAGGTGCCGGCGAAACTATCATTATGGGTCGTTTCGATATTCCGACAATTGTTTACGCTTTTATACAAGGTTTAGCGTGTGAACTTGTCTTTGCAATTTTTAAATATCAATCTCGTTCAGTTATGGTAGCTATGTTAGCAGGTTTTTGTACAGCAATCGCGGCTTTCCCGATTGATTATTTC…
>ykoE_38
ATGTCAAAAGGTTTAAAGCTATCTGAAATACTAGTAACCGTACTTATTTCAGTAGTATTCGCAGTTATTTACAATTTATGGTGGTTTGTTTACAATGGTGTGCAAGCTACAGGCCTTCACCTCGAACAATTAACAAACGGGGTTTGGTTCATGGCAGCGATTGTCTGCTATCTAATTATTCCAAAACCAGGTATTGCTTTACTGGCTGAATTTGCTGCAGGTGCCGGCGAAACTATCATTATGGGTCGTTTTGATATTCCGACAATCGTTTACGCTTTCATACAAGGTTTAGCGTGTGAACTTGTCTTTGCAATTTTTAAATATCAATCTCGTTCAGTTATGGTAGCTATGTTAGCAGGTTTTTGTACAGCAATCGCGGCTTTCCCTATAGATTATTTC…
>ykoE_39
ATGTCAAAAGGTTTAAAGCTATCTGAAATACTAGTAACCGTACTTATTTCAGTAGTATTCGCAGTTATTTACAATTTATGGTGGTTTGTTTACAATGGTGTGCAAGCTACAGGCCTTCACCTCGAACAATTAACAAACGGGGTTTGGTTCATGGCAGCGATTGTCTGCTATCTAATTATTCCAAAACCAGGTATTGCTTTACTGGCTGAATTTGCTGCAGGTGCCGGTGAAACTATCATTATGGGTCGTTTCGATATTCCGACAATCGTTTACGCTTTCATACAAGGTTTAGCGTGTGAACTTGTCTTTGCAATTTTTAAATATCAATCTCGTTCAGTTATGGTAGCTATGTTAGCAGGTTTTTGTACAGCAATCGCGGCTTTCCCTATAGATTATTTC…
>ykoE_40
ATGTCAAAAGGTTTAAAGCTATCTGAAATACTAGTAACCGTACTTATTTCAGTAGTATTCGCAGTTATTTACAATTTATGGTGGTTTGTTTACAATGGTGTGCAAGCTACAGGCCTTCACCTCGAACAATTAACAAACGGGGTTTGGTTCATGGCAGCGATTGTCTGCTATCTAATTATTCCAAAACCAGGTATTGCTTTACTGGCTGAATTTGCTGCTGGTGCCGGCGAAACTATCATTATGGGTCGTTTCGACATTCCGACAATTGTTTACGCTTTTATACAAGGTTTAGCGTGTGAACTTGTCTTTGCAATTTTTAAATATCAATCTCGTTCAGTTATGGTAGCTATGTTAGCAGGTTTTTGTACAGCAATCGCGGCTTTCCCGATAGATTATTTC…
>ykoE_41
ATGTCAAAAGGTTTAAAGCTATCTGAAATACTAGTAACCGTACTTATTTCAGTAGTATTCGCAGTTATTTACAATTTATGGTGGTTTGTTTACAATGGTGTGCAAGCTACAGGCCTTCACCTCGAACAATTAACAAACGGGGTTTGGTTCATGGCAGCGATTGTCTGCTATCTAATTATTCCAAAACCAGGTATTGCTTTACTGGCTGAATTTGCTGCTGGTGCCGGCGAAACTATCATTATGGGTCGTTTCGATATTCCGACAATTGTTTACGCTTTTATACAAGGTTTAGCGTGTGAACTTGTCTTTGCAATTTTTAAATATCAATCTCGTTCAGTTATGGTAGCTATGTTAGCAGGTTTTTGTACAGCAATCGCAGCTTTCCCGATAGATTATTTC…
>ykoE_42
ATGTCAAAAGGTTTAAAGCTATCTGAAATACTAGTAACCGTACTTATTTCAGTAGTATTCGCAGTTATTTACAATTTATGGTGGTTTGTTTACAATGGTGTGCAAGCTACAGGCCTTCACCTCGAACAATTAACAAACGGGGTTTGGTTCATGGCAGCGATTGTCTGCTATCTAATTATTCCAAAACCAGGTATTGCTTTACTGGCTGAATTTGCTGCTGGTGCCGGCGAAACTATCATTATGGGTCGTTTCGATATTCCGACAATTGTTTACGCTTTTATACAAGGTTTAGCGTGTGAACTTGTCTTTGCAATTTTTAAATATCAATCTCGTTCAGTTATGGTAGCTATGTTAGCAGGTTTTTGTACAGCAATCGCGGCTTTCCCGATAGATTATTTC…
>ykoE_43
ATGTCAAAAGGTTTAAAGCTATCTGAAATACTAGTAACCGTACTTATTTCAGTAGTATTCGCAGTTATTTACAATTTATGGTGGTTTGTTTACAATGGTGTGCAAGCTACAGGCCTTCACCTCGAACAATTAACAAACGGGGTTTGGTTCATGGCAGCGATTGTCTGCTATCTAATTATTCCAAAACCAGGTATTGCTTTACTGGCTGAATTTGCTGCTGGTGCCGGCGAAACTATCATTATGGGTCGTTTCGATATTCCGACAATTGTTTACGCTTTTATACAAGGTTTAGCGTGTGAACTTGTCTTTGCAATTTTTAAATATCAATCTCGTTCAGTTATGGTAGCTATGTTAGCAGGTTTTTGTACAGCAATCGCGGCTTTCCCGATAGATTATTTC…
>ykoE_44
ATGTCAAAAGGTTTAAAGCTATCTGAAATACTAGTAACCGTACTTATTTCAGTAGTATTCGCAGTTATTTACAATTTATGGTGGTTTGTTTACAATGGTGTGCAAGCTACAGGCCTTCACCTCGAACAATTAACAAACGGGGTTTGGTTCATGGCAGCGATTGTCTGCTATCTAATTATTCCAAAACCAGGTATTGCTTTACTGGCTGAATTTGCTGCTGGTGCCGGCGAAACTATCATTATGGGTCGTTTCGATATTCCGACAATTGTTTACGCTTTTATACAAGGTTTAGCGTGTGAACTTGTCTTTGCAATTTTTAAATATCAATCTCGTTCAGTTATGGTAGCTATGTTAGCAGGTTTTTGTACAGCAATCGCGGCTTTCCCTATAGATTATTTC…
>ykoE_45
ATGTCAAAAGGTTTAAAGCTATCTGAAATACTAGTAACCGTACTTATTTCAGTAGTATTCGCAGTTATTTACAATTTATGGTGGTTTGTTTACAATGGTGTGCAAGCTACAGGCCTTCACCTCGAACAATTAACAAACGGGGTTTGGTTCATGGCAGCGATTGTCTGCTATCTAATTATTCCAAAACCAGGTATTGCTTTACTGGCTGAATTTGCTGCTGGTGCCGGCGAAACTATCATTATGGGTCGTTTCGATATTCCGACAATTGTTTACGCTTTTATACAAGGTTTAGCGTGTGAACTTGTCTTTGCAATTTTTAAATATCAATCTCGTTCAGTTATGGTAGCTATGTTAGCAGGTTTTTGTACAGCAATCGCGGCTTTCCCTATAGATTATTTC…
>ykoE_46
ATGTCAAAAGGTTTAAAGCTATCTGAAATACTAGTAACCGTACTTATTTCAGTAGTATTCGCAGTTATTTACAATTTATGGTGGTTTGTTTACAATGGTGTGCAAGCTACAGGCCTTCACCTCGAACAATTAACAAACGGGGTTTGGTTCATGGCAGCGATTGTCTGCTATCTAATTATTCCAAAACCAGGTATTGCTTTACTGGCTGAATTTGCTGCTGGTGCCGGCGAAACTATCATTATGGGTCGTTTCGATATTCCGACAATTGTTTACGCTTTTATACAAGGTTTAGCGTGTGAACTTGTCTTTGCAATTTTTAAATATCAATCTCGTTCAGTTATGGTAGCTATGTTAGCAGGTTTTTGTACAGCAATCGCGGCTTTCCCTATAGATTATTTC…
>ykoE_47
ATGTCAAAAGGTTTAAAGCTATCTGAAATACTAGTAACCGTACTTATTTCAGTAGTATTCGCAGTTATTTACAATTTATGGTGGTTTGTTTACAATGGTGTGCAAGCTACAGGCCTTCACCTCGAACAATTAACAAACGGGGTTTGGTTCATGGCAGCGATTGTCTGCTATCTAATTATTCCAAAACCAGGTATTGCTTTACTGGCTGAATTTGCTGCTGGTGCCGGCGAAACTATCATTATGGGTCGTTTCGATATTCCGACAATTGTTTACGCTTTTATACAAGGTTTAGCGTGTGAACTTGTCTTTGCAATTTTTAAATATCAATCTCGTTCAGTTATGGTAGCTATGTTGGCAGGTTTTTGTACAGCAATCGCAGCTTTCCCGATAGATTATTTC…
>ykoE_48
ATGTCAAAAGGTTTAAAGCTATCTGAAATACTAGTAACCGTACTTATTTCAGTAGTATTCGCAGTTATTTACAATTTATGGTGGTTTGTTTACAATGGTGTGCAAGCTACAGGCCTTCACCTCGAACAATTAACAAACGGGGTTTGGTTCATGGCAGCGATTGTCTGCTATCTAATTATTCCAAAACCAGGTATTGCTTTACTGGCTGAATTTGCTGCTGGTGCCGGTGAAACTATCATTATGGGTCGTTTCGATATTCCGACAATCGTTTACGCTTTCATTCAAGGTTTAGCGTGTGAACTTGTCTTTGCAATTTTTAAATATCAATCTCGTTCAGTTATGGTAGCTATGTTAGCAGGTTTTTGTACAGCAATCGCGGCTTTCCCGATAGATTATTTC…
>ykoE_49
ATGTCAAAAGGTTTAAAGCTATCTGAAATACTAGTAACCGTACTTATTTCAGTAGTATTCGCAGTTATTTACAATTTATGGTGGTTTGTTTACAATGGTGTGCAAGCTACAGGCCTTCACCTCGAACAATTAACAAACGGGGTTTGGTTCATGGCAGCGATTGTCTGCTATCTAATTATTCCAAAACCAGGTATTGCTTTACTGGCTGAATTTGGTGCAGGTGCCGGCGAAACTATCATTATGGGTCGTTTCGATATTCCGACAATCGTTTACGCTTTTATACAAGGTTTAGCGTGTGAACTTGTCTTTGCAATTTTTAAATATCAATCACGTTCAGTTATGGTAGCTATGTTAGCAGGTTTTTGTACAGCAATCGCGGCTTTCCCGATAGATTATTTC…
>ykoE_50
ATGTCAAAAGGTTTAAAGCTATCTGAAATACTAGTAACCGTACTTATTTCAGTAGTATTCGCAGTTATTTACAATTTATGGTGGTTTGTTTACAATGGTGTGCAAGCTACAGGCCTTCACCTCGAACAATTAACAAACGGGGTTTGGTTCATGGCAGCGATTGTCTGCTATCTAATTATTCCAAAACCAGGTATTGCTTTATTGGCTGAATTTGCTGCAGGTGCCGGCGAAACTATCATTATGGGTCGTTTCGATATTCCGACAATCGTTTACGCTTTCATACAAGGCTTAGCGTGTGAACTTGTCTTTGCAATTTTTAAATATCAATCTCGTTCAGTTATGGTAGCTATGTTAGCAGGTTTTTGTACAGCTATCGCGGCTTTCCCGATCGATTATTTC…
>ykoE_51
ATGTCAAAAGGTTTAAAGCTATCTGAAATACTAGTAACCGTACTTATTTCAGTAGTATTCGCAGTTATTTACAATTTATGGTGGTTTGTTTACAATGGTGTGCAAGCTACAGGCCTTCACCTCGAACAATTAACAAACGGGGTTTGGTTCATGGCAGCGATTGTCTGCTATCTAATTATTCCAAAACCAGGTATTGCTTTATTGGCTGAATTTGCTGCAGGTGCCGGCGAAACTATCATTATGGGTCGTTTCGATATTCCGACAATCGTTTACGCTTTCATACAAGGTTTAGCGTGTGAACTTGTCTTTGCAATTTTTAAATATCAATCTCGTTCAGTTATGGTAGCTATGTTAGCAGGTTTTTGTACAGCTATCGCGGCTTTCCCGATCGATTATTTC…
>ykoE_52
ATGTCAAAAGGTTTAAAGCTATCTGAAATACTAGTAACCGTACTTATTTCAGTAGTATTCGCAGTTATTTACAATTTATGGTGGTTTGTTTACAATGGTGTGCAAGCTACAGGCCTTCACCTCGAACAATTAACAAACGGGGTTTGGTTCATGGCAGCGATTGTCTGCTATCTAATTATTCCAAAACCAGGTATTGCTTTATTGGCTGAATTTGCTGCAGGTGCCGGCGAAACTATCATTATGGGTCGTTTCGATATTCCGACAATCGTTTACGCTTTCATACAAGGTTTAGCGTGTGAACTTGTCTTTGTAATTTTTAAATATCAATCTCGTTCAGTTATGGTAGCTATGTTAGCAGGTTTTTGTACAGCTATCGCGGCTTTCCCGATCGATTATTTC…
>ykoE_53
ATGTCAAAAGGTTTAAAGCTATCTGAAATACTAGTAACCGTACTTATTTCAGTAGTATTCGCAGTTATTTACAATTTATGGTGGTTTGTTTACAATGGTGTGCAAGCTACAGGCCTTCACCTCGAACAATTAACAAACGGGGTTTGGTTCATGGCAGCGATTGTCTGCTATCTAATTATTCCCAAACCAGGTATTGCTTTACTGGCTGAATTTGCTGCAGGTGCCGGCGAAACTATCATTATGGGTCGTTTCGATATTCCGACAATCGTTTACGCTTTCATACAAGGTTTAGCGTGTGAACTTGTCTTTGCAATTTTTAAATATCAATCTCGTTCAGTTATGGTAGCTATGTTAGCAGGTTTTTGTACAGCAATCGCGGCTTTCCCTATAGATTATTTC…
>ykoE_54
ATGTCAAAAGGTTTAAAGCTATCTGAAATACTAGTAACCGTACTTATTTCAGTAGTATTCGCAGTTATTTACAATTTATGGTGGTTTGTTTACAATGGTGTTCAAGCTACAGGCCTTCACCTCGAACAATTAACAAACGGGGTTTGGTTCATGGCAGCGATTGTCTGCTATCTAATTATTCCAAAACCAGGTATTGCTTTACTGGCTGAATTTGCTGCAGGTGCCGGCGAAACTATCATTATGGGTCGTTTCGATATTCCGACAATTGTTTACGCTTTTATACAAGGTTTAGCGTGTGAACTTGTCTTTGCAATTTTTAAATATCAATCCCGTTCAGTTATGGTAGCTATGTTAGCAGGTTTTTGTACAGCAATCGCGGCTTTCCCGATAGATTATTTC…
>ykoE_55
ATGTCAAAAGGTTTAAAGCTATCTGAAATACTAGTAACCGTACTTATTTCAGTAGTATTCGCAGTTATTTACAATTTATGGTGGTTTGTTTACAATGGTGTTCAAGCTACAGGCCTTCACCTCGAACAATTAACAAACGGGGTTTGGTTCATGGCAGCGATTGTCTGCTATCTAATTATTCCAAAACCAGGTATTGCTTTACTGGCTGAATTTGCTGCAGGTGCCGGCGAAACTATCATTATGGGTCGTTTCGATATTCCGACAATTGTTTACGCTTTTATACAAGGTTTAGCGTGTGAACTTGTCTTTGCAATTTTTAAATATCAATCTCGTTCAGTTATGGTAGCTATGTTAGCAGGTTTTTGTACAGCAATCGCGGCTTTCCCGATAGATTATTTC…
>ykoE_56
ATGTCAAAAGGTTTAAAGCTATCTGAAATACTAGTAACCGTACTTATTTCAGTAGTATTCGCAGTTATTTACAATTTATGGTGGTTTGTTTACAATGGTGTTCAAGCTACAGGCCTTCACCTCGAACAATTAACAAACGGGGTTTGGTTCATGGCAGCGATTGTCTGCTATCTAATTATTCCAAAACCAGGTATTGCTTTACTGGCTGAATTTGCTGCAGGTGCCGGCGAAACTATCATTATGGGTCGTTTCGATATTCCGACAATTGTTTACGCTTTTATACAAGGTTTAGCGTGTGAACTTGTCTTTGCAATTTTTAAATATCAATCTCGTTCAGTTATGGTAGCTATGTTAGCAGGTTTTTGTACAGCAATCGCGGCTTTCCCGATAGATTATTTC…
>ykoE_57
ATGTCAAAAGGTTTAAAGCTATCTGAAATACTAGTAACCGTACTTATTTCAGTAGTATTCGCAGTTATTTACAATTTATGGTGGTTTGTTTACAATTGTGTGCAAGCTACAGGCCTTCACCTCGAACAATTAACAAACGGGGTTTGGTTCATGGCAGCGATTGTCTGCTATCTAATTATTCCAAAACCAGGTATTGCTTTACTGGCTGAATTTGCTGCAGGTGCCGGCGAAACTATCATTATGGGTCGTTTCGATATTCCGACAATCGTTTACGCTTTCATACAAGGTTTAGCGTGTGAACTTGTCTTTGCAATTTTTAAATATCAATCTCGTTCAGTTATGGTAGCTATGTTAGCAGGTTTTTGTACAGCAATCGCGGCTTTCCCTATAGATTATTTC…
>ykoE_58
ATGTCAAAAGGTTTAAAGCTATCTGAAATACTAGTAACCGTTCTTATTTCAGTAGTATTCGCAGTTATTTACAATTTATGGTGGTTTGTTTACAATGGTGTGCAAGCTACAGGCCTTCACCTCGAACAATTAACAAACGGGGTTTGGTTCATGGCAGCTATTGTCTGCTATCTAATTATCCCAAAGCCAGGTATTGCTTTACTGGCTGAATTTGCTGCAGGTGCAGGCGAAACTATCATTATGGGTCGTTTCGATATTCCGACAATCGTTTACGCTTTTATACAAGGTTTAGCGTGTGAACTTGTCTTTGCAATTTTTAAATATCAATCACGTTCAGTTATGGTAGCTATGTTAGCAGGTTTTTGTACAGCAATCGCAGCTTTCCCGATAGATTATTTC…
>ykoE_59
ATGTCAAAAGGTTTAAAGCTATCTGAAATACTAGTAACCGTTCTTATTTCAGTAGTATTCGCAGTTATTTACAATTTATGGTGGTTTGTTTACAATGGTGTGCAAGCTACAGGCCTTCACCTCGAACAATTAACAAACGGGGTTTGGTTCATGGCAGCTATTGTCTGCTATCTAATTATCCCAAAGCCAGGTATTGCTTTACTGGCTGAATTTGCTGCAGGTGCAGGCGAAACTATCATTATGGGTCGTTTCGATATTCCGACAATCGTTTACGCTTTTATACAAGGTTTAGCGTGTGAACTTGTCTTTGCAATTTTTAAATATCAATCACGTTCAGTTATGGTAGCTATGTTAGCAGGTTTTTGTACAGCAATCGCAGCTTTCCCGATAGATTATTTC…
>ykoE_60
ATGTCAAAAGGTTTAAAGCTATCTGAAATTCTAGTAACCGTACTTATTTCAGTAGTATTCGCAGTTATTTACAATTTATGGTGGTTTGTTTACAATGGTGTGCAAGCTACAGGCCTTCACCTCGAACAATTAACAAACGGGGTTTGGTTCATGGCAGCGATTGTCTGCTATCTAATTATTCCAAAACCAGGTATTGCTTTATTGGCTGAATTTGCTGCAGGTGCCGGCGAAACTATCATTATGGGTCGTTTCGATATTCCGACAATCGTTTACGCTTTCATACAAGGTTTAGCGTGTGAACTTGCCTTTGCAATTTTTAAATATCAATCTCGTTCAGTTATGGTAGCTATGTTAGCAGGTTTTTGTACAGCTATCGCGGCTTTCCCGATCGATTATTTC…
>ykoE_61
ATGTCAAAAGGTTTAAAGCTATCTGAAATTCTAGTAACCGTACTTATTTCAGTAGTATTCGCAGTTATTTACAATTTATGGTGGTTTGTTTACAATGGTGTGCAAGCTACAGGCCTTCACCTCGAACAATTAACAAACGGGGTTTGGTTCATGGCAGCGATTGTCTGCTATCTAATTATTCCAAAACCAGGTATTGCTTTATTGGCTGAATTTGCTGCAGGTGCCGGCGAAACTATCATTATGGGTCGTTTCGATATTCCGACAATCGTTTACGCTTTCATACAAGGTTTAGCGTGTGAACTTGTCTTTGCAATTTTTAAATATCAATCTCGTTCAGTTATGATAGCTATGTTAGCAGGTTTTTGTACAGCTATCGCGGCTTTCCCGATCGATTATTTC…
>ykoE_62
ATGTCAAAAGGTTTAAAGCTATCTGAAATTCTAGTAACCGTACTTATTTCAGTAGTATTCGCAGTTATTTACAATTTATGGTGGTTTGTTTACAATGGTGTGCAAGCTACAGGCCTTCACCTCGAACAATTAACAAACGGGGTTTGGTTCATGGCAGCGATTGTCTGCTATCTAATTATTCCAAAACCAGGTATTGCTTTATTGGCTGAATTTGCTGCAGGTGCCGGCGAAACTATCATTATGGGTCGTTTCGATATTCCGACAATCGTTTACGCTTTCATACAAGGTTTAGCGTGTGAACTTGTCTTTGCAATTTTTAAATATCAATCTCGTTCAGTTATGGTAGCTATGTTAGCAGGTTTTTGTACAGCTATCACGGCTTTCCCGATCGATTATTTC…
>ykoE_63
ATGTCAAAAGGTTTAAAGCTATCTGAAATTCTAGTAACCGTACTTATTTCAGTAGTATTCGCAGTTATTTACAATTTATGGTGGTTTGTTTACAATGGTGTGCAAGCTACAGGCCTTCACCTCGAACAATTAACAAACGGGGTTTGGTTCATGGCAGCGATTGTCTGCTATCTAATTATTCCAAAACCAGGTATTGCTTTATTGGCTGAATTTGCTGCAGGTGCCGGCGAAACTATCATTATGGGTCGTTTCGATATTCCGACAATCGTTTACGCTTTCATACAAGGTTTAGCGTGTGAACTTGTCTTTGCAATTTTTAAATATCAATCTCGTTCAGTTATGGTAGCTATGTTAGCAGGTTTTTGTACAGCTATCGCGGCTTTCCCGATCGATTATTTC…
>ykoE_64
ATGTCAAAAGGTTTAAAGCTATCTGAAATTCTAGTAACCGTACTTATTTCAGTAGTATTCGCAGTTATTTACAATTTATGGTGGTTTGTTTACAATGGTGTGCAAGCTACAGGCCTTCACCTCGAACAATTAACAAACGGGGTTTGGTTCATGGCAGCGATTGTCTGCTATCTAATTATTCCAAAACCAGGTATTGCTTTATTGGCTGAATTTGCTGCAGGTGCCGGCGAAACTATCATTATGGGTCGTTTCGATATTCCGACAATCGTTTACGCTTTCATACAAGGTTTAGCGTGTGAACTTGTCTTTGCAATTTTTAAATATCAATCTCGTTCAGTTATGGTAGCTATGTTAGCAGGTTTTTGTACAGCTATCGCGGCTTTCCCGATCGATTATTTC…
>ykoE_65
ATGTCAAAAGGTTTAAAGCTATCTGAAATTCTAGTAACCGTACTTATTTCAGTAGTATTCGCAGTTATTTACAATTTATGGTGGTTTGTTTACAATGGTGTGCAAGCTACAGGCCTTCACCTCGAACAATTAACAAACGGGGTTTGGTTCATGGCAGCGATTGTCTGCTATCTAATTATTCCAAAACCAGGTATTGCTTTATTGGCTGAATTTGCTGCAGGTGCCGGCGAAACTATCATTATGGGTCGTTTCGATATTCCGACAATCGTTTACGCTTTCATACAAGGTTTAGCGTGTGAACTTGTCTTTGCAATTTTTAAATATCAATCTCGTTCAGTTATGGTAGCTATGTTAGCAGGTTTTTGTACAGCTATCGCGGCTTTCCCGATCGATTATTTC…
>ykoE_66
ATGTCAAAAGGTTTAAAGCTATCTGAAATTCTAGTAACCGTACTTATTTCAGTAGTATTCGCAGTTATTTACAATTTATGGTGGTTTGTTTACAATGGTGTGCAAGCTACAGGCCTTCACCTCGAACAATTAACAAACGGGGTTTGGTTCATGGCAGCGATTGTCTGCTATCTAATTATTCCAAAACCAGGTATTGCTTTATTGGCTGAATTTGCTGCAGGTGCCGGCGAAACTATCATTATGGGTCGTTTTGATATTCCGACAATCGTTTACGCTTTCATACAAGGTTTAGCGTGTGAACTTGTCTTTGCAATTTTTAAATATCAATCTCGTTCAGTTATGGTAGCTATGTTAGCAGGTTTTTGTACAGCTATCGCGGCTTTCCCGATCGATTATTTC…
>ykoE_67
ATGTCAAAAGGTTTAAAGCTATCTGAAATTCTAGTAACCGTACTTATTTCAGTGGTATTCGCAGTTATTTACAATTTATGGTGGTTTGTTTACAATGGTGTGCAAGCTACAGGCCTTCACCTCGAACAATTAACAAACGGGGTTTGGTTCATGGCAGCGATTGTCTGCTATCTAATTATTCCAAAACCAGGTATTGCTTTATTGGCTGAATTTGCTGCAGGTGCCGGCGAAACTATCATTATGGGTCGTTTCGATATTCCGACAATCGTTTACGCTTTCATACAAGGTTTAGCGTGTGAACTTGTCTTTGCAATTTTTAAATATCAATCTCGTTCAGTTATGGTAGCTATGTTAGCAGGTTTTTGTACAGCTATCGCGGCTTTCCCGATCGATTATTTC…
>yvdD_1
ATGAAACGAATCGCAATTTATTGTGGTGCAAGCAAAGGTCATGACCCTTCATATGTACAAAAAGCATACGATTTAGGTAAATATTTTGCTGAACAAGGTTATGAATTAGTATTTGGTGCAGGGTCAATTGGCATTATGGGTGCCATTCAAGATGGTGTATTAGATCATGGCGGCAAAGCTATTGGCGTCATGCCTAAAATGTTAGATGAACATGAAATCACAAGCCAACGTTTAACTGAATTAATTTTAGTTGATTCTATGCATGAACGTAAAAATAAAATGGCAGAACTTGCAGATGCATTTGTCATGGCTCCTGGTGGCGCAGGTTCACTAGAAGAATTTTTCGAAATGTATAGTTGGGCTCAAATAGGTATCCATGAAAAGCCTATTGCCATTTAT…
>yvdD_2
ATGAAACGAATCGCAGTTTATTGTGGTACAAGCAAAGGTCATGACCCTTCATATGTACAAAAAGCATACGATTTAGGTAAATATTTTGCTGAACAAGGTTATGAATTAGTATTTGGTGCAGGGTCAATTGGCATTATGGGTGCCATTCAAGATGGTGTATTAGATCATGGCGGCAAAGCTATTGGCGTCATGCCTAAAATGTTAGATGAACATGAAATCACAAGCCAACGTTTAACTGAATTAATTTTAGTTGATTCTATGCATGAACGTAAAAATAAAATGGCAGAACTTGCAGATGCATTTGTCATGGCTCCTGGTGGCGCAGGTTCACTAGAAGAATTTTTCGAAATGTATAGTTGGGCTCAAATAGGTATCCATGAAAAGCCTATTGCCATTTAT…
>yvdD_3
ATGAAACGAATCGCAGTTTATTGTGGTGCAAGCAAAGGTCATGACCCTTCATATGTACAAAAAACATACGATTTAGGTAAATATTTTGCTGAACAAGGTTATGAATTAGTATTTGGTGCAGGGTCAATTGGCATTATGGGTGCCATTCAAGATGGTGTATTAGATCATGGCGGCAAAGCTATTGGCGTCATGCCTAAAATGTTAGATGAACATGAAATCACAAGCCAACGTTTAACTGAATTAATTTTAGTTGATTCTATGCATGAACGTAAAAATAAAATGGCAGAACTTGCAGATGCATTTGTCATGGCTCCTGGTGGCGCAGGTTCACTAGAAGAATTTTTCGAAATGTATAGTTGGGCTCAAATAGGTATCCATGAAAAGCCTATTGCCATTTAT…
>yvdD_4
ATGAAACGAATCGCAGTTTATTGTGGTGCAAGCAAAGGTCATGACCCTTCATATGTACAAAAAGCATACGATTTAGGTAAATATTTTGCTGAACAAGGTTATGAATTAGTATTTGGCGCAGGGTCAATTGGCATTATGGGTGCCATTCAAGATGGTGTATTAGATCATGGCGGCAAAGCTATTGGCGTCATGCCTAAAATGTTAGATGAACATGAAATCACAAGCCAACGTTTAACTGAATTAATTTTAGTTGATTCTATGCATGAACGTAAAAATAAAATGGCAGAACTTGCAGATGCATTTGTCATGGCTCCTGGTGGCGCAGGTTCACTAGAAGAATTTTTCGAAATGTATAGTTGGGCTCAAATAGGTATCCATGAAAAGCCTATTGCCATTTAT…
>yvdD_5
ATGAAACGAATCGCAGTTTATTGTGGTGCAAGCAAAGGTCATGACCCTTCATATGTACAAAAAGCATACGATTTAGGTAAATATTTTGCTGAACAAGGTTATGAATTAGTATTTGGTGCAGGATCAATTGGTATTATGGGTGCCATTCAAGATGGTGTATTAGATCATGGCGGCAAAGCTATTGGCGTCATGCCTAAAATGTTAGATGAACATGAAATCACAAGCCAACGTTTAACTGAATTAATTTTAGTTGATTCTATGCATGAACGTAAAAATAAAATGGCAGAACTTGCAGATGCATTTGTCATGGCTCCTGGTGGCGCAGGTTCACTAGAAGAATTTTTCGAAATGTATAGTTGGGCACAAATAGGTATCCATGAAAAGCCTATTGCCATTTAT…
>yvdD_6
ATGAAACGAATCGCAGTTTATTGTGGTGCAAGCAAAGGTCATGACCCTTCATATGTACAAAAAGCATACGATTTAGGTAAATATTTTGCTGAACAAGGTTATGAATTAGTATTTGGTGCAGGATCAATTGGTATTATGGGTGCCATTCAAGATGGTGTATTAGATCATGGCGGCAAAGCTATTGGCGTCATGCCTAAAATGTTAGATGAACATGAAATCACAAGCCAACGTTTAACTGAATTAATTTTAGTTGATTCTATGCATGAACGTAAAAATAAAATGGCAGAACTTGCAGATGCATTTGTCATGGCTCCTGGTGGCGCAGGTTCACTAGAAGAATTTTTCGAAATGTATAGTTGGGCTCAAATAGGTATCCATGAAAAGCCTATTGCCATTTAT…
>yvdD_7
ATGAAACGAATCGCAGTTTATTGTGGTGCAAGCAAAGGTCATGACCCTTCATATGTACAAAAAGCATACGATTTAGGTAAATATTTTGCTGAACAAGGTTATGAATTAGTATTTGGTGCAGGATCAATTGGTATTATGGGTGCCATTCAAGATGGTGTATTAGATCATGGCGGCAAAGCTATTGGCGTCATGCCTAAAATGTTAGATGAACATGAAATCACAAGCCAACGTTTAACTGAATTAATTTTAGTTGATTCTATGCATGAACGTAAAAATAAAATGGCAGAACTTGCAGATGCATTTGTCATGGCTCCTGGTGGCGCAGGTTCACTAGAAGAATTTTTCGAAATGTATAGTTGGGCTCAAATAGGTATCCATGAAAAGCCTATTGCCATTTAT…
>yvdD_8
ATGAAACGAATCGCAGTTTATTGTGGTGCAAGCAAAGGTCATGACCCTTCATATGTACAAAAAGCATACGATTTAGGTAAATATTTTGCTGAACAAGGTTATGAATTAGTATTTGGTGCAGGGTCAATTGGCATTATGGATGCCATTCAAGATGGTGTATTAGATCATGGCGGCAAAGCTATTGGCGTCATGCCTAAAATGTTAGATGAACATGAAATCACAAGCCAACGTTTAACTGAATTAATTTTAGTTGATTCTATGCATGAACGTAAAAATAAAATGGCAGAACTTGCAGATGCATTTGTCATGGCTCCTGGTGGCGCAGGTTCACTAGAAGAATTTTTCGAAATGTATAGTTGGGCTCAAATAGGTATCCATGAAAAGCCTATTGCCATTTAT…
>yvdD_9
ATGAAACGAATCGCAGTTTATTGTGGTGCAAGCAAAGGTCATGACCCTTCATATGTACAAAAAGCATACGATTTAGGTAAATATTTTGCTGAACAAGGTTATGAATTAGTATTTGGTGCAGGGTCAATTGGCATTATGGGTGCCATTCAAGATGGTGTATTAAATCATGGCGGCAAAGCTATTGGCGTCATGCCTAAAATGTTAGATGAACATGAAATCACAAGCCAACGTTTAACTGAATTAATTTTAGTTGATTCTATGCATGAACGTAAAAATAAAATGGCAGAACTTGCAGATGCATTTGTCATGGCTCCTGGTGGCGCAGGTTCACTAGAAGAATTTTTCGAAATGTATAGTTGGGCTCAAATAGGTATCCATGAAAAGCCTATTGCCATTTAT…
>yvdD_10
ATGAAACGAATCGCAGTTTATTGTGGTGCAAGCAAAGGTCATGACCCTTCATATGTACAAAAAGCATACGATTTAGGTAAATATTTTGCTGAACAAGGTTATGAATTAGTATTTGGTGCAGGGTCAATTGGCATTATGGGTGCCATTCAAGATGGTGTATTAAATCATGGCGGCAAAGCTATTGGCGTCATGCCTAAAATGTTAGATGAACATGAAATCACAAGCCAACGTTTAACTGAATTAATTTTAGTTGATTCTATGCATGAACGTAAAAATAAAATGGCAGAACTTGCAGATGCATTTGTCATGGCTCCTGGTGGCGCAGGTTCACTAGAAGAATTTTTCGAAATGTATAGTTGGGCTCAAATAGGTATCCATGAAAAGCCTATTGCCATTTAT…
>yvdD_11
ATGAAACGAATCGCAGTTTATTGTGGTGCAAGCAAAGGTCATGACCCTTCATATGTACAAAAAGCATACGATTTAGGTAAATATTTTGCTGAACAAGGTTATGAATTAGTATTTGGTGCAGGGTCAATTGGCATTATGGGTGCCATTCAAGATGGTGTATTAAATCATGGCGGCAAAGCTATTGGCGTCATGCCTAAAATGTTAGATGAACATGAAATCACAAGCCAACGTTTAACTGAATTAATTTTAGTTGATTCTATGCATGAACGTAAAAATAAAATGGCAGAACTTGCAGATGCATTTGTCATGGCTCCTGGTGGCGCAGGTTCACTTGAAGAATTTTTCGAAATGTATAGTTGGGCTCAAATAGGTATCCATGAAAAGCCTATTGCCATTTAT…
>yvdD_12
ATGAAACGAATCGCAGTTTATTGTGGTGCAAGCAAAGGTCATGACCCTTCATATGTACAAAAAGCATACGATTTAGGTAAATATTTTGCTGAACAAGGTTATGAATTAGTATTTGGTGCAGGGTCAATTGGCATTATGGGTGCCATTCAAGATGGTGTATTAAATCATGGCGGCAAAGCTATTGGCGTCATGCCTAAAATGTTAGATGAACATGAAATCACAAGCCAACGTTTAACTGAATTAATTTTAGTTGATTGTATGCATGAACGTAAAAATAAAATGGCAGAACTTGCAGATGCATTTGTCATGGCTCCTGGTGGCGCAGGTTCACTAGAAGAATTTTTCGAAATGTATAGTTGGGCTCAAATAGGTATCCATGAAAAGCCTATTGCCATTTAT…
>yvdD_13
ATGAAACGAATCGCAGTTTATTGTGGTGCAAGCAAAGGTCATGACCCTTCATATGTACAAAAAGCATACGATTTAGGTAAATATTTTGCTGAACAAGGTTATGAATTAGTATTTGGTGCAGGGTCAATTGGCATTATGGGTGCCATTCAAGATGGTGTATTAAATCATTGCGGCAAAGCTATTGGCGTCATGCCTAAAATGTTAGATGAACATGAAATCACAAGCCAACGTTTAACTGAATTAATTTTAGTTGATTCTATGCATGAACGTAAAAATAAAATGGCAGAACTTGCAGATGCATTTGTCATGGCTCCTGGTGGCGCAGGTTCACTAGAAGAATTTTTCGAAATGTATAGTTGGGCTCAAATAGGTATCCATGAAAAGCCTATTGCCATTTAT…
>yvdD_14
ATGAAACGAATCGCAGTTTATTGTGGTGCAAGCAAAGGTCATGACCCTTCATATGTACAAAAAGCATACGATTTAGGTAAATATTTTGCTGAACAAGGTTATGAATTAGTATTTGGTGCAGGGTCAATTGGCATTATGGGTGCCATTCAAGATGGTGTATTAGATCATGGCGGCAAAGCTATTGGCGTCATGCCTAAAATGTTAGATGAACATGAAATCACAAGCCAACGTTTAACTGAATTAATTTTAGTTGATTCTATGCATGAACGTAAAAATAAAATGGCAGAACTTGCAGATGCATTTGTCATGGCTCCTGGTGGCGCAGGTTCACTAGAAGAATTTTTCGAAATGTATAGTTGGACTCAAATAGGTATCCATGAAAAGCCTATTGCCATTTAT…
>yvdD_15
ATGAAACGAATCGCAGTTTATTGTGGTGCAAGCAAAGGTCATGACCCTTCATATGTACAAAAAGCATACGATTTAGGTAAATATTTTGCTGAACAAGGTTATGAATTAGTATTTGGTGCAGGGTCAATTGGCATTATGGGTGCCATTCAAGATGGTGTATTAGATCATGGCGGCAAAGCTATTGGCGTCATGCCTAAAATGTTAGATGAACATGAAATCACAAGCCAACGTTTAACTGAATTAATTTTAGTTGATTCTATGCATGAACGTAAAAATAAAATGGCAGAACTTGCAGATGCATTTGTCATGGCTCCTGGTGGCGCAGGTTCACTAGAAGAATTTTTCGAAATGTATAGTTGGGCTCAAATAGGTATCCATGAAAAGCCTATTGCCAATTAT…
>yvdD_16
ATGAAACGAATCGCAGTTTATTGTGGTGCAAGCAAAGGTCATGACCCTTCATATGTACAAAAAGCATACGATTTAGGTAAATATTTTGCTGAACAAGGTTATGAATTAGTATTTGGTGCAGGGTCAATTGGCATTATGGGTGCCATTCAAGATGGTGTATTAGATCATGGCGGCAAAGCTATTGGCGTCATGCCTAAAATGTTAGATGAACATGAAATCACAAGCCAACGTTTAACTGAATTAATTTTAGTTGATTCTATGCATGAACGTAAAAATAAAATGGCAGAACTTGCAGATGCATTTGTCATGGCTCCTGGTGGCGCAGGTTCACTAGAAGAATTTTTCGAAATGTATAGTTGGGCTCAAATAGGTATCCATGAAAAGCCTATTGCCATTTAT…
>yvdD_17
ATGAAACGAATCGCAGTTTATTGTGGTGCAAGCAAAGGTCATGACCCTTCATATGTACAAAAAGCATACGATTTAGGTAAATATTTTGCTGAACAAGGTTATGAATTAGTATTTGGTGCAGGGTCAATTGGCATTATGGGTGCCATTCAAGATGGTGTATTAGATCATGGCGGCAAAGCTATTGGCGTCATGCCTAAAATGTTAGATGAACATGAAATCACAAGCCAACGTTTAACTGAATTAATTTTAGTTGATTCTATGCATGAACGTAAAAATAAAATGGCAGAACTTGCAGATGCATTTGTCATGGCTCCTGGTGGCGCAGGTTCACTAGAAGAATTTTTCGAAATGTATAGTTGGGCTCAAATAGGTATCCATGAAAAGCCTATTGCCATTTAT…
>yvdD_18
ATGAAACGAATCGCAGTTTATTGTGGTGCAAGCAAAGGTCATGACCCTTCATATGTACAAAAAGCATACGATTTAGGTAAATATTTTGCTGAACAAGGTTATGAATTAGTATTTGGTGCAGGGTCAATTGGCATTATGGGTGCCATTCAAGATGGTGTATTAGATCATGGCGGCAAAGCTATTGGCGTCATGCCTAAAATGTTAGATGAACATGAAATCACAAGCCAACGTTTAACTGAATTAATTTTAGTTGATTCTATGCATGAACGTAAAAATAAAATGGCAGAACTTGCAGATGCATTTGTCATGGCTCCTGGTGGCGCAGGTTCACTAGAAGAATTTTTCGAAATGTATAGTTGGGCTCAAATAGGTATCCATGAAAAGCCTATTGCCATTTAT…
>yvdD_19
ATGAAACGAATCGCAGTTTATTGTGGTGCAAGCAAAGGTCATGACCCTTCATATGTACAAAAAGCATACGATTTAGGTAAATATTTTGCTGAACAAGGTTATGAATTAGTATTTGGTGCAGGGTCAATTGGCATTATGGGTGCCATTCAAGATGGTGTATTAGATCATGGCGGCAAAGCTATTGGCGTCATGCCTAAAATGTTAGATGAACATGAAATCACAAGCCAACGTTTAACTGAATTAATTTTAGTTGATTCTATGCATGAACGTAAAAATAAAATGGCAGAACTTGCAGATGCATTTGTCATGGCTCCTGGTGGCGCAGGTTCACTAGAAGAATTTTTCGAAATGTATAGTTGGGCTCAAATAGGTATCCATGAAAAGCCTATTGCCATTTAT…
>yvdD_20
ATGAAACGAATCGCAGTTTATTGTGGTGCAAGCAAAGGTCATGACCCTTCATATGTACAAAAAGCATACGATTTAGGTAAATATTTTGCTGAACAAGGTTATGAATTAGTATTTGGTGCAGGGTCAATTGGCATTATGGGTGCCATTCAAGATGGTGTATTAGATCATGGCGGCAAAGCTATTGGCGTCATGCCTAAAATGTTAGATGAACATGAAATCACAAGCCAACGTTTAACTGACTTAATTTTAGTTGATTCTATGCATGAACGTAAAAATAAAATGGCAGAACTTGCAGATGCATTTGTCATGGCTCCTGGTGGCGCAGGTTCACTAGAAGAATTTTTCGAAATGTATAGTTGGGCTCAAATAGGTATCCATGAAAAGCCTATTGCCATTTAT…
>yvdD_21
ATGAAACGAATCGCAGTTTATTGTGGTGCAAGCAAAGGTCATGACCCTTCATATGTACAAAAAGCATACGATTTAGGTAAATATTTTGCTGAACAAGGTTATGAATTAGTATTTGGTGCAGGGTCAATTGGCATTATGGGTGCCATTCAAGATGGTGTATTAGATCATGGCGGCAAAGCTATTGGCGTCATGCCTAAAATGTTAGATGAACATGAAATTACAAGCCAACGTTTAACTGAATTAATTTTAGTTGATTCTATGCATGAACGTAAAAATAAAATGGCAGAACTTGCAGATGCATTTGTCATGGCTCCTGGTGGCGCAGGTTCACTAGAAGAATTTTTCGAAATGTATAGTTGGGCTCAAATAGGTATCCATGAAAAGCCTATTGCCATTTAT…
>yvdD_22
ATGAAACGAATCGCAGTTTATTGTGGTGCAAGCAAAGGTCATGACCCTTCATATGTACAAAAAGCATACGATTTAGGTAAATATTTTGCTGAACAAGGTTATGAATTAGTATTTGGTGCAGGGTCAATTGGTATTATGGGTGCCATTCAAGATGGTGTATTAGATCATGGCGGCAAAGCTATTGGCGTCATGCCTAAAATGTTAGATGAACAAGAAATCACAAGCCAACGTTTAACTGAATTAATTTTAGTTGATTCTATGCATGAACGTAAAAATAAAATGGCAGAACTTGCAGATGCATTTGTCATGGCTCCTGGTGGCGCAGGTTCACTAGAAGAATTTTTCGAAATGTATAGTTGGGCTCAAATAGGTATCCATGAAAAGCCTATTGCCATTTAT…
>yvdD_23
ATGAAACGAATCGCAGTTTATTGTGGTGCAAGCAAAGGTCATGACCCTTCATATGTACAAAAAGCATACGATTTAGGTAAATATTTTGCTGAACAAGGTTATGAATTAGTATTTGGTGCAGGGTCAATTGGTATTATGGGTGCCATTCAAGATGGTGTATTAGATCATGGCGGCAAAGCTATTGGCGTCATGCCTAAAATGTTAGATGAACATGAAATCACAAGCCAACGTTTAACTGAATTAATTCTAGTTGATTCTATGCATGAACGTAAAAATAAAATGGCAGAACTTGCAGATGCATTTGTCATGGCTCCCGGCGGCGCAGGTTCACTAGAAGAATTTTTCGAAATGTATAGTTGGGCTCAAATTGGTATCCATGAAAAGCCTATTGCCATTTAT…
>yvdD_24
ATGAAACGAATCGCAGTTTATTGTGGTGCAAGCAAAGGTCATGACCCTTCATATGTACAAAAAGCATACGATTTAGGTAAATATTTTGCTGAACAAGGTTATGAATTAGTATTTGGTGCAGGGTCAATTGGTATTATGGGTGCCATTCAAGATGGTGTATTAGATCATGGCGGCAAAGCTATTGGCGTCATGCCTAAAATGTTAGATGAACATGAAATCACAAGCCAACGTTTAACTGAATTAATTCTAGTTGATTCTATGCATGAACGTAAAAATAAAATGGCAGAACTTGCAGATGCATTTGTCATGGCTCCCGGCGGCGCAGGTTCACTAGAAGAATTTTTCGAAATGTATAGTTGGGCTCAAATTGGTATCCATGAAAAGCCTATTGCCATTTAT…
>yvdD_25
ATGAAACGAATCGCAGTTTATTGTGGTGCAAGCAAAGGTCATGACCCTTCATATGTACAAAAAGCATACGATTTAGGTAAATATTTTGCTGAACAAGGTTATGAATTAGTATTTGGTGCAGGGTCAATTGGTATTATGGGTGCCATTCAAGATGGTGTATTAGATCATGGCGGCAAAGCTATTGGCGTCATGCCTAAAATGTTAGATGAACATGAAATCACAAGCCAACGTTTAACTGAATTAATTCTAGTTGATTCTATGCATGAACGTAAAAATAAAATGGCAGAACTTGCAGATGCATTTGTCATGGCTCCCGGCGGCGCAGGTTCACTAGAAGAATTTTTCGAAATGTATAGTTGGGCTCAAATTGGTATCCATGAAAAGCCTATTGCCATTTAT…
>yvdD_26
ATGAAACGAATCGCAGTTTATTGTGGTGCAAGCAAAGGTCATGACCCTTCATATGTACAAAAAGCATACGATTTAGGTAAATATTTTGCTGAACAAGGTTATGAATTAGTATTTGGTGCAGGGTCAATTGGTATTATGGGTGCCATTCAAGATGGTGTATTAGATCATGGCGGCAAAGCTATTGGCGTCATGCCTAAAATGTTAGATGAACATGAAATCACAAGCCAACGTTTAACTGAATTAATTTTAGTTGATTCTATGCATGAACGTAAAAATAAAATGGCAGAACTTGCAGATGCATTTGTCATGGCTCCTGGTGGCGCAGGTTCACTAGAAGAATTTTTCGAAATGTATAGTTGGGCTCAAATAGGTATCCATGAAAAGCCTATTGCCATTTAT…
>yvdD_27
ATGAAACGAATCGCAGTTTATTGTGGTGCAAGCAAAGGTCATGACCCTTCATATGTACAAAAAGCATACGATTTAGGTAAATATTTTGCTGAACAAGGTTATGAATTAGTATTTGGTGCAGGGTCAATTGGTATTATGGGTGCCATTCAAGATGGTGTATTAGATCATGGCGGCAAAGCTATTGGCGTCATGCCTAAAATGTTAGATGAACATGAAATCACAAGCCAACGTTTAACTGAATTAATTTTAGTTGATTCTATGCATGAACGTAAAAATAAAATGGCAGAACTTGCAGATGCATTTGTCATGGCTCCTGGTGGCGCAGGTTCACTAGAAGAATTTTTCGAAATGTATAGTTGGGCTCAAATAGGTATCCATGAAAAGCCTATTGCCATTTAT…
>yvdD_28
ATGAAACGAATCGCAGTTTATTGTGGTGCAAGCAAAGGTCATGACCCTTCATATGTACAAAAAGCATACGATTTAGGTAACTATTTTGCTGAACAAGGTTATGAATTAGTATTTGGTGCAGGGTCAATTGGTATTATGGGTGCCATTCAAGATGGTGTATTAGATCATGGCGGCAAAGCTATTGGCGTCATGCCTAAAATGTTAGATGAACATGAAATCACAAGCCAACGTTTAACTGAATTAATTTTAGTTGATTCTATGCATGAACGTAAAAATAAAATGGCAGAACTTGCAGATGCATTTGTCATGGCTCCTGGTGGCGCAGGTTCACTAGAAGAATTTTTCGAAATGTATAGTTGGGCTCAAATAGGTATCCATGAAAAGCCTATTGCCATTTAT…
>yvdD_29
ATGAAACGAATCGCAGTTTATTGTGGTGCAAGCAAAGGTCATGACCCTTCATATGTACAAAAAGCATACGATTTAGGTAACTATTTTGCTGAACAAGGTTATGAATTAGTATTTGGTGCAGGGTCAATTGGTATTATGGGTGCCATTCAAGATGGTGTATTAGATCATGGCGGCAAAGCTATTGGCGTCATGCCTAAAATGTTAGATGAACATGAAATCACAAGCCAACGTTTAACTGAATTAATTTTAGTTGATTCTATGCATGAACGTAAAAATAAAATGGCAGAACTTGCAGATGCATTTGTCATGGCTCCTGGTGGCGCAGGTTCACTAGAAGAATTTTTCGAAATGTATAGTTGGGCTCAAATAGGTATCCATGAAAAGCCTATTGCCATTTAT…
>yvdD_30
ATGAAACGAATCGCAGTTTATTGTGGTGCAAGTAAAGGTCATGACCCTTCATATGTACAAAAAGCATACGATTTAGGTAAATATTTTGCTGAACAAGGTTATGAATTAGTATTTGGTGCAGGATCAATTGGTATTATGGGTGCCATTCAAGATGGTGTATTAGATCATGGCGGCAAAGCTATTGGCGTCATGCCTAAAATGTTAGATGAACATGAAATCACAAGCCAACGTTTAACTGAATTAATTTTAGTTGATTCTATGCATGAACGTAAAAATAAAATGGCAGAACTTGCAGATGCATTTGTCATGGCTCCTGGTGGCGCAGGTTCACTAGAAGAATTTTTCGAAATGTATAGTTGGGCTCAAATAGGTATCCATGAAAAGCCTATTGCCATTTAT…
>yvdD_31
ATGAAGCGAATCGCAGTTTATTGTGGTGCAAGCAAAGGTCATGACCCTTCATATATACAAAAAGCATACGATTTAGGTAAATATTTTGCTGAACAAGGTTATGAATTAGTATTTGGTGCAGGGTCAATTGGTATTATGGGTGCCATTCAAGATGGTGTATTAGATCATGGTGGCAAAGCTATTGGCGTCATGCCTAAAATGTTAGATGAACATGAAATCACAAGCCAACGTTTAACTGAATTAATTTTAGTTGATTCTATGCATGAACGTAAAAATAAAATGGCAGAACTTGCAGATGCATTTGTCATGGCTCCTGGTGGCGCAGGTTCACTAGAAGAATTTTTCGAAATGTATAGTTGGGCTCAAATAGGTATCCATGAAAAGCCTATTGCCATTTAT…
>yvdD_32
ATGAAGCGAATCGCAGTTTATTGTGGTGCAAGCAAAGGTCATGACCCTTCATATGTACAAAAAGCATACAATTTAGGTAAATATTTTGCTGAACAAGGTTATGAATTAGTATTTGGTGCAGGGTCAATTGGTATTATGGATGCCATTCAAGATGGTGTATTAGATCATGGTGGCAAAGCTATTGGTGTCATGCCTAAAATGTTAGATGAACATGAAATCACAAGCCAACGTTTAACTGAATTAATTTTAGTTGATTCTATGCATGAACGTAAAAATAAAATGGCAGAACTTGCAGATGCATTTGTCATGGCTCCCGGTGGCGCAGGTTCACTAGAAGAATTTTTCGAAATGTATAGTTGGGCTCAAATAGGTATCCATGAAAAGCCTATTGCCATTTAT…
>yvdD_33
ATGAAGCGAATCGCAGTTTATTGTGGTGCAAGCAAAGGTCATGACCCTTCATATGTACAAAAAGCATACAATTTAGGTAAATATTTTGCTGAACAAGGTTATGAATTAGTATTTGGTGCAGGGTCAATTGGTATTATGGGTGCCATTCAAGATGGTGTATTAGATCATGGTGGCAAAGCTATTGGTGTCATGCCTAAAATGTTAGATGAACATGAAATCACAAGCCAACGTTTAACTGAATTAATTTTAGTTGATTCTATGCATGAACGTAAAAATAAAATGGCAGAACTTGCAGATGCATTTGTCATGGCTCCCGGTGGCGCAGGTTCACTAGAAGAATTTTTCGAAATGTATAGCTGGGCTCAAATAGGTATCCATGAAAAGCCTATTGCCATTTAT…
>yvdD_34
ATGAAGCGAATCGCAGTTTATTGTGGTGCAAGCAAAGGTCATGACCCTTCATATGTACAAAAAGCATACAATTTAGGTAAATATTTTGCTGAACAAGGTTATGAATTAGTATTTGGTGCAGGGTCAATTGGTATTATGGGTGCCATTCAAGATGGTGTATTAGATCATGGTGGCAAAGCTATTGGTGTCATGCCTAAAATGTTAGATGAACATGAAATCACAAGCCAACGTTTAACTGAATTAATTTTAGTTGATTCTATGCATGAACGTAAAAATAAAATGGCAGAACTTGCAGATGCATTTGTCATGGCTCCCGGTGGCGCAGGTTCACTAGAAGAATTTTTCGAAATGTATAGTTGGGCTCAAATAGGTATCCATGAAAAGCCTATTGCCATTTAT…
>yvdD_35
ATGAAGCGAATCGCAGTTTATTGTGGTGCAAGCAAAGGTCATGACCCTTCATATGTACAAAAAGCATACGATTTAGGTAAATATTTTGCTGAACAAGGCTATGAATTAGTATTTGGTGCAGGGTCAATTGGTATTATGGGTGCCATTCAAGATGGTGTATTAGATCATGGCGGCAAAGCTATTGGCGTCATGCCTAAAATGTTAGATGAACATGAAATCACAAGCCAACGTTTAACTGAATTAATTTTAGTTGATTCTATGCATGAACGTAAAAATAAAATGGCAGAACTTGCAGATGCATTTGTCATGGCTCCTGGTGGCGCAGGTTCACTAGAAGAATTTTTCGAAATGTATAGTTGGGCTCAAATAGGTATCCATGAAAAGCCTATTGCCATTTAT…
>yvdD_36
ATGAAGCGAATCGCAGTTTATTGTGGTGCAAGCAAAGGTCATGACCCTTCATATGTACAAAAAGCATACGATTTAGGTAAATATTTTGCTGAACAAGGCTATGAATTAGTATTTGGTGCAGGGTCAATTGGTATTATGGGTGCCATTCAAGATGGTGTATTAGATCATGGCGGCAAAGCTATTGGCGTCATGCCTAAAATGTTAGATGAACATGAAATCACAAGCCAACGTTTAACTGAATTAATTTTAGTTGATTCTATGCATGAACGTAAAAATAAAATGGCAGAACTTGCAGATGCATTTGTCATGGCTCCTGGTGGCGCAGGTTCACTAGAAGAATTTTTCGAAATGTATAGTTGGGCTCAAATAGGTATCCATGAAAAGCCTATTGCCATTTAT…
>yvdD_37
ATGAAGCGAATCGCAGTTTATTGTGGTGCAAGCAAAGGTCATGACCCTTCATATGTACAAAAAGCATACGATTTAGGTAAATATTTTGCTGAACAAGGCTATGAATTAGTATTTGGTGCAGGGTCAATTGGTATTATGGGTGCCATTCAAGATGGTGTATTAGATCATGGTGGCAAAGCTATTGGCGTCATGCCTAAAATGTTAGATGAACATGAAATCACAAGCCAACGTTTAACTGAATTAATTTTAGTTGATTCTATGCATGAACGTAAAAATAAAATGGCAGAACTTGCAGATGCATTTGTCATGGCTCCTGGTGGCGCAGGTTCACTAGAAGAATTTTTCGAAATGTATAGTTGGGCTCAAATAGGTATCCATGAAAAGCCTATTGCCATTTAT…
>yvdD_38
ATGAAGCGAATCGCAGTTTATTGTGGTGCAAGCAAAGGTCATGACCCTTCATATGTACAAAAAGCATACGATTTAGGTAAATATTTTGCTGAACAAGGTTATGAATTAGTATTTGGTGCAGGCTCAATTGGTATTATGGGTGCCATTCAAGATGGTGTATTAGATCATGGTGGCAAAGCTATTGGCGTCATGCCTAAAATGTTAGATGAACATGAAATCACAAGCCAACGTTTAACTGAATTAATTTTAGTTGATTCTATGCATGAACGTAAAAATAAAATGGCAGAACTTGCAGATGCATTTGTCATGGCTCCTGGTGGCGCAGGTTCACTAGAAGAATTTTTCGAAATGTATAGTTGGGCTCAAATAGGTATCCATGAAAAGCCTATTGCCATTTAT…
>yvdD_39
ATGAAGCGAATCGCAGTTTATTGTGGTGCAAGCAAAGGTCATGACCCTTCATATGTACAAAAAGCATACGATTTAGGTAAATATTTTGCTGAACAAGGTTATGAATTAGTATTTGGTGCAGGGTCAATTGGTATTATGGGTGCCATTCAAGATGGTGTATTAGATCATGGCGGCAAAGCTATTGGCGTCATGCCTAAAATGTTAGATGAACATGAAATCACAAGCCAACGTTTAACCGAATTAATTTTAGTTGATTCTATGCATGAACGTAAAAATAAAATGGCAGAACTTGCAGATGCATTTGTCATGGCTCCTGGTGGCGCAGGTTCACTAGAAGAATTTTTCGAAATGTATAGTTGGGCTCAAATAGGTATCCATGAAAAGCCTATTGCCATTTAT…
>yvdD_40
ATGAAGCGAATCGCAGTTTATTGTGGTGCAAGCAAAGGTCATGACCCTTCATATGTACAAAAAGCATACGATTTAGGTAAATATTTTGCTGAACAAGGTTATGAATTAGTATTTGGTGCAGGGTCAATTGGTATTATGGGTGCCATTCAAGATGGTGTATTAGATCATGGCGGCAAAGCTATTGGCGTCATGCCTAAAATGTTAGATGAACATGAAATCACAAGCCAACGTTTAACTGAATTAATTTTAGTTGATTCTATGCATGAACGTAAAAATAAAATGGCAGAACTTGCAGATGCATTTGTCATGGCTCCTGGTGGCGCAGGTTCACTAGAAGAATTTTTCGAAATGTATAGTTGGGCTCAAATAGGCATCCATGAAAAGCCTATTGCCATTTAT…
>yvdD_41
ATGAAGCGAATCGCAGTTTATTGTGGTGCAAGCAAAGGTCATGACCCTTCATATGTACAAAAAGCATACGATTTAGGTAAATATTTTGCTGAACAAGGTTATGAATTAGTATTTGGTGCAGGGTCAATTGGTATTATGGGTGCCATTCAAGATGGTGTATTAGATCATGGCGGCAAAGCTATTGGCGTCATGCCTAAAATGTTAGATGAACATGAAATCACAAGCCAACGTTTAACTGAATTAATTTTAGTTGATTCTATGCATGAACGTAAAAATAAAATGGCAGAACTTGCAGATGCATTTGTCATGGCTCCTGGTGGCGCAGGTTCACTAGAAGAATTTTTCGAAATGTATAGTTGGGCTCAAATAGGCATCCATGAAAAGCCTATTGTCATTTAT…
>yvdD_42
ATGAAGCGAATCGCAGTTTATTGTGGTGCAAGCAAAGGTCATGACCCTTCATATGTACAAAAAGCATACGATTTAGGTAAATATTTTGCTGAACAAGGTTATGAATTAGTATTTGGTGCAGGGTCAATTGGTATTATGGGTGCCATTCAAGATGGTGTATTAGATCATGGCGGCAAAGCTATTGGCGTCATGCCTAAAATGTTAGATGAACATGAAATCACAAGCCAACGTTTAACTGAATTAATTTTAGTTGATTCTATGCATGAACGTAAAAATAAAATGGCAGAACTTGCAGATGCATTTGTCATGGCTCCTGGTGGCGCAGGTTCACTAGAAGAATTTTTCGAAATGTATAGTTGGGCTCAAATAGGTATCCATGAAAAGCCTATTGCCATTTAT…
>yvdD_43
ATGAAGCGAATCGCAGTTTATTGTGGTGCAAGCAAAGGTCATGACCCTTCATATGTACAAAAAGCATACGATTTAGGTAAATATTTTGCTGAACAAGGTTATGAATTAGTATTTGGTGCAGGGTCAATTGGTATTATGGGTGCCATTCAAGATGGTGTATTAGATCATGGCGGCAAAGCTATTGGCGTCATGCCTAAAATGTTAGATGAACATGAAATCACAAGCCAACGTTTAACTGAATTAATTTTAGTTGATTCTATGCATGAACGTAAAAATAAAATGGCAGAACTTGCAGATGCATTTGTCATGGCTCCTGGTGGCGCAGGTTCACTAGAAGAATTTTTCGAAATGTATAGTTGGGCTCAAATAGGTATCCATGAAAAGCCTATTGCCATTTAT…
>yvdD_44
ATGAAGCGAATCGCAGTTTATTGTGGTGCAAGCAAAGGTCATGACCCTTCATATGTACAAAAAGCATACGATTTAGGTAAATATTTTGCTGAACAAGGTTATGAATTAGTATTTGGTGCAGGGTCAATTGGTATTATGGGTGCCATTCAAGATGGTGTATTAGATCATGGCGGCAAAGCTATTGGCGTCATGCCTAAAATGTTAGATGAACATGAAATCACAAGCCAACGTTTAACTGAATTAATTTTAGTTGATTCTATGCATGAACGTAAAAATAAAATGGCAGAACTTGCAGATGCATTTGTCATGGCTCCTGGTGGCGCAGGTTCACTAGAAGAATTTTTCGAAATGTATAGTTGGGCTCAAATAGGTATCCATGAAAAGCCTATTGCCATTTAT…
>yvdD_45
ATGAAGCGAATCGCAGTTTATTGTGGTGCAAGCAAAGGTCATGACCCTTCATATGTACAAAAAGCATACGATTTAGGTAAATATTTTGCTGAACAAGGTTATGAATTAGTATTTGGTGCAGGGTCAATTGGTATTATGGGTGCCATTCAAGATGGTGTATTAGATCATGGCGGCAAAGCTATTGGCGTCATGCCTAAAATGTTAGATGAACATGAAATCACAAGCCAACGTTTAACTGAATTAATTTTAGTTGATTCTATGCATGAACGTAAAAATAAAATGGCAGAACTTGCAGATGCATTTGTCATGGCTCCTGGTGGCGCAGGTTCACTAGAAGAATTTTTCGAAATGTATAGTTGGGCTCAAATAGGTATCCATGAAAAGCCTATTGCCATTTAT…
>yvdD_46
ATGAAGCGAATCGCAGTTTATTGTGGTGCAAGCAAAGGTCATGACCCTTCATATGTACAAAAAGCATACGATTTAGGTAAATATTTTGCTGAACAAGGTTATGAATTAGTATTTGGTGCAGGGTCAATTGGTATTATGGGTGCCATTCAAGATGGTGTATTAGATCATGGCGGCAAAGCTATTGGCGTCATGCCTAAAATGTTAGATGAACATGAAATCACAAGCCAACGTTTAACTGAATTAATTTTAGTTGATTCTATGCATGAACGTAAAAATAAAATGGCAGAACTTGCAGATGCATTTGTCATGGCTCCTGGTGGCGCAGGTTCACTAGAAGAGTTTTTCGAAATGTATAGTTGGGCTCAAATAGGTATCCATGAAAAGCCTATTGCCATTTAT…
>yvdD_47
ATGAAGCGAATCGCAGTTTATTGTGGTGCAAGCAAAGGTCATGACCCTTCATATGTACAAAAAGCATACGATTTAGGTAAATATTTTGCTGAACAAGGTTATGAATTAGTATTTGGTGCAGGGTCAATTGGTATTATGGGTGCCATTCAAGATGGTGTATTAGATCATGGTAGCAAAGCTATTGGCGTCATGCCTAAAATGTTAGATGAACATGAAATCACAAGCCAACGTTTAACTGAATTAATTTTAGTTGATTCTATGCATGAACGTAAAAATAAAATGGCAGAACTTGCAGATGCATTTGTCATGGCTCCTGGTGGCGCAGGTTCACTAGAAGAATTTTTCGAAATGTATAGTTGGGCTCAAATAGGTATCCATGAAAAGCCTATTGCCATTTAT…
>yvdD_48
ATGAAGCGAATCGCAGTTTATTGTGGTGCAAGCAAAGGTCATGACCCTTCATATGTACAAAAAGCATACGATTTAGGTAAATATTTTGCTGAACAAGGTTATGAATTAGTATTTGGTGCAGGGTCAATTGGTATTATGGGTGCCATTCAAGATGGTGTATTAGATCATGGTGGCAAAGCTATTGGCGTCATGCCTAAAATGTTAGATGAACATGAAATCACAAGCCAACGTTTAACTGAATTAATTTTAGTTGATTCTATGCATGAACGTAAAAATAAAATGGCAGAACTTGCAGATGCATTTGTCATGACTCCTGGTGGCGCAGGTTCACTAGAAGAATTTTTCGAAATGTATAGTTGGGCTCAAATAGGTATCCATGAAAAGCCTATTGCCATTTAT…
>yvdD_49
ATGAAGCGAATCGCAGTTTATTGTGGTGCAAGCAAAGGTCATGACCCTTCATATGTACAAAAAGCATACGATTTAGGTAAATATTTTGCTGAACAAGGTTATGAATTAGTATTTGGTGCAGGGTCAATTGGTATTATGGGTGCCATTCAAGATGGTGTATTAGATCATGGTGGCAAAGCTATTGGCGTCATGCCTAAAATGTTAGATGAACATGAAATCACAAGCCAACGTTTAACTGAATTAATTTTAGTTGATTCTATGCATGAACGTAAAAATAAAATGGCAGAACTTGCAGATGCATTTGTCATGGCTCCTGGTGGCGCAGGTTCACTAGAAGAATTTTTCGAAATGTATAGTTGGGCTCAAATAGGTATCCATGAAAAGCCTATTGCCATTTAT…
>yvdD_50
ATGAAGCGAATCGCAGTTTATTGTGGTGCAAGCAAAGGTCATGACCCTTCATATGTACAAAAAGCATACGATTTAGGTAAATATTTTGCTGAACAAGGTTATGAATTAGTATTTGGTGCAGGGTCAATTGGTATTATGGGTGCCATTCAAGATGGTGTATTAGATCATGGTGGCAAAGCTATTGGCGTCATGCCTAAAATGTTAGATGAACATGAAATCACAAGCCAACGTTTAACTGAATTAATTTTAGTTGATTCTATGCATGAACGTAAAAATAAAATGGCAGAACTTGCAGATGCATTTGTCATGGCTCCTGGTGGCGCAGGTTCACTAGAAGAATTTTTCGAAATGTATAGTTGGGCTCAAATAGGTATCCATGAAAAGCCTATTGCCATTTAT…
>yvdD_51
ATGAAGCGAATCGCAGTTTATTGTGGTGCAAGCAAAGGTCATGACCCTTCATATGTACAAAAAGCATACGATTTAGGTAAATATTTTGCTGAACAAGGTTATGAATTAGTATTTGGTGCAGGGTCAATTGGTATTATGGGTGCCATTCAAGATGGTGTATTAGATCATGGTGGCAAAGCTATTGGCGTCATGCCTAAAATGTTAGATGAACATGAAATCACAAGCCAACGTTTAACTGAATTAATTTTAGTTGATTCTATGCATGAACGTAAAAATAAAATGGCAGAACTTGCAGATGCATTTGTCATGGCTCCTGGTGGCGCAGGTTCACTAGAAGAATTTTTCGAAATGTATAGTTGGGCTCAAATAGGTATCCATGAAAAGCCTATTGCCATTTAT…
>yvdD_52
ATGAAGCGAATCGCAGTTTATTGTGGTGCAAGCAAAGGTCATGACCCTTCATATGTACAAAAAGCATACGATTTAGGTAAATATTTTGCTGAACAAGGTTATGAATTAGTATTTGGTGCAGGGTCAATTGGTATTATGGGTGCCATTCAAGATGGTGTATTAGATCATGGTGGCAAAGCTATTGGCGTCATGCCTAAAATGTTAGATGAACATGAAATCACAAGCCAACGTTTAACTGAATTAATTTTAGTTGATTCTATGCATGAACGTAAAAATAAAATGGCAGAGCTTGCAGATGCATTTGTCATGGCTCCTGGTGGCGCAGGTTCACTAGAAGAATTTTTCGAAATGTATAGTTGGGCTCAAATAGGTATCCATGAAAAGCCTATTGCCATTTAT…
>yvdD_53
ATGAAGCGAATCGCAGTTTATTGTGGTGCAAGCAAAGGTCATGACCCTTCATATGTACAAAAAGCATACGATTTAGGTAAATATTTTGCTGAACAAGGTTATGAATTAGTATTTGGTGCAGGGTCAATTGGTATTATGGGTGCCATTCAAGATGGTGTATTAGATCATGGTGGTAAAGCTATTGGCGTCATGCCTAAAATGTTAGATGAACATGAAATCACAAGCCAACGTTTAACTGAATTAATTTTAGTTGATTCTATGCATGAACGTAAAAATAAAATGGCAGAACTTGCAGATGCATTTGTCATGGCTCCTGGTGGCGCAGGTTCACTAGAAGAATTTTTCGAAATGTATAGTTGGGCTCAAATAGGTATCCATGAAAAGCCTATTGCCATTTAT…
>yvdD_54
ATGAAGCGAATCGCAGTTTATTGTGGTGCAAGCAAAGGTCATGACCCTTCATATGTACAAAAAGCATATGATTTAGGTAAATATTTTGCTGAACAAGGTTATGAATTAGTATTTGGTGCAGGGTCAATTGGTATTATGGGTGCCATTCAAGATGGTGTATTAGATCATGGTGGCAAAGCTATTGGCGTCATGCCTAAAATGTTAGATGAACATGAAATCACAAGCCAACGTTTAACTGAATTAATTTTAGTTGATTCTATGCATGAACGTAAAAATAAAATGGCAGAACTTGCAGATGCATTTGTCATGGCTCCTGGTGGCGCAGGTTCACTAGAAGAATTTTTCGAAATGTATAGTTGGGCTCAAATAGGTATCCATGAAAAGCCTATTGCCATTTAT…
>yvdD_55
ATGAAGCGAATCGCAGTTTATTGTGGTGCAAGCAAAGGTCATGACCCTTCATATTTACAAAAAGCATACGATTTAGGTAAATATTTTGCCGAACAAGGTTATGAATTAGTATTTGGTGCAGGGTCAATTGGTATTATGGGTGCCATTCAAGATGGTGTATTAGATCATGGCGGCAAAGCTATTGGCGTCATGCCTAAAATGTTAGATGAACATGAAATCACAAGCCAACGTTTAACTGAATTAATTTTAGTTGATTCTATGCATGAACGTAAAAATAAAATGGCAGAACTTGCAGATGCATTTGTCATGGCTCCTGGTGGCGCAGGTTCACTAGAAGAATTTTTCGAAATGTATAGTTGGGCTCAAATAGGCATCCATGAAAAGCCTATTGCCATTTAT…
>yvdD_56
ATGAAGCGAATCGCAGTTTATTGTGGTGCAAGCAAAGGTCATGACCCTTCATATTTACAAAAAGCATACGATTTAGGTAAATATTTTGCTGAACAAGGTTATGAATTAGTATTTGGTGCAGGGTCAATTGGTATTATGGGTGCCATTCAAGATGGTGCATTAGATCATGGCGGCAAAGCTATTGGCGTCATGCCTAAAATGTTAGATGAACATGAAATCACAAGCCAACGTTTAACTGAATTAATTTTAGTTGATTCTATGCATGAACGTAAAAATAAAATGGCAGAACTTGCAGATGCATTTGTCATGGCTCCTGGTGGCGCAGGTTCACTAGAAGAATTTTTCGAAATGTATAGTTGGGCTCAAATAGGCATCCATGAAAAGCCTATTGCCATTTAT…
>yvdD_57
ATGAAGCGAATCGCAGTTTATTGTGGTGCAAGCAAAGGTCATGACCCTTCATATTTACAAAAAGCATACGATTTAGGTAAATATTTTGCTGAACAAGGTTATGAATTAGTATTTGGTGCAGGGTCAATTGGTATTATGGGTGCCATTCAAGATGGTGTATTAGATCATGGCGGCAAAGCTATTGGCGTCATGCCTAAAATGTTAGATGAACATGAAATCACAAGCCAACGTTTAACTGAATTAATTTTAGTTGATTCTATGCATGAACGTAAAAATAAAATGGCAGAACTTGCAGATGCATTTGTCATGGCTCCTGGTGGCGCAGGTTCACTAGAAGAATTTTTCGAAATGTATAGTTGGGCTCAAATAGGCATCCATGAAAAGCCTATTGCCATTTAT…
>yvdD_58
ATGAAGCGAATCGCAGTTTATTGTGGTGCAAGCAAAGGTCATGACTCTTCATATGTACAAAAAGCATACGATTTAGGTAAATATTTTGCTGAACAAGGTTATGAATTAGTATTTGGTGCAGGGTCAATTGGTATTATGGGTGCCATTCAAGATGGTGTATTAGATCATGGCGGCAAAGCTATTGGCGTCATGCCTAAAATGTTAGATGAACATGAAATCACAAGCCAACGTTTAACTGAATTAATTTTAGTTGATTCTATGCATGAACGTAAAAATAAAATGGCAGAACTTGCAGATGCATTTGTCATGGCTCCTGGTGGCGCAGGTTCACTAGAAGAATTTTTCGAAATGTATAGTTGGGCTCAAATAGGTATCCACGAAAAGCCTATTGCCATTTAT…
>yvdD_59
ATGAAGCGAATCGCAGTTTATTGTGGTGCAAGCAAAGGTCATGACTCTTCATATGTACAAAAAGCATACGATTTAGGTAAATATTTTGCTGAACAAGGTTATGAATTAGTATTTGGTGCAGGGTCAATTGGTATTATGGGTGCCATTCAAGATGGTGTATTAGATCATGGCGGCAAAGCTATTGGCGTCATGCCTAAAATGTTAGATGAACATGAAATCACAAGCCAACGTTTAACTGAATTAATTTTAGTTGATTCTATGCATGAACGTAAAAATAAAATGGCAGAACTTGCAGATGCATTTGTCATGGCTCCTGGTGGCGCAGGTTCACTAGAAGAATTTTTCGAAATGTATAGTTGGGCTCAAATAGGTATCCATGAAAAGCCTATTGCCATTTAT…
>yvdD_60
ATGAAGCGAATCGCAGTTTATTGTGGTGCAAGCAAAGGTCATGCCCCTTCATATGTACAAAAAGCATACGATTTAGGTAAATATTTTGCTGAACAAGGCTATGAATTAGTATTTGGTGCAGGGTCAATTGGTATTATGGGTGCCATTCAAGATGGTGTATTAGATCATGGCGGCAAAGCTATTGGCGTCATGCCTAAAATGTTAGATGAACATGAAATCACAAGCCAACGTTTAACTGAATTAATTTTAGTTGATTCTATGCATGAACGTAAAAATAAAATGGCAGAACTTGCAGATGCATTTGTCATGGCTCCTGGTGGCGCAGGTTCACTAGAAGAATTTTTCGAAATGTATAGTTGGGCTCAAATAGGTATCCATGAAAAGCCTATTGCCATTTAT…
>yvdD_61
ATGAAGCGAATCGCAGTTTATTGTGGTGCAAGCAAAGGTCATGCCCCTTCATATGTACAAAAAGCATACGATTTAGGTAAATATTTTGCTGAACAAGGTTATGAATTAGTATTTGGTGCAGGGTCAATTGGTATTATGGGTGCCATTCAAGATGGTGTATTAGATCATGGCGGCAAAGCTATTGGCGTCATGCCTAAAATGTTAGATGAACATGAAATCACAAGCCAACGTTTAACTGAATTAATTTTAGTTGATTCTATGCATGAACGTAAAAATAAAATGGCAGAACTTGCAGATGCATTTGTCATGGCTCCTGGTGGCGCAGGTTCACTAGAAGAATTTTTCGAAATGTATAGTTGGGCTCAAATAGGTATCCATGAAAAGCCTATTGCCATTTAT…
>yvdD_62
ATGAAGCGAATCGTAGTTTATTGTGGTGCAAGCAAAGGTCATGACCCTTCATATGTACAAAAAGCATACAATTTAGGTAAATATTTTGCTGAACAAGGTTATGAATTAGTATTTGGTGCAGGGTCAATTGGTATTATGGGTGCCATTCAAGATGGTGTATTAGATCATGGTGGCAAAGCTATTGGTGTCATGCCTAAAATGTTAGATGAACATGAAATCACAAGCCAACGTTTAACTGAATTAATTTTAGTTGATTCTATGCATGAACGTAAAAATAAAATGGCAGAACTTGCAGATGCATTTGTCATGGCTCCCGGTGGCGCAGGTTCACTAGAAGAATTTTTCGAAATGTATAGTTGGGCTCAAATAGGTATCCATGAAAAGCCTATTGCCATTTAT…

## Sheet: Sheet2
DataSet S2 Profiles of the new Classification strategy
group	acpS	fabZ	gpmA	nudC	rplO	rplS	rpsH	rsfS	ykoE	yvdD
1	10	10	38	37	7	5	8	8	46	45
2	10	18	36	59	12	5	3	4	33	43
3	10	19	45	39	12	5	3	3	33	43
4	10	19	46	37	12	5	2	3	36	61
5	10	22	11	19	2	17	9	17	24	22
6	10	22	26	19	17	5	9	17	18	18
7	10	22	30	40	12	14	18	16	24	17
8	10	22	33	19	12	12	9	16	24	19
9	10	22	33	19	17	5	4	17	24	17
10	10	22	33	19	17	5	9	17	24	14
11	10	22	33	19	17	5	9	17	24	17
12	10	22	33	19	2	17	9	17	24	22
13	10	22	33	19	2	17	9	7	24	22
14	10	22	33	19	2	18	9	17	24	22
15	10	22	33	40	12	5	9	16	24	17
16	10	22	33	40	12	5	9	16	7	17
17	10	22	7	19	12	5	9	16	38	19
18	10	22	7	19	17	5	9	17	19	21
19	10	22	7	19	17	5	9	17	23	21
20	10	22	7	19	17	5	9	17	24	21
21	10	22	7	20	17	5	9	17	24	21
22	10	22	8	19	15	5	9	17	24	21
23	10	23	33	40	12	5	9	16	24	17
24	10	27	8	19	15	5	9	17	24	21
25	10	29	29	2	12	1	8	17	47	60
26	10	29	29	41	12	1	8	17	47	35
27	10	29	29	41	12	1	8	17	47	36
28	10	29	29	41	12	1	8	17	47	37
29	10	29	29	41	12	1	8	29	47	35
30	10	8	25	34	6	5	8	17	45	41
31	10	9	25	36	12	5	8	8	55	59
32	10	9	25	36	12	5	8	9	55	59
33	11	22	7	18	17	5	9	17	24	21
34	12	1	14	50	10	5	8	18	50	34
35	12	1	14	50	12	5	15	15	51	34
36	12	1	14	50	12	5	8	15	51	34
37	12	1	14	50	12	5	8	15	8	34
38	12	1	14	52	12	5	8	15	51	34
39	12	2	14	50	12	5	8	15	51	34
40	12	3	14	50	12	5	8	15	51	32
41	13	19	44	31	12	5	11	4	33	43
42	13	19	44	31	12	5	11	4	33	46
43	13	19	44	31	12	5	11	5	33	43
44	14	32	51	42	17	5	10	6	48	44
45	15	5	41	50	12	5	8	20	51	62
46	15	5	41	50	12	5	8	20	52	62
47	16	30	52	35	12	5	8	10	10	50
48	17	30	52	35	12	5	8	10	10	50
49	17	30	52	35	12	5	8	10	10	52
50	17	30	52	35	12	5	8	2	10	50
51	17	30	53	35	12	5	8	10	10	50
52	18	28	41	44	17	12	1	20	65	50
53	19	22	33	33	12	5	8	17	40	39
54	1	35	9	8	12	7	8	21	64	49
55	1	36	9	8	12	5	19	21	64	49
56	1	37	43	6	17	5	8	20	60	49
57	1	37	9	10	12	5	8	21	64	49
58	1	37	9	8	12	5	12	21	64	49
59	1	37	9	8	12	5	19	21	61	49
60	1	37	9	8	12	5	19	21	64	49
61	1	37	9	8	12	5	8	21	62	47
62	1	37	9	8	12	5	8	21	62	49
63	1	37	9	8	12	5	8	21	64	49
64	1	38	10	9	12	5	8	21	64	49
65	20	28	41	41	12	6	8	20	66	50
66	20	28	41	4	17	12	8	23	63	50
67	20	28	41	4	17	12	8	23	63	53
68	20	28	41	4	17	12	8	23	67	50
69	20	28	41	4	17	12	8	25	63	48
70	20	28	41	4	17	12	8	25	63	50
71	20	28	41	5	17	12	8	23	63	50
72	20	28	42	5	17	12	8	23	63	50
73	21	22	41	3	17	20	8	20	63	50
74	21	22	41	7	17	12	8	23	63	50
75	21	28	41	41	12	20	8	23	63	50
76	22	28	41	4	17	12	8	23	63	50
77	23	22	23	19	17	12	9	16	24	19
78	24	14	23	27	25	16	16	17	24	9
79	24	15	26	19	12	5	9	16	24	22
80	24	15	26	19	17	5	9	16	22	17
81	24	15	26	19	17	5	9	16	24	17
82	24	17	23	27	25	16	9	17	24	9
83	24	21	23	27	25	16	16	17	24	9
84	24	22	16	27	25	16	9	17	24	9
85	24	22	17	27	25	16	9	17	24	9
86	24	22	1	19	17	12	9	16	24	19
87	24	22	21	27	25	16	9	17	24	9
88	24	22	23	17	17	12	9	16	24	19
89	24	22	23	19	11	12	9	16	24	19
90	24	22	23	19	17	12	9	16	24	1
91	24	22	23	19	17	12	9	16	24	19
92	24	22	23	19	17	12	9	16	57	19
93	24	22	23	19	17	13	9	16	24	19
94	24	22	23	19	19	12	9	16	24	19
95	24	22	23	19	1	12	9	16	24	19
96	24	22	23	25	25	16	9	17	24	9
97	24	22	23	26	25	16	9	17	24	9
98	24	22	23	27	23	16	9	17	24	9
99	24	22	23	27	24	16	9	17	24	9
100	24	22	23	27	25	15	9	17	24	9
101	24	22	23	27	25	16	16	17	24	9
102	24	22	23	27	25	16	17	17	24	9
103	24	22	23	27	25	16	9	12	24	9
104	24	22	23	27	25	16	9	14	24	9
105	24	22	23	27	25	16	9	17	13	9
106	24	22	23	27	25	16	9	17	14	9
107	24	22	23	27	25	16	9	17	15	9
108	24	22	23	27	25	16	9	17	17	9
109	24	22	23	27	25	16	9	17	24	10
110	24	22	23	27	25	16	9	17	24	11
111	24	22	23	27	25	16	9	17	24	9
112	24	22	23	27	25	16	9	1	24	9
113	24	22	23	27	25	16	9	22	24	9
114	24	22	23	27	27	16	9	17	24	12
115	24	22	23	27	27	16	9	17	24	9
116	24	22	23	27	28	16	9	17	24	9
117	24	22	23	27	28	16	9	17	5	9
118	24	22	23	28	25	16	9	17	24	9
119	24	22	23	29	25	16	9	17	24	9
120	24	22	23	56	25	16	9	17	24	9
121	24	22	23	57	25	16	9	17	24	13
122	24	22	26	19	25	12	9	13	24	17
123	24	22	26	19	25	12	9	17	12	17
124	24	22	26	19	25	12	9	17	20	17
125	24	22	26	19	25	12	9	17	24	17
126	24	22	26	19	25	12	9	17	24	8
127	24	22	26	19	25	12	9	17	39	17
128	24	22	27	19	17	12	9	16	24	19
129	24	22	33	11	12	5	9	16	27	19
130	24	22	33	19	12	5	9	16	27	19
131	24	22	33	19	17	5	9	16	27	19
132	24	22	33	19	4	5	9	16	27	19
133	24	22	33	22	12	5	9	17	16	21
134	24	22	33	41	12	12	9	17	24	17
135	24	22	33	41	25	12	9	17	24	16
136	24	22	33	41	25	12	9	17	24	17
137	24	22	47	30	25	16	9	17	24	9
138	24	22	7	19	26	11	9	16	34	19
139	24	22	7	19	26	12	9	16	34	19
140	24	22	7	23	26	12	9	16	34	19
141	24	34	23	19	17	12	9	11	24	19
142	24	40	26	19	25	12	9	17	24	17
143	24	40	26	19	25	12	9	17	6	17
144	24	40	26	24	25	12	9	17	24	17
145	24	6	7	19	26	12	9	16	34	19
146	24	7	26	19	25	12	9	17	39	17
147	25	22	33	19	17	5	9	17	9	20
148	26	20	26	54	17	5	9	16	31	19
149	27	22	4	19	12	17	9	17	24	17
150	28	20	22	54	17	5	9	16	31	19
151	28	20	24	54	17	5	9	16	31	19
152	28	20	26	54	16	5	9	16	31	19
153	28	20	26	54	17	2	9	16	31	19
154	28	20	26	54	17	3	9	16	31	19
155	28	20	26	54	17	5	13	16	30	19
156	28	20	26	54	17	5	14	16	31	19
157	28	20	26	54	17	5	18	16	31	19
158	28	20	26	54	17	5	9	16	28	19
159	28	20	26	54	17	5	9	16	29	19
160	28	20	26	54	17	5	9	16	31	15
161	28	20	26	54	17	5	9	16	31	19
162	28	20	26	54	17	5	9	16	31	2
163	28	20	26	54	17	5	9	16	31	3
164	28	20	26	54	17	5	9	16	31	4
165	28	20	26	54	17	5	9	16	32	19
166	28	20	26	54	17	5	9	16	3	19
167	28	20	26	54	17	5	9	16	49	19
168	28	20	26	54	17	5	9	16	4	19
169	28	20	26	54	17	5	9	28	31	19
170	28	20	26	54	18	5	9	16	31	19
171	28	20	26	54	1	5	9	16	31	19
172	28	20	26	54	20	5	9	16	31	19
173	28	20	26	54	29	5	9	16	31	19
174	28	20	26	54	30	5	9	16	31	19
175	28	20	26	54	3	5	9	16	31	19
176	28	20	26	54	8	5	9	16	31	19
177	28	20	26	55	17	5	9	16	31	19
178	28	20	48	54	17	5	9	16	31	19
179	28	20	50	54	17	5	9	16	31	19
180	28	22	26	12	25	5	9	16	53	19
181	28	22	33	15	12	5	6	17	24	30
182	28	22	33	15	12	5	9	17	24	5
183	28	22	33	15	12	5	9	17	24	6
184	28	22	33	15	12	5	9	17	24	7
185	28	22	54	40	12	4	9	16	24	21
186	28	22	7	21	17	5	9	17	31	26
187	28	25	7	21	17	5	9	17	31	26
188	28	26	26	54	17	5	5	16	31	19
189	29	22	33	27	17	5	9	16	25	19
190	2	22	31	58	17	5	9	16	59	23
191	30	22	23	15	17	12	9	17	21	17
192	30	22	23	15	17	12	9	17	24	17
193	30	22	23	16	17	12	9	17	24	17
194	30	22	23	60	17	12	9	17	24	17
195	30	22	2	22	12	5	9	17	24	27
196	30	22	3	13	25	12	9	17	24	17
197	30	22	5	14	12	5	9	17	26	28
198	30	22	6	14	12	5	9	17	26	28
199	30	22	6	14	12	5	9	17	26	29
200	30	22	6	14	9	5	9	17	26	29
201	30	24	6	14	12	5	9	17	26	29
202	31	22	23	15	17	12	9	17	24	17
203	32	11	39	37	12	9	8	8	35	31
204	32	11	40	37	12	9	8	8	35	31
205	32	11	49	37	12	9	8	8	35	31
206	32	12	37	43	12	10	8	27	42	58
207	32	12	37	43	12	10	8	8	42	58
208	32	12	40	37	13	9	8	8	35	31
209	32	13	20	37	12	9	8	19	41	57
210	32	13	25	37	12	9	8	17	41	55
211	32	13	25	37	12	9	8	17	41	56
212	33	11	40	37	12	9	8	8	35	31
213	3	22	31	32	17	5	9	16	58	23
214	3	22	31	32	17	5	9	16	59	23
215	3	22	31	32	17	5	9	16	59	24
216	3	22	31	32	17	5	9	16	59	25
217	3	22	32	32	17	5	9	16	59	23
218	4	16	13	45	12	5	8	17	37	38
219	4	8	35	37	12	9	8	8	11	40
220	5	31	29	49	12	1	8	17	56	51
221	6	33	12	48	17	8	8	26	2	42
222	7	33	12	46	17	19	8	26	2	42
223	7	33	12	46	17	8	8	26	1	42
224	7	33	12	46	17	8	8	26	2	42
225	7	33	12	47	17	8	8	26	2	42
226	7	39	12	46	17	8	8	26	2	42
227	8	10	18	1	12	5	8	8	46	45
228	8	10	19	1	12	5	8	8	44	45
229	8	10	28	37	12	5	8	8	46	45
230	8	31	25	38	5	5	8	24	43	49
231	8	31	26	49	17	5	9	17	56	19
232	8	31	29	49	12	1	8	17	54	51
233	8	31	29	49	12	1	8	17	56	51
234	8	31	29	49	14	1	8	17	56	51
235	8	8	25	41	12	1	8	8	46	54
236	9	4	14	50	12	5	8	15	51	33
237	9	4	14	53	21	5	8	20	51	34
238	9	4	15	53	22	5	8	20	51	34
239	9	4	34	51	21	5	7	20	51	34
