# Supplementary material for: Pan-Genome Analysis of Staphylococcus aureus Reveals Key Factors Influencing Genomic Plasticity
Source: Microbiol Spectr. 2022 Nov 1;10(6):e03117-22. doi: 10.1128/spectrum.03117-22 (PMC9769869; doi:10.1128/spectrum.03117-22)
Supplement: Supplemental file 4 — Data Set S3. Download spectrum.03117-22-s0004.xls, XLS file, 0.5 MB [file spectrum.03117-22-s0004.xls]

## Sheet: Table S3_1
Dataset S3 Meta information for 2454 strains
Strain ID	MLST	isolation_source	nat_host	country	collection_date
GCA_000204665.1	ST239	87 year-old patient	Homo sapiens	China: Tianjin	2006
GCA_000237125.3	ST59	pus/wound	Homo sapiens	Taiwan	2002-07-01
GCA_000239235.1	ST80	abscess on lower extremity	Homo sapiens	Denmark	1997-06-11
GCA_000248475.2	ST5	blood sample from patient with bacteremia	Homo sapiens	USA	not known
GCA_000248495.2	ST8	blood sample from patient with bacteremia	Homo sapiens	USA	not known
GCA_000248515.2	ST5	blood sample from patient with bacteremia	Homo sapiens	USA	not known
GCA_000248535.2	ST346	blood sample from patient with bacteremia	Homo sapiens	USA	not known
GCA_000248575.2	ST36	blood sample from patient with bacteremia	Homo sapiens	USA	not known
GCA_000248595.2	ST36	blood sample from patient with bacteremia	Homo sapiens	USA	not known
GCA_000248615.2	ST5	blood sample from patient with bacteremia	Homo sapiens	USA	not known
GCA_000248635.2	ST5	blood sample from patient with bacteremia	Homo sapiens	USA	not known
GCA_000248655.2	ST1	blood sample from patient with bacteremia	Homo sapiens	USA	not known
GCA_000248675.2	ST8	blood sample from patient with bacteremia	Homo sapiens	USA	not known
GCA_000248695.2	ST5	blood sample from patient with bacteremia	Homo sapiens	USA	not known
GCA_000248715.2	ST5	blood sample from patient with bacteremia	Homo sapiens	USA	not known
GCA_000248735.2	ST36	blood sample from patient with bacteremia	Homo sapiens	USA	not known
GCA_000248755.2	ST5	blood sample from patient with bacteremia	Homo sapiens	USA	not known
GCA_000248775.2	ST36	blood sample from patient with bacteremia	Homo sapiens	USA	not known
GCA_000248795.2	ST8	blood sample from patient with bacteremia	Homo sapiens	USA	not known
GCA_000248815.2	ST664	blood sample from patient with bacteremia	Homo sapiens	USA	not known
GCA_000248835.2	ST609	blood sample from patient with bacteremia	Homo sapiens	USA	not known
GCA_000248875.2	ST346	blood sample from patient with bacteremia	Homo sapiens	USA	not known
GCA_000248895.2	ST36	blood sample from patient with bacteremia	Homo sapiens	USA	not known
GCA_000248915.2	ST45	blood sample from patient with bacteremia	Homo sapiens	USA	not known
GCA_000248935.2	ST634	nasal passage from dialysis patient control	Homo sapiens	USA	not known
GCA_000248955.2	ST36	nasal passage from dialysis patient control	Homo sapiens	USA	not known
GCA_000248975.2	ST8	nasal passage from dialysis patient control	Homo sapiens	USA	not known
GCA_000248995.2	ST105	nasal passage from dialysis patient control	Homo sapiens	USA	not known
GCA_000249015.2	ST1	nasal passage from student control	Homo sapiens	USA	not known
GCA_000249035.2	ST15	nasal passage from student control	Homo sapiens	USA	not known
GCA_000252405.2	ST398	abcess	Homo sapiens	Dominica	2007-06-01
GCA_000253135.1	ST5	human wound secretion	Homo sapiens	Sweden:Linkoping	2005-05-15
GCA_000276625.1	ST115	bovine mastitis	cow	Canada: Orangeville%2C Ontario	1958-06-06
GCA_000296595.1	ST398	soft tissue infection of skin	Homo sapiens	Canada	2008-01-15
GCA_000313595.1	ST239	blood	Homo sapiens	China: Beijing	2006-09-01
GCA_000350425.2	ST12	potato salad	not known	Switzerland	2009-10-01
GCA_000421995.1	ST125	blood	Homo sapiens	Spain: Madrid	2006
GCA_000443125.1	ST398	blood from patient with bloodstream infection	Homo sapiens	France	2010
GCA_000443245.1	ST398	feces	Homo sapiens	Netherlands	2010
GCA_000443265.1	ST398	feces	pig	Netherlands	2010
GCA_000452385.2	ST49	cutaneous abscess	Homo sapiens	USA	1947
GCA_000534835.1	ST45	blood culture	Homo sapiens	not Known	not known
GCA_000534855.1	ST45	blood culture	Homo sapiens	not Known	not known
GCA_000597965.1	ST5	newborn nursery	Homo sapiens	not Known	1963
GCA_000602245.1	ST5	Nares	Homo sapiens	USA: Irvine%2C CA	2012-10-12
GCA_000602265.1	ST1540	Nares	Homo sapiens	USA: Irvine%2C CA	2012-10-26
GCA_000602285.1	ST5	Nares	Homo sapiens	USA: Irvine%2C CA	2012-11-02
GCA_000602305.1	ST8	Nares	Homo sapiens	USA: Irvine%2C CA	2012-12-14
GCA_000602325.1	ST8	Nares	Homo sapiens	USA: Irvine%2C CA	2012-12-21
GCA_000602345.1	ST3557	Nares	Homo sapiens	USA: Irvine%2C CA	2012-11-01
GCA_000602365.1	ST8	Nares	Homo sapiens	USA: Irvine%2C CA	2012-11-08
GCA_000602405.1	ST8	Nares	Homo sapiens	USA: Irvine%2C CA	2012-11-08
GCA_000602425.1	ST1540	Nares	Homo sapiens	USA: Irvine%2C CA	2013-01-03
GCA_000602445.1	ST8	Nares	Homo sapiens	USA: Irvine%2C CA	2013-01-10
GCA_000602465.1	ST5	Nares	Homo sapiens	USA: Irvine%2C CA	2012-09-27
GCA_000602485.1	ST8	Nares	Homo sapiens	USA: Irvine%2C CA	2012-10-29
GCA_000602505.1	ST8	Nares	Homo sapiens	USA: Irvine%2C CA	2012-12-10
GCA_000602525.1	ST8	Nares	Homo sapiens	USA: Irvine%2C CA	2013-01-14
GCA_000602545.1	ST8	Nares	Homo sapiens	USA: Irvine%2C CA	2012-09-17
GCA_000602565.1	ST5	Nares	Homo sapiens	USA: Irvine%2C CA	2012-10-08
GCA_000602585.1	ST8	Nares	Homo sapiens	USA: Irvine%2C CA	2012-09-18
GCA_000602605.1	ST8	Nares	Homo sapiens	USA: Irvine%2C CA	2011-04-26
GCA_000602625.1	ST8	Nares	Homo sapiens	USA: Irvine%2C CA	2012-09-19
GCA_000602645.1	ST8	Nares	Homo sapiens	USA: Irvine%2C CA	2012-10-24
GCA_000602665.1	ST5	Nares	Homo sapiens	USA: Irvine%2C CA	2012-11-07
GCA_000602685.1	ST8	Nares	Homo sapiens	USA: Irvine%2C CA	2012-11-07
GCA_000602705.1	ST8	Nares	Homo sapiens	USA: Irvine%2C CA	2012-11-28
GCA_000622915.1	ST632	Urine	Homo sapiens	USA: MS	2003
GCA_000622935.1	ST5	Leg wound	Homo sapiens	USA: MS	1999
GCA_000622955.1	ST496	Blood	Homo sapiens	USA: NY	2007
GCA_000709475.1	ST239	a 34-year-old patient with 90%25 trunk steam burned	Homo sapiens	China: Chongqing	2004-03-04
GCA_000756205.1	ST243	Clinical	Homo sapiens	USA: Seattle	1945
GCA_000769575.1	ST239	patient with hospital-associated wound infection	Homo sapiens	Brazil: Teresina%2C State of Piaui	1996-06-29
GCA_000772025.1	ST30	parched beans	not known	South Korea: Inchon	2014-03-14
GCA_000815125.1	ST8	Trypticase Soy Agar/Broth	not known	USA	not known
GCA_000828035.1	ST772	blood sample	Homo sapiens	India: Mumbai	2009
GCA_000982185.1	ST8	wound	Homo sapiens	USA	2003-02-19
GCA_000982735.1	ST130	nasal	not known	Denmark:Zealand	2010
GCA_001018635.2	ST239	blood	Homo sapiens	USA: NY	1981
GCA_001018685.2	ST8	buttock abscess%3B community aquired	Homo sapiens	USA: Texas	2002
GCA_001018715.2	ST8	human	Homo sapiens	not Known	not known
GCA_001018795.2	ST250	human	Homo sapiens	not Known	not known
GCA_001018835.2	ST22	wound	Homo sapiens	not Known	not known
GCA_001018875.2	ST5	sputum	Homo sapiens	USA: Tennessee	not known
GCA_001018885.2	ST8	human	Homo sapiens	not Known	not known
GCA_001018905.2	ST5	wound	Homo sapiens	USA: Washington	not known
GCA_001018915.2	ST8	sepsis patient	Homo sapiens	not Known	1960
GCA_001018955.2	ST8	human	Homo sapiens	not Known	not known
GCA_001018965.2	ST45	bloodstream of an adult FeMale ICU patient	Homo sapiens	USA: NY	1999
GCA_001018975.2	ST30	human	Homo sapiens	not Known	not known
GCA_001019015.2	ST8	human	Homo sapiens	not Known	not known
GCA_001019035.2	ST97	human	Homo sapiens	USA	not known
GCA_001019045.2	ST25	skin infection	Homo sapiens	France	not known
GCA_001019055.2	ST5	Urine from long term care facility	Homo sapiens	USA: New York	2004
GCA_001019125.2	ST1	fatal septicaemia and septic arthritis in a 16-month-old American-Indian girl who had no risk factors associated with health care	Homo sapiens	USA: North Dakota	1998
GCA_001019135.2	ST371	foot ulcer of a diabetic patient	Homo sapiens	USA: Michigan	2002
GCA_001019175.2	ST36	human	Homo sapiens	Denmark	2002
GCA_001019195.2	ST8	human	Homo sapiens	USA: New York	1996
GCA_001019205.2	ST5	child - hospital pneumology ward	Homo sapiens	Portugal: Lisbon	1996
GCA_001019215.2	ST5	human	Homo sapiens	not Known	2003
GCA_001019255.2	ST5	child - hospital pneumology ward	Homo sapiens	Portugal: Lisbon	1996
GCA_001019295.2	ST8	human	Homo sapiens	France	1999
GCA_001019305.2	ST5	respiratory%3B pharyngeal smear	Homo sapiens	Japan	1982
GCA_001019335.2	ST8	human	Homo sapiens	not Known	not known
GCA_001019355.2	ST5	human	Homo sapiens	not Known	not known
GCA_001019375.2	ST5	vaginal tampon	Homo sapiens	not Known	not known
GCA_001019395.2	ST30	wound	Homo sapiens	not Known	not known
GCA_001019435.2	ST5	Isolated from pus and debrided tissue at surgical incision in sternum	Homo sapiens	Japan	1996
GCA_001019455.2	ST30	septic arthritis	Homo sapiens	United Kingdom: London	1935
GCA_001019475.2	ST8	human	Homo sapiens	not Known	not known
GCA_001019485.2	ST507	peritoneal fluid inpatient/outpatient	Homo sapiens	USA: Massachusetts	2001
GCA_001019495.2	ST5	wound	Homo sapiens	Japan	not known
GCA_001019535.2	ST1	fatal septicaemia and septic arthritis in a 16-month-old American-Indian girl who had no risk factors associated with health care	Homo sapiens	USA: North Dakota	1998
GCA_001019555.2	ST8	human	Homo sapiens	not Known	not known
GCA_001019565.2	ST247	blood	Homo sapiens	Denmark	1964
GCA_001021895.1	ST8	blood	Homo sapiens	Colombia	2007
GCA_001045795.2	ST8	blood	Homo sapiens	Colombia	2007
GCA_001045995.2	ST8	blood	Homo sapiens	Colombia	2006
GCA_001047815.1	ST8	household surface	not known	USA:New York%2C CentralBronx	2009-03-01
GCA_001047835.1	ST8	nasal	not known	USA:New York%2C CentralBronx	2009-03-01
GCA_001047855.1	ST8	nasal	not known	USA:New York%2C CentralBronx	2009-03-01
GCA_001047875.1	ST8	nasal	not known	USA:New York%2C CentralBronx	2009-03-01
GCA_001086885.1	ST247	Laboratory strain	not known	Denmark	1967
GCA_001091885.1	ST247	Laboratory strain	not known	Denmark	1967
GCA_001113025.1	ST247	Laboratory strain	not known	Denmark	1964
GCA_001113685.1	ST247	Laboratory strain	not known	Denmark	1967
GCA_001120725.1	ST247	Laboratory strain	not known	Denmark	1967
GCA_001120905.1	ST247	Laboratory strain	not known	Denmark	1967
GCA_001126325.1	ST247	Laboratory strain	not known	Denmark	1964
GCA_001130185.1	ST247	Laboratory strain	not known	Denmark	1967
GCA_001133445.1	ST247	Laboratory strain	not known	Denmark	1967
GCA_001138445.1	ST247	Laboratory strain	not known	Denmark	1964
GCA_001141805.1	ST247	Laboratory strain	not known	Denmark	1964
GCA_001143805.1	ST247	Laboratory strain	not known	Denmark	1964
GCA_001148525.1	ST247	Laboratory strain	not known	Denmark	1967
GCA_001150145.1	ST247	Laboratory strain	not known	Denmark	1967
GCA_001150365.1	ST247	Laboratory strain	not known	Denmark	1967
GCA_001151145.1	ST247	Laboratory strain	not known	Denmark	1967
GCA_001164545.1	ST247	Laboratory strain	not known	Denmark	1967
GCA_001167985.1	ST247	Laboratory strain	not known	Denmark	1964
GCA_001183705.3	ST8	Purulent abscess	Homo sapiens	USA: Georgia	2011
GCA_001183725.2	ST8	Purulent abscess	Homo sapiens	USA: Georgia	2011
GCA_001184335.2	ST72	wound	Homo sapiens	South Korea	2014-05-01
GCA_001184345.2	ST5	blood	Homo sapiens	South Korea	2014-05-01
GCA_001191855.1	ST22	suture	not known	United Kingdom:Hertfordshire	2003-11-03
GCA_001192035.1	ST8	soft tissue	not known	USA:New York%2C Inwood	2009-12-01
GCA_001192175.1	ST22	heart valve	not known	United Kingdom:Hertfordshire	2005-03-24
GCA_001192235.1	ST8	soft tissue	not known	USA:New York%2C Inwood	2007-06-01
GCA_001192495.1	ST8	soft tissue	not known	USA:New York%2C Inwood	2009-12-01
GCA_001192715.1	ST8	household surface	not known	USA:New York%2C Inwood	2011-03-01
GCA_001192775.1	ST8	household surface	not known	USA:New York%2C Inwood	2009-11-01
GCA_001192915.1	ST8	soft tissue	not known	USA:New York%2C Inwood	2007-04-01
GCA_001192955.1	ST828	household surface	not known	USA:New York%2C Inwood	2010-05-01
GCA_001193115.1	ST8	nasal	not known	USA:New York%2C Inwood	2009-10-01
GCA_001193255.1	ST8	soft tissue	not known	USA:New York%2C Inwood	2008-09-01
GCA_001193355.1	ST3122	nasal	not known	United Kingdom:London	2006-04-18
GCA_001193715.1	ST8	soft tissue	not known	USA:New York%2C EastHarlem	2009-02-01
GCA_001193795.1	ST8	soft tissue	not known	USA:New York%2C Inwood	2010-10-01
GCA_001193975.1	ST130	wound	not known	Denmark:Zealand	2011
GCA_001194165.1	ST8	household surface	not known	USA:New York%2C Inwood	2011-01-01
GCA_001194245.1	ST8	nasal	not known	USA:New York%2C Inwood	2009-11-01
GCA_001194265.1	ST8	nasal	not known	USA:New York%2C Inwood	2011-03-01
GCA_001194445.1	ST8	soft tissue	not known	USA:New York%2C CentralBronx	2010-11-01
GCA_001194465.1	ST8	nasal	not known	USA:New York%2C Inwood	2009-09-01
GCA_001194505.1	ST8	soft tissue	not known	USA:New York%2C Inwood	2010-12-01
GCA_001194545.1	ST8	soft tissue	not known	USA:New York%2C CentralHarlem	2009-12-01
GCA_001194585.1	ST8	nasal	not known	USA:New York%2C Inwood	2009-06-01
GCA_001194705.1	ST8	nasal	not known	USA:New York%2C Inwood	2011-03-01
GCA_001194725.1	ST22	wound	not known	United Kingdom:Hertfordshire	2004-10-04
GCA_001194885.1	ST8	nasal	not known	USA:New York%2C Inwood	2009-07-01
GCA_001194965.1	ST8	soft tissue	not known	USA:New York%2C Hunts Point and Mott Haven	2009-12-01
GCA_001195025.1	ST8	household surface	not known	USA:New York%2C Inwood	2010-11-01
GCA_001195085.1	ST8	soft tissue	not known	USA:New York%2C Inwood	2009-08-01
GCA_001195305.1	ST8	soft tissue	not known	USA:New York%2C Morrisania	2010-04-01
GCA_001195345.1	ST8	nasal	not known	USA:New York%2C Inwood	2010-05-01
GCA_001195485.1	ST8	household surface	not known	USA:New York%2C Inwood	2010-12-01
GCA_001195585.1	ST8	household surface	not known	USA:New York%2C Inwood	2011-02-01
GCA_001195805.1	ST8	nasal	not known	USA:New York%2C Inwood	2009-09-01
GCA_001195925.1	ST8	soft tissue	not known	USA:New York%2C Inwood	2011-02-01
GCA_001195945.1	ST8	soft tissue	not known	USA:New York%2C Inwood	2011-01-01
GCA_001196025.1	ST8	soft tissue	not known	USA:New York%2C Inwood	2009-09-01
GCA_001196145.1	ST8	soft tissue	not known	USA:New York%2C Riverdale	2009-11-01
GCA_001196165.1	ST8	household surface	not known	USA:New York%2C Inwood	2009-07-01
GCA_001196275.1	ST8	soft tissue	not known	USA:New York%2C Inwood	2009-05-01
GCA_001196415.1	ST8	soft tissue	not known	USA:New York%2C Inwood	2010-08-01
GCA_001196515.1	ST8	soft tissue	not known	USA:New York%2C Inwood	2010-11-01
GCA_001196615.1	ST130	nasal	not known	Denmark:Zealand	2011
GCA_001196655.1	ST22	nasal	not known	United Kingdom:Hertfordshire	2006-07-24
GCA_001196675.1	ST8	soft tissue	not known	USA:New York%2C Inwood	2010-05-01
GCA_001196815.1	ST8	nasal	not known	USA:New York%2C Morrisania	2010-11-01
GCA_001196895.1	ST8	nasal	not known	USA:New York%2C Inwood	2010-07-01
GCA_001197595.1	ST8	soft tissue	not known	USA:New York%2C Inwood	2009-07-01
GCA_001197715.1	ST22	urine	not known	United Kingdom:Hertfordshire	2004
GCA_001197735.1	ST8	soft tissue	not known	USA:New York%2C Inwood	2010-07-01
GCA_001197935.1	ST130	nasal	not known	Denmark:Zealand	2011
GCA_001198055.1	ST8	soft tissue	not known	USA:New York%2C Morrisania	2009-08-01
GCA_001198135.1	ST8	nasal	not known	USA:New York%2C Inwood	2011-04-01
GCA_001198155.1	ST8	nasal	not known	USA:New York%2C Inwood	2010-11-01
GCA_001198335.1	ST8	household surface	not known	USA:New York%2C EastHarlem	2011-04-01
GCA_001198415.1	ST3314	nasal	not known	USA:New York%2C Inwood	2010-04-01
GCA_001198435.1	ST8	nasal	not known	USA:New York%2C Inwood	2010-12-01
GCA_001198775.1	ST8	household surface	not known	USA:New York%2C BronxPark	2010-12-01
GCA_001199015.1	ST8	nasal	not known	USA:New York%2C Inwood	2009-09-01
GCA_001199175.1	ST8	nasal	not known	USA:New York%2C Inwood	2009-09-01
GCA_001199235.1	ST94	nasal	not known	USA:New York%2C Inwood	2009-07-01
GCA_001199375.1	ST8	soft tissue	not known	USA:New York%2C Inwood	2011-02-01
GCA_001199615.1	ST8	soft tissue	not known	USA:New York%2C Inwood	2011-03-01
GCA_001199655.1	ST8	household surface	not known	USA:New York%2C Inwood	2009-07-01
GCA_001199675.1	ST828	nasal	not known	USA:New York%2C Inwood	2010-05-01
GCA_001199755.1	ST8	household surface	not known	USA:New York%2C Inwood	2010-06-01
GCA_001199775.1	ST8	soft tissue	not known	USA:New York%2C CentralHarlem	2010-09-01
GCA_001200275.1	ST8	nasal	not known	USA:New York%2C Inwood	2010-10-01
GCA_001200375.1	ST8	soft tissue	not known	USA:New York%2C CentralHarlem	2010-03-01
GCA_001200515.1	ST8	soft tissue	not known	USA:New York%2C CentralHarlem	2010-11-01
GCA_001200595.1	ST8	soft tissue	not known	USA:New York%2C Inwood	2010-10-01
GCA_001200715.1	ST8	nasal	not known	USA:New York%2C Morrisania	2009-09-01
GCA_001201135.1	ST8	soft tissue	not known	USA:New York%2C Inwood	2009-04-01
GCA_001201255.1	ST8	nasal	not known	USA:New York%2C Morrisania	2010-05-01
GCA_001201455.1	ST8	soft tissue	not known	USA:New York%2C CentralBronx	2011-02-01
GCA_001201695.1	ST8	nasal	not known	USA:New York%2C Inwood	2009-09-01
GCA_001202175.1	ST8	nasal	not known	USA:New York%2C BronxPark	2010-12-01
GCA_001202395.1	ST2440	household surface	not known	USA:New York%2C CentralHarlem	2010-05-01
GCA_001202535.1	ST8	soft tissue	not known	USA:New York%2C Inwood	2010-02-01
GCA_001203175.1	ST8	nasal	not known	USA:New York%2C Inwood	2009-10-01
GCA_001203255.1	ST8	nasal	not known	USA:New York%2C CentralHarlem	2010-01-01
GCA_001203315.1	ST8	nasal	not known	USA:New York%2C Inwood	2009-04-01
GCA_001203535.1	ST3330	soft tissue	not known	USA:New York%2C Riverdale	2010-04-01
GCA_001203695.1	ST8	nasal	not known	USA:New York%2C Inwood	2009-04-01
GCA_001203755.1	ST8	nasal	not known	USA:New York%2C Morrisania	2010-04-01
GCA_001203835.1	ST8	soft tissue	not known	USA:New York%2C Inwood	2011-01-01
GCA_001203915.1	ST232	nasal	not known	USA:New York%2C Inwood	2009-10-01
GCA_001204095.1	ST3315	nasal	not known	USA:New York%2C Inwood	2009-07-01
GCA_001204115.1	ST8	soft tissue	not known	USA:New York%2C Inwood	2010-12-01
GCA_001204195.1	ST8	soft tissue	not known	USA:New York%2C BronxPark	2010-07-01
GCA_001204255.1	ST8	soft tissue	not known	USA:New York%2C Inwood	2009-03-01
GCA_001204295.1	ST8	household surface	not known	USA:New York%2C Inwood	2010-06-01
GCA_001204415.1	ST8	soft tissue	not known	USA:New York%2C Morrisania	2010-02-01
GCA_001204475.1	ST8	soft tissue	not known	USA:New York%2C Inwood	2010-07-01
GCA_001204755.1	ST8	nasal	not known	USA:New York%2C Inwood	2009-05-01
GCA_001204875.1	ST8	household surface	not known	USA:New York%2C Riverdale	2010-10-01
GCA_001204975.1	ST8	nasal	not known	USA:New York%2C Morrisania	2009-09-01
GCA_001204995.1	ST8	nasal	not known	USA:New York%2C Inwood	2010-10-01
GCA_001205075.1	ST8	household surface	not known	USA:New York%2C Inwood	2010-03-01
GCA_001205135.1	ST8	nasal	not known	USA:New York%2C Riverdale	2011-01-01
GCA_001205395.1	ST8	household surface	not known	USA:New York%2C CentralHarlem	2010-04-01
GCA_001205535.1	ST8	household surface	not known	USA:New York%2C Inwood	2010-10-01
GCA_001205895.1	ST8	nasal	not known	USA:New York%2C Inwood	2010-12-01
GCA_001206095.1	ST8	nasal	not known	USA:New York%2C Inwood	2010-06-01
GCA_001206115.1	ST8	soft tissue	not known	USA:New York%2C Inwood	2009-08-01
GCA_001206215.1	ST8	soft tissue	not known	USA:New York%2C Morrisania	2010-03-01
GCA_001206735.1	ST8	household surface	not known	USA:New York%2C Morrisania	2010-11-01
GCA_001206795.1	ST8	nasal	not known	USA:New York%2C Inwood	2009-09-01
GCA_001206875.1	ST8	soft tissue	not known	USA:New York%2C Inwood	2009-12-01
GCA_001206995.1	ST8	household surface	not known	USA:New York%2C Inwood	2010-06-01
GCA_001207235.1	ST8	soft tissue	not known	USA:New York%2C Inwood	2011-01-01
GCA_001207315.1	ST8	nasal	not known	USA:New York%2C Inwood	2011-03-01
GCA_001207395.1	ST8	nasal	not known	USA:New York%2C Inwood	2010-12-01
GCA_001207455.1	ST8	household surface	not known	USA:New York%2C Inwood	2010-12-01
GCA_001207595.1	ST8	nasal	not known	USA:New York%2C Inwood	2009-11-01
GCA_001207845.1	ST8	household surface	not known	USA:New York%2C Inwood	2009-11-01
GCA_001208345.1	ST8	soft tissue	not known	USA:New York%2C CentralBronx	2009-05-01
GCA_001208385.1	ST8	soft tissue	not known	USA:New York%2C Inwood	2009-11-01
GCA_001208445.1	ST8	soft tissue	not known	USA:New York%2C Inwood	2010-11-01
GCA_001208645.1	ST130	nasal	not known	Denmark:Zealand	2011
GCA_001208745.1	ST8	nasal	not known	USA:New York%2C Inwood	2010-11-01
GCA_001208825.1	ST8	nasal	not known	USA:New York%2C Morrisania	2009-09-01
GCA_001208925.1	ST8	nasal	not known	USA:New York%2C Morrisania	2010-04-01
GCA_001208945.1	ST8	nasal	not known	USA:New York%2C Inwood	2011-04-01
GCA_001208965.1	ST8	nasal	not known	USA:New York%2C BronxPark	2010-10-01
GCA_001208985.1	ST8	nasal	not known	USA:New York%2C CentralHarlem	2010-11-01
GCA_001209005.1	ST8	nasal	not known	USA:New York%2C Inwood	2010-07-01
GCA_001209085.1	ST130	nasal	not known	Denmark:Zealand	2011
GCA_001209165.1	ST8	soft tissue	not known	USA:New York%2C Inwood	2009-10-01
GCA_001209265.1	ST8	nasal	not known	USA:New York%2C CentralBronx	2010-04-01
GCA_001209345.1	ST8	soft tissue	not known	USA:New York%2C Morrisania	2009-03-01
GCA_001209365.1	ST22	wound	not known	United Kingdom:Northamptonshire	2006-05-25
GCA_001209545.1	ST8	soft tissue	not known	USA:New York%2C Inwood	2010-11-01
GCA_001209565.1	ST8	soft tissue	not known	USA:New York%2C Inwood	2010-12-01
GCA_001209605.1	ST8	household surface	not known	USA:New York%2C Inwood	2011-04-01
GCA_001209625.1	ST8	nasal	not known	USA:New York%2C Inwood	2011-01-01
GCA_001209725.1	ST8	soft tissue	not known	USA:New York%2C CentralHarlem	2010-07-01
GCA_001209745.1	ST8	soft tissue	not known	USA:New York%2C Inwood	2010-03-01
GCA_001209765.1	ST230	nasal	not known	USA:New York%2C Inwood	2010-08-01
GCA_001209885.1	ST8	nasal	not known	USA:New York%2C EastHarlem	2010-11-01
GCA_001209925.1	ST8	soft tissue	not known	USA:New York%2C Inwood	2010-08-01
GCA_001210205.1	ST8	household surface	not known	USA:New York%2C Inwood	2011-01-01
GCA_001210225.1	ST8	soft tissue	not known	USA:New York%2C Inwood	2009-03-01
GCA_001210265.1	ST8	soft tissue	not known	USA:New York%2C Inwood	2009-11-01
GCA_001210285.1	ST8	nasal	not known	USA:New York%2C Inwood	2010-05-01
GCA_001210325.1	ST8	soft tissue	not known	USA:New York%2C Inwood	2009-06-01
GCA_001210425.1	ST8	soft tissue	not known	USA:New York%2C Inwood	2009-09-01
GCA_001210565.1	ST8	nasal	not known	USA:New York%2C BronxPark	2009-07-01
GCA_001210625.1	ST8	household surface	not known	USA:New York%2C CentralBronx	2010-10-01
GCA_001210785.1	ST8	nasal	not known	USA:New York%2C Inwood	2010-09-01
GCA_001210845.1	ST8	soft tissue	not known	USA:New York%2C Inwood	2009-12-01
GCA_001210885.1	ST8	soft tissue	not known	USA:New York%2C Inwood	2010-11-01
GCA_001211045.1	ST8	soft tissue	not known	USA:New York%2C CentralHarlem	2009-09-01
GCA_001211085.1	ST8	household surface	not known	USA:New York%2C Morrisania	2009-09-01
GCA_001211185.1	ST8	soft tissue	not known	USA:New York%2C Inwood	2010-12-01
GCA_001211265.1	ST8	nasal	not known	USA:New York%2C CentralHarlem	2010-11-01
GCA_001211665.1	ST8	nasal	not known	USA:New York%2C CentralHarlem	2009-08-01
GCA_001211685.1	ST8	nasal	not known	USA:New York%2C Inwood	2009-10-01
GCA_001211745.1	ST8	nasal	not known	USA:New York%2C CentralHarlem	2010-04-01
GCA_001211825.1	ST8	soft tissue	not known	USA:New York%2C CentralHarlem	2009-06-01
GCA_001211885.1	ST8	nasal	not known	USA:New York%2C Morrisania	2010-04-01
GCA_001211925.1	ST8	household surface	not known	USA:New York%2C Inwood	2011-01-01
GCA_001211965.1	ST8	soft tissue	not known	USA:New York%2C Riverdale	2009-07-01
GCA_001212005.1	ST8	household surface	not known	USA:New York%2C Inwood	2010-10-01
GCA_001212145.1	ST8	nasal	not known	USA:New York%2C Inwood	2009-09-01
GCA_001212225.1	ST8	nasal	not known	USA:New York%2C CentralHarlem	2010-03-01
GCA_001212245.1	ST8	nasal	not known	USA:New York%2C BronxPark	2010-10-01
GCA_001212305.1	ST8	soft tissue	not known	USA:New York%2C Inwood	2010-01-01
GCA_001212365.1	ST8	nasal	not known	USA:New York%2C Inwood	2010-04-01
GCA_001212425.1	ST8	household surface	not known	USA:New York%2C Inwood	2009-06-01
GCA_001212445.1	ST8	soft tissue	not known	USA:New York%2C Inwood	2010-09-01
GCA_001212565.1	ST8	nasal	not known	USA:New York%2C Morrisania	2010-04-01
GCA_001212585.1	ST8	soft tissue	not known	USA:New York%2C Morrisania	2010-09-01
GCA_001212605.1	ST8	nasal	not known	USA:New York%2C EastHarlem	2010-10-01
GCA_001212765.1	ST3314	nasal	not known	USA:New York%2C Inwood	2010-04-01
GCA_001212785.1	ST8	household surface	not known	USA:New York%2C Hunts Point and Mott Haven	2010-01-01
GCA_001262255.1	ST3314	soft tissue	not known	USA:New York%2C Inwood	2010-03-01
GCA_001262375.1	ST8	nasal	not known	USA:New York%2C Riverdale	2011-01-01
GCA_001278745.1	ST5	Blood	Homo sapiens	Brazil: Sao Paulo	2012
GCA_001288945.1	ST8	Respiratory	not known	USA	2010
GCA_001296985.1	ST80	Swab	Homo sapiens	Greece	2006
GCA_001307235.1	ST1093	Clinical specimen	Homo sapiens	Switzerland	1998
GCA_001349375.1	ST22	blood	not known	United Kingdom:Hertfordshire	2004-04-20
GCA_001349395.1	ST22	skin	not known	United Kingdom:Lanarkshire	2005-11-21
GCA_001349475.1	ST22	wound	not known	United Kingdom:Berkshire	2006-07-24
GCA_001349495.1	ST22	wound	not known	United Kingdom:Surrey	2005-04-12
GCA_001349515.1	ST22	wound	not known	United Kingdom:Buckinghamshire	2006-04-25
GCA_001349535.1	ST22	wound	not known	United Kingdom:Hertfordshire	2006-06-16
GCA_001349555.1	ST22	wound	not known	United Kingdom:Hertfordshire	2004-12-06
GCA_001349575.1	ST22	CSF	not known	United Kingdom:Hertfordshire	2006-03-30
GCA_001349635.1	ST22	wound	not known	United Kingdom:Essex	2006-06-09
GCA_001349675.1	ST22	CSF	not known	United Kingdom:Hertfordshire	2004-08-16
GCA_001349695.1	ST22	skin infection	not known	United Kingdom:Wiltshire	2006-01-10
GCA_001349715.1	ST22	wound	not known	United Kingdom:Surrey	2005-02-15
GCA_001349755.1	ST22	urine	not known	United Kingdom:Hertfordshire	2004-03-03
GCA_001349815.1	ST22	urine	not known	United Kingdom:Leicester	2005-01-06
GCA_001350015.1	ST22	drain	not known	United Kingdom:Hertfordshire	2003-12-03
GCA_001350915.1	ST250	Laboratory strain	not known	United Kingdom	1961
GCA_001350935.1	ST250	Laboratory strain	not known	United Kingdom	1961
GCA_001350955.1	ST250	Laboratory strain	not known	United Kingdom	1963
GCA_001350975.1	ST250	Laboratory strain	not known	United Kingdom	1963
GCA_001350995.1	ST250	Laboratory strain	not known	United Kingdom	1961
GCA_001351015.1	ST247	Laboratory strain	not known	Denmark	1964
GCA_001351035.1	ST247	Laboratory strain	not known	Denmark	1964
GCA_001351055.1	ST247	Laboratory strain	not known	Denmark	1964
GCA_001351075.1	ST250	Laboratory strain	not known	United Kingdom	1963
GCA_001351095.1	ST247	Laboratory strain	not known	Denmark	1967
GCA_001351115.1	ST250	Laboratory strain	not known	United Kingdom	1961
GCA_001351135.1	ST250	Laboratory strain	not known	United Kingdom	1963
GCA_001351155.1	ST250	Laboratory strain	not known	United Kingdom	1961
GCA_001351175.1	ST250	Laboratory strain	not known	United Kingdom	1961
GCA_001351195.1	ST247	Laboratory strain	not known	Denmark	1964
GCA_001351215.1	ST250	Laboratory strain	not known	United Kingdom	1963
GCA_001351235.1	ST250	Laboratory strain	not known	United Kingdom	1963
GCA_001351255.1	ST250	Laboratory strain	not known	United Kingdom	1961
GCA_001351275.1	ST250	Laboratory strain	not known	United Kingdom	1963
GCA_001351295.1	ST250	Laboratory strain	not known	United Kingdom	1963
GCA_001351315.1	ST250	Laboratory strain	not known	United Kingdom	1963
GCA_001351335.1	ST250	Laboratory strain	not known	United Kingdom	1961
GCA_001351355.1	ST250	Laboratory strain	not known	United Kingdom	1963
GCA_001351375.1	ST250	Laboratory strain	not known	United Kingdom	1961
GCA_001351395.1	ST250	Laboratory strain	not known	United Kingdom	1961
GCA_001351415.1	ST250	Laboratory strain	not known	United Kingdom	1961
GCA_001351435.1	ST250	Laboratory strain	not known	United Kingdom	1963
GCA_001351455.1	ST250	Laboratory strain	not known	United Kingdom	1963
GCA_001351475.1	ST247	Laboratory strain	not known	Denmark	1964
GCA_001351495.1	ST247	Laboratory strain	not known	Denmark	1967
GCA_001351515.1	ST250	Laboratory strain	not known	United Kingdom	1961
GCA_001351535.1	ST250	Laboratory strain	not known	United Kingdom	1961
GCA_001351555.1	ST247	Laboratory strain	not known	Denmark	1964
GCA_001351575.1	ST250	Laboratory strain	not known	United Kingdom	1963
GCA_001351595.1	ST250	Laboratory strain	not known	United Kingdom	1963
GCA_001351615.1	ST247	Laboratory strain	not known	Denmark	1967
GCA_001351635.1	ST8	soft tissue	not known	USA:New York%2C Inwood	2011-03-01
GCA_001351655.1	ST8	nasal	not known	USA:New York%2C CentralBronx	2009-03-01
GCA_001351675.1	ST8	household surface	not known	USA:New York%2C Inwood	2009-10-01
GCA_001351695.1	ST8	soft tissue	not known	USA:New York%2C Inwood	2011-02-01
GCA_001351715.1	ST8	household surface	not known	USA:New York%2C Morrisania	2010-05-01
GCA_001351735.1	ST8	nasal	not known	USA:New York%2C Inwood	2010-07-01
GCA_001351755.1	ST8	household surface	not known	USA:New York%2C Inwood	2010-10-01
GCA_001351775.1	ST8	soft tissue	not known	USA:New York%2C Inwood	2009-01-01
GCA_001351795.1	ST8	nasal	not known	USA:New York%2C Inwood	2009-06-01
GCA_001351835.1	ST8	nasal	not known	USA:New York%2C Inwood	2010-12-01
GCA_001351855.1	ST8	soft tissue	not known	USA:New York%2C Inwood	2010-03-01
GCA_001351875.1	ST8	soft tissue	not known	USA:New York%2C Inwood	2010-09-01
GCA_001351895.1	ST8	soft tissue	not known	USA:New York%2C Inwood	2010-05-01
GCA_001351915.1	ST8	nasal	not known	USA:New York%2C Inwood	2011-03-01
GCA_001351935.1	ST8	nasal	not known	USA:New York%2C Inwood	2010-12-01
GCA_001351955.1	ST8	soft tissue	not known	USA:New York%2C CentralHarlem	2010-05-01
GCA_001351975.1	ST8	nasal	not known	USA:New York%2C Inwood	2010-08-01
GCA_001352035.1	ST8	soft tissue	not known	USA:New York%2C Inwood	2010-11-01
GCA_001352075.1	ST8	soft tissue	not known	USA:New York%2C Morrisania	2010-10-01
GCA_001352095.1	ST8	soft tissue	not known	USA:New York%2C CentralHarlem	2010-06-01
GCA_001352135.1	ST8	soft tissue	not known	USA:New York%2C EastHarlem	2010-10-01
GCA_001352155.1	ST8	soft tissue	not known	USA:New York%2C Inwood	2010-05-01
GCA_001352195.1	ST8	soft tissue	not known	USA:New York%2C Inwood	2011-03-01
GCA_001352235.1	ST8	household surface	not known	USA:New York%2C Morrisania	2009-09-01
GCA_001352255.1	ST8	nasal	not known	USA:New York%2C Inwood	2010-07-01
GCA_001352275.1	ST8	soft tissue	not known	USA:New York%2C Inwood	2010-05-01
GCA_001352295.1	ST8	soft tissue	not known	USA:New York%2C Inwood	2009-04-01
GCA_001352315.1	ST8	soft tissue	not known	USA:New York%2C Inwood	2009-07-01
GCA_001352335.1	ST8	soft tissue	not known	USA:New York%2C Riverdale	2009-06-01
GCA_001352355.1	ST8	nasal	not known	USA:New York%2C Inwood	2009-03-01
GCA_001352375.1	ST8	household surface	not known	USA:New York%2C Inwood	2010-07-01
GCA_001352395.1	ST8	soft tissue	not known	USA:New York%2C Inwood	2010-09-01
GCA_001352415.1	ST8	soft tissue	not known	USA:New York%2C Inwood	2010-06-01
GCA_001352435.1	ST8	soft tissue	not known	USA:New York%2C Inwood	2010-10-01
GCA_001352455.1	ST8	nasal	not known	USA:New York%2C Inwood	2010-05-01
GCA_001352475.1	ST8	household surface	not known	USA:New York%2C Inwood	2010-11-01
GCA_001352495.1	ST8	soft tissue	not known	USA:New York%2C CentralBronx	2009-02-01
GCA_001352515.1	ST8	nasal	not known	USA:New York%2C Inwood	2011-01-01
GCA_001352535.1	ST8	soft tissue	not known	USA:New York%2C Riverdale	2010-10-01
GCA_001352555.1	ST8	household surface	not known	USA:New York%2C BronxPark	2009-08-01
GCA_001352575.1	ST8	nasal	not known	USA:New York%2C Inwood	2011-01-01
GCA_001352595.1	ST8	soft tissue	not known	USA:New York%2C Inwood	2009-02-01
GCA_001352615.1	ST8	soft tissue	not known	USA:New York%2C CentralHarlem	2010-10-01
GCA_001352635.1	ST8	household surface	not known	USA:New York%2C Inwood	2009-09-01
GCA_001352655.1	ST8	nasal	not known	USA:New York%2C CentralHarlem	2009-08-01
GCA_001352675.1	ST8	nasal	not known	USA:New York%2C Inwood	2010-06-01
GCA_001352695.1	ST8	soft tissue	not known	USA:New York%2C Inwood	2010-05-01
GCA_001352715.1	ST8	household surface	not known	USA:New York%2C CentralHarlem	2009-08-01
GCA_001352755.1	ST8	soft tissue	not known	USA:New York%2C Inwood	2010-07-01
GCA_001352775.1	ST8	household surface	not known	USA:New York%2C Inwood	2009-09-01
GCA_001352795.1	ST8	household surface	not known	USA:New York%2C Inwood	2010-12-01
GCA_001352835.1	ST8	soft tissue	not known	USA:New York%2C Inwood	2010-09-01
GCA_001352855.1	ST8	soft tissue	not known	USA:New York%2C Inwood	2010-11-01
GCA_001352875.1	ST8	household surface	not known	USA:New York%2C Inwood	2009-05-01
GCA_001352895.1	ST8	nasal	not known	USA:New York%2C Inwood	2010-11-01
GCA_001352915.1	ST8	soft tissue	not known	USA:New York%2C Inwood	2011-03-01
GCA_001352935.1	ST8	household surface	not known	USA:New York%2C BronxPark	2011-02-01
GCA_001352975.1	ST8	soft tissue	not known	USA:New York%2C Inwood	2010-07-01
GCA_001352995.1	ST8	soft tissue	not known	USA:New York%2C Inwood	2009-05-01
GCA_001353035.1	ST8	soft tissue	not known	USA:New York%2C Inwood	2011-03-01
GCA_001353055.1	ST8	nasal	not known	USA:New York%2C Inwood	2011-03-01
GCA_001353075.1	ST8	nasal	not known	USA:New York%2C Inwood	2011-01-01
GCA_001353095.1	ST8	nasal	not known	USA:New York%2C Inwood	2010-09-01
GCA_001353135.1	ST8	soft tissue	not known	USA:New York%2C Inwood	2010-04-01
GCA_001353155.1	ST8	household surface	not known	USA:New York%2C CentralHarlem	2011-05-01
GCA_001353175.1	ST8	household surface	not known	USA:New York%2C Inwood	2010-10-01
GCA_001353195.1	ST8	nasal	not known	USA:New York%2C Inwood	2011-03-01
GCA_001353215.1	ST8	nasal	not known	USA:New York%2C Inwood	2010-12-01
GCA_001353255.1	ST8	soft tissue	not known	USA:New York%2C BronxPark	2009-05-01
GCA_001353295.1	ST8	soft tissue	not known	USA:New York%2C CentralBronx	2010-03-01
GCA_001353315.1	ST8	soft tissue	not known	USA:New York%2C Inwood	2006-12-01
GCA_001353335.1	ST8	soft tissue	not known	USA:New York%2C CentralBronx	2009-03-01
GCA_001353355.1	ST8	nasal	not known	USA:New York%2C Morrisania	2010-11-01
GCA_001353375.1	ST8	nasal	not known	USA:New York%2C Inwood	2010-08-01
GCA_001353395.1	ST8	nasal	not known	USA:New York%2C Inwood	2009-06-01
GCA_001353415.1	ST8	soft tissue	not known	USA:New York%2C Inwood	2009-09-01
GCA_001353435.1	ST3317	nasal	not known	USA:New York%2C CentralHarlem	2010-02-01
GCA_001353455.1	ST8	nasal	not known	USA:New York%2C Inwood	2009-10-01
GCA_001353475.1	ST8	nasal	not known	USA:New York%2C Inwood	2009-11-01
GCA_001353495.1	ST8	soft tissue	not known	USA:New York%2C Inwood	2009-11-01
GCA_001353515.1	ST232	household surface	not known	USA:New York%2C Inwood	2009-10-01
GCA_001353535.1	ST8	soft tissue	not known	USA:New York%2C Inwood	2010-01-01
GCA_001353575.1	ST8	nasal	not known	USA:New York%2C Inwood	2009-10-01
GCA_001353595.1	ST8	nasal	not known	USA:New York%2C Inwood	2010-03-01
GCA_001353615.1	ST8	soft tissue	not known	USA:New York%2C Inwood	2009-07-01
GCA_001353635.1	ST216	soft tissue	not known	USA:New York%2C EastHarlem	2009-09-01
GCA_001353655.1	ST8	household surface	not known	USA:New York%2C CentralHarlem	2010-03-01
GCA_001353675.1	ST8	nasal	not known	USA:New York%2C CentralHarlem	2010-03-01
GCA_001353695.1	ST8	household surface	not known	USA:New York%2C Riverdale	2010-04-01
GCA_001353715.1	ST8	soft tissue	not known	USA:New York%2C Inwood	2009-08-01
GCA_001353735.1	ST8	household surface	not known	USA:New York%2C CentralHarlem	2010-01-01
GCA_001353755.1	ST8	soft tissue	not known	USA:New York%2C Inwood	2009-09-01
GCA_001353775.1	ST8	soft tissue	not known	USA:New York%2C Inwood	2009-11-01
GCA_001353795.1	ST8	household surface	not known	USA:New York%2C Inwood	2010-01-01
GCA_001353835.1	ST8	nasal	not known	USA:New York%2C Inwood	2010-01-01
GCA_001353875.1	ST8	soft tissue	not known	USA:New York%2C Inwood	2010-02-01
GCA_001353895.1	ST8	soft tissue	not known	USA:New York%2C CentralHarlem	2010-02-01
GCA_001353915.1	ST8	soft tissue	not known	USA:New York%2C Inwood	2009-09-01
GCA_001353935.1	ST8	soft tissue	not known	USA:New York%2C Inwood	2007-11-01
GCA_001353955.1	ST8	nasal	not known	USA:New York%2C Inwood	2009-12-01
GCA_001353975.1	ST8	soft tissue	not known	USA:New York%2C Inwood	2009-09-01
GCA_001353995.1	ST8	soft tissue	not known	USA:New York%2C CentralHarlem	2009-04-01
GCA_001354015.1	ST8	soft tissue	not known	USA:New York%2C Inwood	2009-01-01
GCA_001354035.1	ST8	nasal	not known	USA:New York%2C Inwood	2010-03-01
GCA_001354055.1	ST3314	nasal	not known	USA:New York%2C Inwood	2010-04-01
GCA_001354095.1	ST8	soft tissue	not known	USA:New York%2C Inwood	2009-09-01
GCA_001354135.1	ST8	soft tissue	not known	USA:New York%2C CentralHarlem	2009-09-01
GCA_001354155.1	ST8	soft tissue	not known	USA:New York%2C Riverdale	2009-08-01
GCA_001354175.1	ST8	nasal	not known	USA:New York%2C Morrisania	2010-04-01
GCA_001354195.1	ST8	household surface	not known	USA:New York%2C Morrisania	2010-04-01
GCA_001354215.1	ST8	nasal	not known	USA:New York%2C Inwood	2009-10-01
GCA_001354235.1	ST8	soft tissue	not known	USA:New York%2C Inwood	2009-10-01
GCA_001354255.1	ST8	soft tissue	not known	USA:New York%2C Inwood	2009-08-01
GCA_001354295.1	ST8	soft tissue	not known	USA:New York%2C CentralHarlem	2010-01-01
GCA_001354535.1	ST8	nasal	not known	USA:New York%2C Morrisania	2009-09-01
GCA_001411605.1	ST30	nares	Homo sapiens	Brazil: Niteroi	2011-08-25
GCA_001411615.1	ST5	nares	Homo sapiens	Brazil: Niteroi	2011-08-25
GCA_001411635.1	ST5	nares	Homo sapiens	Brazil: Niteroi	2011-08-25
GCA_001411685.1	ST2864	nares	Homo sapiens	Brazil: Niteroi	2011-06-12
GCA_001444345.1	ST121	blood	Homo sapiens	China: Chongqing	2009-09-18
GCA_001448005.1	ST8	skin	Homo sapiens	Switzerland: Geneva	2013-04-08
GCA_001448035.1	ST8	skin	Homo sapiens	Switzerland: Geneva	2013-02-27
GCA_001448075.1	ST8	skin	Homo sapiens	Switzerland: Geneva	2013-04-15
GCA_001448095.1	ST8	skin	Homo sapiens	Switzerland: Geneva	2013-06-27
GCA_001448105.1	ST8	skin	Homo sapiens	Switzerland: Geneva	2013-04-17
GCA_001448135.1	ST8	skin	Homo sapiens	Switzerland: Geneva	2013-08-02
GCA_001448155.1	ST8	skin	Homo sapiens	Switzerland: Geneva	2013-08-14
GCA_001448175.1	ST8	skin	Homo sapiens	Switzerland: Geneva	2013-10-15
GCA_001448185.1	ST8	skin	Homo sapiens	Switzerland: Geneva	2013-10-28
GCA_001448215.1	ST8	skin	Homo sapiens	Switzerland: Geneva	2013-04-03
GCA_001448235.1	ST8	skin	Homo sapiens	Switzerland: Geneva	2013-04-09
GCA_001448255.1	ST8	skin	Homo sapiens	Switzerland: Geneva	2013-06-05
GCA_001448285.1	ST8	skin	Homo sapiens	Switzerland: Geneva	2003-12-10
GCA_001448305.1	ST8	skin	Homo sapiens	Switzerland: Geneva	2013-11-02
GCA_001448325.1	ST8	skin	Homo sapiens	Switzerland: Geneva	2013-06-12
GCA_001448345.1	ST8	skin	Homo sapiens	Switzerland: Geneva	2013-09-28
GCA_001453975.1	ST5	pork chop	not known	USA: MD	2010-03-01
GCA_001453995.1	ST8	chicken breast	not known	USA: MD	2010-04-01
GCA_001455955.1	ST398	Skin swab	swine	Brazil: Rio Grande do Sul	2012
GCA_001456215.1	ST338	the wound exudate of bone fracture	Homo sapiens	China: Shenzhen	2012-07-05
GCA_001457095.1	ST8	skin	Homo sapiens	Switzerland: Geneva	2013-02-26
GCA_001457105.1	ST8	skin	Homo sapiens	Switzerland: Geneva	2013-01-12
GCA_001457115.1	ST8	skin	Homo sapiens	Switzerland: Geneva	2013-01-08
GCA_001457125.1	ST8	skin	Homo sapiens	Switzerland: Geneva	2013-07-14
GCA_001457175.1	ST8	skin	Homo sapiens	Switzerland: Geneva	2013-08-21
GCA_001457195.1	ST8	skin	Homo sapiens	Switzerland: Geneva	2013-11-14
GCA_001457495.1	ST80	skin abscess	not known	United Kingdom	2003
GCA_001465635.1	ST398	unavailable	Homo sapiens	Netherlands: Bilthoven	2009-03-26
GCA_001465675.1	ST398	unavailable	Homo sapiens	Netherlands: Bilthoven	2008-04-24
GCA_001471675.2	ST8	Abscess	Homo sapiens	USA: DC	2014-04-01
GCA_001471695.2	ST8	Swab	Homo sapiens	USA: DC	2014-01-30
GCA_001471715.2	ST8	Abscess	Homo sapiens	USA: DC	2014-02-27
GCA_001515665.1	ST239	From patient with pneumonia	not known	Brazil: Teresina%2C PI	1997
GCA_001515685.1	ST239	From patient with blood stream infection	Homo sapiens	Brazil: Belem city	1996
GCA_001515705.1	ST239	From patient with wound infection	not known	Brazil: Teresina%2C PI	1997
GCA_001515745.1	ST239	From patient ssociated to Home Care assistance	not known	Brazil: Rio de Janeiro city	2001
GCA_001515765.1	ST239	From patient ssociated to Home Care assistance	not known	Brazil: Rio de Janeiro city	2001
GCA_001548415.1	ST5	human peritoneal fluid	Homo sapiens	USA:Michigan	1997-07-19
GCA_001558795.2	ST5286	Skin swab	Homo sapiens	USA: DC	2014-05-15
GCA_001580495.1	ST72	sputum	Homo sapiens	South Korea	2009-10-01
GCA_001580515.1	ST8	USA: Dallas Texas	Homo sapiens	USA: Children Hospital%2C Dallas%2C Texas	2013-11-05
GCA_001594205.1	ST45	wound	Homo sapiens	USA: Marshfield%2C WI	2005-07-01
GCA_001611325.1	ST15	83-year old woman with a hip prosthesis infection	Homo sapiens	France	2010-01-01
GCA_001611345.1	ST15	83-year old woman with a hip prosthesis infection	Homo sapiens	France	2010-06-01
GCA_001611365.1	ST25	88-year old man presenting knee prosthesis infection	Homo sapiens	France	2009-05-01
GCA_001611385.1	ST25	88-year old man presenting knee prosthesis infection	Homo sapiens	France	2009-12-01
GCA_001611405.1	ST15	26-year old man with an implant associated osteitis	Homo sapiens	France	2009-05-01
GCA_001611425.1	ST15	26-year old man with an implant associated osteitis	Homo sapiens	France	2009-08-01
GCA_001640885.1	ST5	blood	Homo sapiens	China	2010-03-01
GCA_001640905.1	ST5	blood	Homo sapiens	Korea: Cheonju	2013
GCA_001640925.1	ST5	blood	Homo sapiens	South Korea: Cheonju	2013
GCA_001641025.1	ST239	blood	Homo sapiens	South Korea: Cheonju	2011
GCA_001641045.1	ST5355	blood	Homo sapiens	South Korea: Cheonju	2011
GCA_001656045.1	ST582	wound	Homo sapiens	Germany	2008
GCA_001656075.1	ST7	wound	Homo sapiens	Germany	2008
GCA_001679575.1	ST247	tracheal secretion	Homo sapiens	Germany: Munich	1993-02-16
GCA_001679625.1	ST247	laboratory mutant	Homo sapiens	Germany: Bonn	1998-09-14
GCA_001696355.1	ST398	bloodstream infection	Homo sapiens	France: Tours	2012
GCA_001696365.1	ST398	bloodstream infection	Homo sapiens	France: Tours	2010
GCA_001696415.1	ST398	bloodstream infection	Homo sapiens	France: Tours	2014
GCA_001696445.1	ST398	bloodstream infection	Homo sapiens	France: Tours	2015
GCA_001717645.3	ST8	Nose from military trainee	Homo sapiens	USA: Ft. Benning%2C Georgia	2010-07-26
GCA_001717665.2	ST72	Nose from military trainee	Homo sapiens	USA: Ft. Benning%2C Georgia	2011-10-13
GCA_001717685.3	ST8	Purulent absess from military trainee	Homo sapiens	USA: Ft. Benning%2C Georgia	2011-09-08
GCA_001717705.2	ST8	Nose from military trainee	Homo sapiens	USA: Ft. Benning%2C Georgia	2011-09-07
GCA_001717725.2	ST8	Purulent absess from military trainee	Homo sapiens	USA: Ft. Benning%2C Georgia	2011-03-11
GCA_001717975.3	ST8	purulent absess from military trainee	Homo sapiens	USA: Ft. Benning%2C Georgia	2011-10-11
GCA_001722595.1	ST25	blood	Homo sapiens	Canada: Alberta	2015-11-01
GCA_001725965.1	ST5	blood	Homo sapiens	South Korea: Seoul	2006-03-02
GCA_001735645.2	ST8	purulent abscess	Homo sapiens	USA: Ft. Benning%2C Georgia	2011-03-11
GCA_001735655.2	ST8	purulent abscess	Homo sapiens	USA: Ft. Benning%2C Georgia	2011-07-19
GCA_001879545.1	ST1	Blood	not known	South Korea: Seoul	2014-01-01
GCA_001887075.1	ST398	chicken drumstick	not known	Canada:Quebec	2013-06-30
GCA_001899895.1	ST5	Blood	Homo sapiens	Spain: Madrid	2011
GCA_001899935.1	ST45	Blood	Homo sapiens	Spain: Madrid	2012
GCA_001899965.1	ST45	Blood	Homo sapiens	Spain: Madrid	2013
GCA_001899975.1	ST15	Blood	Homo sapiens	Spain: Madrid	2013
GCA_001900005.1	ST72	Blood	Homo sapiens	Spain: Madrid	2014
GCA_001900015.1	ST15	Blood	Homo sapiens	Spain: Madrid	2014
GCA_001900065.1	ST5	Blood	Homo sapiens	Spain: Madrid	2014
GCA_001900095.1	ST45	Blood	Homo sapiens	Spain: Madrid	2015
GCA_001900115.1	ST125	Blood	Homo sapiens	Spain: Madrid	2015
GCA_001900145.1	ST8	Blood	Homo sapiens	Spain: Madrid	2015
GCA_001921695.1	ST5	nasal sample	Homo sapiens	Brazil: Vitoria da Conquista	2012-08-29
GCA_001940425.1	ST398	Nose	Homo sapiens	Denmark	2007
GCA_001956755.1	ST433	Seaweed	not known	China: Shanghai	2007
GCA_001975005.1	ST5	Human_no contact with swine	Homo sapiens	USA: California	2010
GCA_001975045.1	ST5	Human_no contact with swine	Homo sapiens	USA: California	2009
GCA_001982965.1	ST97	Mastitis Clinica	cow	Chile: Purranque	2013-05-07
GCA_001983125.1	ST97	Mastitis Clinica	cow	Chile: Rio Bueno	2013-08-22
GCA_001986135.1	ST88	skin	Homo sapiens	China: Hangzhou	2015-11-26
GCA_002000565.1	ST8	Nose	Homo sapiens	Suriname: Paramaribo	2013-05-02
GCA_002000585.1	ST8	Nose	Homo sapiens	Suriname: Paramaribo	2013-05-03
GCA_002000605.1	ST8	Perineum	Homo sapiens	Suriname: Paramaribo	2013-05-03
GCA_002000625.1	ST8	Wound left foot	Homo sapiens	Suriname: Paramaribo	2013-05-09
GCA_002000645.1	ST8	Pus left axilla	Homo sapiens	Suriname: Paramaribo	2013-05-09
GCA_002000665.1	ST8	Wound groin	Homo sapiens	Suriname: Paramaribo	2013-05-14
GCA_002000685.1	ST8	Nose	Homo sapiens	Suriname: Paramaribo	2013-05-17
GCA_002000705.1	ST8	Perineum	Homo sapiens	Suriname: Paramaribo	2013-05-17
GCA_002000725.1	ST8	Throat	Homo sapiens	Suriname: Paramaribo	2013-05-21
GCA_002000745.1	ST8	Nose	Homo sapiens	Suriname: Paramaribo	2013-05-21
GCA_002000765.1	ST8	Perineum	Homo sapiens	Suriname: Paramaribo	2013-05-21
GCA_002000785.1	ST8	Nose	Homo sapiens	Suriname: Nickerie	2013-05-23
GCA_002000805.1	ST8	Pus	Homo sapiens	Suriname: Paramaribo	2013-05-27
GCA_002000825.1	ST8	Pus axilla	Homo sapiens	Suriname: Nickerie	2013-05-28
GCA_002000845.1	ST8	Perineum	Homo sapiens	Suriname: Nickerie	2013-05-28
GCA_002000865.1	ST8	Perineum	Homo sapiens	Suriname: Paramaribo	2013-05-28
GCA_002082075.1	ST5	Nephrostomy tube	Homo sapiens	USA: New York	2004
GCA_002085525.1	ST8	skin and soft tissue	Homo sapiens	USA: Nebraska	2013
GCA_002088995.1	ST8	lung	Homo sapiens	Canada: Calgary	2004-05-01
GCA_002089035.2	ST398	groin swab	Homo sapiens	Canada: Calgary	2014-07-01
GCA_002097595.2	ST5354	Nasal swab	Homo sapiens	Canada: Calgary	not known
GCA_002140115.1	ST188	pork	not known	South Korea	not known
GCA_002204735.1	ST398	pig carcass	not known	Switzerland	2009-01-01
GCA_002206395.2	ST10	human	Homo sapiens	not Known	not known
GCA_002208395.1	ST398	infection	Homo sapiens	France: Tours	2010
GCA_002208415.1	ST398	infection	Homo sapiens	France: Tours	2010
GCA_002208435.1	ST398	infection	Homo sapiens	France: Tours	2014
GCA_002208455.1	ST398	infection	Homo sapiens	France: Tours	2012
GCA_002208475.1	ST398	infection	Homo sapiens	France: Tours	2014
GCA_002208515.1	ST398	animal infection	not known	France: Lyon	2013
GCA_002208535.1	ST398	infection	Homo sapiens	France: Tours	2011
GCA_002208555.1	ST398	infection	Homo sapiens	France: Tours	2014
GCA_002209325.1	ST1	blood	Homo sapiens	South Korea: Seoul	2014-07-01
GCA_002214665.1	ST72	Pork	not known	South Korea	2013-04-16
GCA_002267105.1	ST8	blood	Homo sapiens	Colombia: Bogota	2012
GCA_002267135.1	ST88	blood	Homo sapiens	Colombia: Bogota	2011
GCA_002267155.1	ST8	blood	Homo sapiens	Venezuela: Caracas	2012
GCA_002267295.1	ST88	blood	Homo sapiens	Colombia: Bogota	2012
GCA_002267365.1	ST8	blood	Homo sapiens	Colombia: Bogota	2011
GCA_002267485.1	ST8	blood	Homo sapiens	Ecuador: Quito	2012
GCA_002267785.1	ST72	blood	Homo sapiens	Argentina: Buenos Aires	2013
GCA_002267925.1	ST8	blood	Homo sapiens	Venezuela: Caracas	2013
GCA_002268065.1	ST5	blood	Homo sapiens	Guatemala: Guatemala	2013
GCA_002310395.1	ST254	Osteomyelitis	Homo sapiens	not Known	1970
GCA_002310435.1	ST254	osteomyelitis	Homo sapiens	USA	2008-12-01
GCA_002356675.1	ST8	coughed-up sputum	Homo sapiens	Japan	2013
GCA_002386245.1	ST6271	Unknown	Homo sapiens	not Known	not known
GCA_002442975.1	ST59	pus	Homo sapiens	China: Hangzhou	2016-08-08
GCA_002554295.1	ST5	wound	Homo sapiens	USA: MD	2015-04-01
GCA_002574065.1	ST182	wound	Homo sapiens	Germany: Heidelberg	2013-12-02
GCA_002607665.1	ST8	nose	Homo sapiens	France: Rennes	2007-01-18
GCA_002633765.1	ST45	bakery environment - mixing bowl outside	not known	USA: IL	2010-12-27
GCA_002633785.1	ST30	bakery environment - light switches on NW wall	not known	USA: IL	2011-01-10
GCA_002633805.1	ST5	bakery environment - concentrated whipped topping	not known	USA: IL	2010-12-28
GCA_002633825.1	ST1	bakery environment - assembly production room	not known	USA: IL	2011-11-18
GCA_002633845.1	ST59	bakery environment - bottom metal shelf on table used for making birthday cakes	not known	USA: IL	2010-12-27
GCA_002633865.1	ST5	bakery environment - hallway	not known	USA: IL	2011-11-18
GCA_002741955.1	ST5	blood	Homo sapiens	USA: Denver	2012-11-27
GCA_002786465.1	ST8	bone	Homo sapiens	Germany	2014-07-30
GCA_002786535.1	ST22	bone	Homo sapiens	Germany	2015-04-09
GCA_002803885.1	ST152	Infection	Homo sapiens	Denmark	2015-06-08
GCA_002850395.1	ST2454	bovine milk	not known	India: Anand District	2014-08-07
GCA_002850415.1	ST2454	Buffalo Milk	not known	India:Anand	2014-06-19
GCA_002884555.1	ST39	catheter	Homo sapiens	USA: Maywood%2C IL	2015
GCA_002909315.1	ST8	skin and soft tissue	Homo sapiens	USA:Nebraska	2013
GCA_002909325.1	ST8	skin and soft tissue	Homo sapiens	USA:California	2002-10-01
GCA_002952015.1	ST2454	milk	bovine	India:Anand	2014-08-01
GCA_003010875.1	ST188	blood	not known	South Korea: Seoul	2016-01-01
GCA_003017305.1	ST34	Pre-flight (to International Space Station) Astronaut Skin Swab	Homo sapiens	not Known	2009-07-27
GCA_003017355.1	ST182	Pre-flight (to International Space Station) Astronaut Skin Swab	Homo sapiens	not Known	2009-07-20
GCA_003017395.1	ST30	International Space Station Surface: Lab Site 1	not known	not Known	2002-03-20
GCA_003017415.1	ST9	International Space Station Air: U.S. Lab	not known	not Known	2002-02-06
GCA_003017425.1	ST45	Pre-flight (to International Space Station) hardware surface sample	not known	not Known	2002-03-11
GCA_003017475.1	ST34	Pre-flight (to International Space Station) cargo bag surface sample	not known	not Known	2010-08-10
GCA_003017495.1	ST188	Pre-flight (to International Space Station) Astronaut Skin Swab	Homo sapiens	not Known	2009-10-19
GCA_003017515.1	ST121	Pre-flight (to International Space Station) hardware surface sample	not known	not Known	2015-01-09
GCA_003017535.1	ST5110	Pre-flight (to International Space Station) Astronaut Skin Swab	Homo sapiens	not Known	2009-05-12
GCA_003017595.1	ST8	International Space Station Surface: Columbus Module	not known	not Known	2011-08-12
GCA_003017635.1	ST20	International Space Station Surface: U.S. Lab	not known	not Known	2010-03-05
GCA_003017655.1	ST20	International Space Station Surface: Node 1	not known	not Known	2002-03-20
GCA_003017695.1	ST8	International Space Station Surface: Columbus Module	not known	not Known	2011-08-12
GCA_003017715.1	ST45	International Space Station Surface: Node 2	not known	not Known	2015-03-09
GCA_003029645.1	ST398	biological fluid	not known	Denmark	not known
GCA_003030065.1	ST433	tissue and/or biological fluid (swine)	not known	Denmark	not known
GCA_003030225.1	ST9	cow (Bos taurus)	Bos taurus	Denmark	not known
GCA_003031425.1	ST30	bakery environment - assembly production room	not known	USA:IL	2011-11-18
GCA_003031465.1	ST5	nasal swab	Homo sapiens	Brazil: Rio de Janeiro	2014-09-22
GCA_003031485.1	ST5	Tracheal secretion	Homo sapiens	Brazil: Rio de Janeiro	2014-07-23
GCA_003075495.1	ST88	abscess	Homo sapiens	China: Wenzhou	not known
GCA_003111725.1	ST612	Vet Hospital	Homo sapiens	Australia: New South Wales	2009
GCA_003111745.1	ST398	Pig nares	Sus scrofa domesticus	Australia	2015-08-12
GCA_003149295.1	ST20	patient with spinal infection	Homo sapiens	United Kingdom: Exeter	not known
GCA_003184985.1	ST22	left-sided endocarditis	Homo sapiens	Italy: Rome	2013-04-30
GCA_003185005.1	ST22	left-sided endocarditis	Homo sapiens	Italy: Rome	2013-06-01
GCA_003186105.1	ST97	milk	Bos taurus	Ireland: Tipperary	2010
GCA_003194105.1	ST30	Antonio Pedro University Hospital	Homo sapiens newborn	Brazil: Niteroi	2009
GCA_003194145.1	ST20	International Space Station Air: U.S. Lab	not known	not Known	2010-03-05
GCA_003194165.1	ST20	International Space Station Surface: Columbus Module	not known	not Known	2010-03-05
GCA_003194185.1	ST30	International Space Station Surface: Lab Site 1	not known	not Known	2002-03-20
GCA_003194205.1	ST582	International Space Station Surface: JEM PM	not known	not Known	2012-05-29
GCA_003194405.1	ST5	Blood	Homo sapiens	Brazil: Rio de Janeiro	2015
GCA_003236755.1	ST45	various material	Homo sapiens	Italy: Florence	2015-04-01
GCA_003236825.1	ST121	lesion swab	Homo sapiens	Italy: Florence	2014-07-01
GCA_003236875.1	ST152	various material	Homo sapiens	Italy: Florence	2014-11-01
GCA_003236935.1	ST121	lesion swab	Homo sapiens	Italy: Florence	2013-11-01
GCA_003236955.1	ST7	lesion swab	Homo sapiens	Italy: Florence	2014-09-01
GCA_003236985.1	ST121	lesion swab	Homo sapiens	Italy: Florence	2013-09-01
GCA_003237005.1	ST121	lesion swab	Homo sapiens	Italy: Florence	2013-05-01
GCA_003237035.1	ST45	lesion swab	Homo sapiens	Italy: Florence	2013-01-01
GCA_003237045.1	ST8	lesion swab	Homo sapiens	Italy: Florence	2013-06-01
GCA_003237095.1	ST96	lesion swab	Homo sapiens	Italy: Florence	2013-09-01
GCA_003237115.1	ST25	lesion swab	Homo sapiens	Italy: Florence	2013-02-01
GCA_003237125.1	ST398	lesion swab	Homo sapiens	Italy: Florence	2014-06-01
GCA_003237145.1	ST121	lesion swab	Homo sapiens	Italy: Florence	2014-08-01
GCA_003237175.1	ST5561	bronchoaspiration material	Homo sapiens	Italy: Florence	2013-02-01
GCA_003237255.1	ST1	sputum	Homo sapiens	Italy: Florence	2015-12-01
GCA_003237305.1	ST97	various material	Homo sapiens	Italy: Florence	2015-11-01
GCA_003237355.1	ST1	bronchoaspiration material	Homo sapiens	Italy: Florence	2015-09-01
GCA_003237445.1	ST5	lesion swab	Homo sapiens	Italy: Florence	2015-04-01
GCA_003237475.1	ST6	bronchoaspiration material	Homo sapiens	Italy: Florence	2013-07-01
GCA_003237495.1	ST30	nasal swab	Homo sapiens	Italy: Florence	2014-06-01
GCA_003237515.1	ST1	bronchoaspiration material	Homo sapiens	Italy: Florence	2013-10-01
GCA_003237545.1	ST1162	sputum	Homo sapiens	Italy: Florence	2013-03-01
GCA_003237595.1	ST88	bronchoaspiration material	Homo sapiens	Italy: Florence	2015-01-01
GCA_003237675.1	ST30	lesion swab	Homo sapiens	Italy: Florence	2014-11-01
GCA_003237695.1	ST5	lesion swab	Homo sapiens	Italy: Florence	2014-09-01
GCA_003237705.1	ST5	nasal swab	Homo sapiens	Italy: Florence	2014-09-01
GCA_003237735.1	ST5	bronchoaspiration material	Homo sapiens	Italy: Florence	2014-05-01
GCA_003237865.1	ST34	lesion swab	Homo sapiens	Italy: Florence	2013-12-01
GCA_003237895.1	ST8	lesion swab	Homo sapiens	Italy: Florence	2014-10-01
GCA_003237915.1	ST395	various material	Homo sapiens	Italy: Florence	2014-09-01
GCA_003237935.1	ST45	lesion swab	Homo sapiens	Italy: Florence	2013-08-01
GCA_003237975.1	ST8	lesion swab	Homo sapiens	Italy: Florence	2013-02-01
GCA_003238035.1	ST45	various material	Homo sapiens	Italy: Florence	2016-03-01
GCA_003238075.1	ST5	lesion swab	Homo sapiens	Italy: Florence	2015-09-01
GCA_003238125.1	ST1	bronchoaspiration material	Homo sapiens	Italy: Florence	2015-07-01
GCA_003238165.1	ST1327	bronchoaspiration material	Homo sapiens	Italy: Florence	2015-06-01
GCA_003238195.1	ST22	sputum	Homo sapiens	Italy: Florence	2015-03-01
GCA_003238335.1	ST5	lesion swab	Homo sapiens	Italy: Florence	2014-09-01
GCA_003238345.1	ST30	lesion swab	Homo sapiens	Italy: Florence	2014-05-01
GCA_003238375.1	ST1	bronchoaspiration material	Homo sapiens	Italy: Florence	2013-12-01
GCA_003238475.1	ST22	sputum	Homo sapiens	Italy: Florence	2015-09-01
GCA_003238485.1	ST1	pharyngeal swab	Homo sapiens	Italy: Florence	2015-09-01
GCA_003238595.1	ST1	pharyngeal swab	Homo sapiens	Italy: Florence	2015-05-01
GCA_003238605.1	ST1	sputum	Homo sapiens	Italy: Florence	2015-03-01
GCA_003238655.1	ST97	pharyngeal swab	Homo sapiens	Italy: Florence	2015-02-01
GCA_003238685.1	ST152	sputum	Homo sapiens	Italy: Florence	2015-01-01
GCA_003238695.1	ST22	sputum	Homo sapiens	Italy: Florence	2015-01-01
GCA_003238735.1	ST1	sputum	Homo sapiens	Italy: Florence	2014-10-01
GCA_003238885.1	ST152	sputum	Homo sapiens	Italy: Florence	2014-10-01
GCA_003239155.1	ST45	lesion swab	Homo sapiens	Italy: Florence	2016-01-01
GCA_003239185.1	ST45	lesion swab	Homo sapiens	Italy: Florence	2013-02-01
GCA_003239215.1	ST5112	various material	Homo sapiens	Italy: Florence	2015-01-01
GCA_003239235.1	ST15	nasal swab	Homo sapiens	Italy: Florence	2014-10-01
GCA_003239295.1	ST22	bronchoaspiration material	Homo sapiens	Italy: Florence	2015-05-01
GCA_003239315.1	ST5	nasal swab	Homo sapiens	Italy: Florence	2015-04-01
GCA_003239335.1	ST5	lesion swab	Homo sapiens	Italy: Florence	2015-04-01
GCA_003239385.1	ST1	bronchoaspiration material	Homo sapiens	Italy: Florence	2014-06-01
GCA_003239415.1	ST772	lesion swab	Homo sapiens	Italy: Florence	2015-01-01
GCA_003239435.1	ST5	various material	Homo sapiens	Italy: Florence	2015-01-01
GCA_003239505.1	ST59	lesion swab	Homo sapiens	Italy: Florence	2014-02-01
GCA_003239535.1	ST22	sputum	Homo sapiens	Italy: Florence	2016-01-01
GCA_003239555.1	ST15	pharyngeal swab	Homo sapiens	Italy: Florence	2015-12-01
GCA_003239685.1	ST5	sputum	Homo sapiens	Italy: Florence	2014-09-01
GCA_003239715.1	ST1	sputum	Homo sapiens	Italy: Florence	2014-10-01
GCA_003239745.1	ST152	sputum	Homo sapiens	Italy: Florence	2015-03-01
GCA_003239755.1	ST1866	sputum	Homo sapiens	Italy: Florence	2013-04-01
GCA_003239815.1	ST8	bronchoaspiration material	Homo sapiens	Italy: Florence	2013-07-01
GCA_003239855.1	ST1	various material	Homo sapiens	Italy: Florence	2013-05-01
GCA_003239925.1	ST22	pharyngeal swab	Homo sapiens	Italy: Florence	2016-03-01
GCA_003239945.1	ST22	sputum	Homo sapiens	Italy: Florence	2016-03-01
GCA_003239995.1	ST97	sputum	Homo sapiens	Italy: Florence	2016-01-01
GCA_003240005.1	ST22	sputum	Homo sapiens	Italy: Florence	2015-07-01
GCA_003240035.1	ST1	pharyngeal swab	Homo sapiens	Italy: Florence	2015-08-01
GCA_003240105.1	ST22	sputum	Homo sapiens	Italy: Florence	2014-12-01
GCA_003240175.1	ST1	pharyngeal swab	Homo sapiens	Italy: Florence	2015-02-01
GCA_003240235.1	ST8	sputum	Homo sapiens	Italy: Florence	2014-10-01
GCA_003240245.1	ST59	pharyngeal swab	Homo sapiens	Italy: Florence	2014-10-01
GCA_003336495.1	ST5	broiler chicken%3B hock	Gallus gallus	USA	1999
GCA_003336545.1	ST5	broiler chicken	Gallus gallus	Poland: Wroclaw	2008
GCA_003342735.1	ST72	blood	Homo sapiens	South Korea	2016-09-01
GCA_003342775.1	ST72	blood	Homo sapiens	South Korea	2017-01-01
GCA_003343155.1	ST5	deep wounds and lesions	Gallus gallus	Poland: Wroclaw	2008
GCA_003347055.1	ST72	stool	Homo sapiens	South Korea	2017-01-01
GCA_003350605.1	ST5	deep wounds and lesions	Gallus gallus	Poland: Wroclaw	2008
GCA_003351925.1	ST5	blood	Homo sapiens	South Korea: Seoul	2017-01-01
GCA_003353135.1	ST398	lesion	sheep	USA	2018
GCA_003353145.1	ST398	lesion	sheep	USA	2018
GCA_003353195.1	ST398	lesion	sheep	USA	2018
GCA_003353205.1	ST8	lesion	sheep	USA	2018
GCA_003353235.1	ST398	lesion	sheep	USA	2018
GCA_003353265.1	ST398	lesion	sheep	USA	2018
GCA_003353315.1	ST3763	lesion	sheep	USA	2018
GCA_003354565.1	ST228	blood	Homo sapiens	Germany	1994
GCA_003354585.1	ST228	Foci	Homo sapiens	Germany	1994
GCA_003354605.1	ST121	nares	Homo sapiens	Germany	1994
GCA_003354625.1	ST30	Foci	Homo sapiens	Germany	1994
GCA_003354645.1	ST121	blood	Homo sapiens	Germany	1994
GCA_003354665.1	ST254	blood	Homo sapiens	Germany	1994
GCA_003354685.1	ST30	nares	Homo sapiens	Germany	1994
GCA_003354705.1	ST228	blood	Homo sapiens	Germany	1994
GCA_003354725.1	ST30	blood	Homo sapiens	Germany	1994
GCA_003354745.1	ST30	nares	Homo sapiens	Germany	1994
GCA_003354765.1	ST228	nares	Homo sapiens	Germany	1994
GCA_003354785.1	ST30	blood	Homo sapiens	Germany	1994
GCA_003354805.1	ST8	blood	Homo sapiens	Germany	1994
GCA_003354865.1	ST15	blood	Homo sapiens	Germany	1994
GCA_003354905.1	ST121	nares	Homo sapiens	Germany	1994
GCA_003354925.1	ST15	nares	Homo sapiens	Germany	1994
GCA_003354945.1	ST254	nares	Homo sapiens	Germany	1994
GCA_003354965.1	ST254	Foci	Homo sapiens	Germany	1994
GCA_003354985.1	ST228	nares	Homo sapiens	Germany	1994
GCA_003390315.1	ST239	bloodstream	Homo sapiens	Australia	2009-01-01
GCA_003394105.1	ST239	bloodstream	Homo sapiens	Australia	2009-01-01
GCA_003425835.1	ST8	blood	Homo sapiens	Germany	1994
GCA_003431365.1	ST632	sputum	Homo sapiens	USA: Atlanta%2C GA	2011-10-25
GCA_003432345.1	ST9	nasal swab	swine	China: Ningxia	2014-06-01
GCA_003432365.1	ST9	nasal swab	Swine	China: Shandong	2014-07-01
GCA_003490125.1	ST133	mastitis	sheep	France	2003
GCA_003571175.1	ST8	wound/abscess	Homo sapiens	Cuba	2016-03-03
GCA_003571195.1	ST8	wound/abscess	Homo sapiens	Cuba	2013-06-24
GCA_003571225.1	ST8	wound/abscess	Homo sapiens	Cuba	2016-09-23
GCA_003571245.1	ST8	wound/abscess	Homo sapiens	Colombia	2013-05-10
GCA_003571265.1	ST8	wound/abscess	Homo sapiens	Cuba	2015-10-21
GCA_003571275.1	ST8	wound/abscess	Homo sapiens	Colombia	2012-06-12
GCA_003571305.1	ST8	wound/abscess	Homo sapiens	South Sudan	2012-03-27
GCA_003571315.1	ST8	wound/abscess	Homo sapiens	Thailand	2010-11-26
GCA_003571335.1	ST8	wound/abscess	Homo sapiens	Bahamas	2013-08-19
GCA_003571365.1	ST8	wound/abscess	Homo sapiens	Suriname	2012-06-20
GCA_003573835.1	ST1	lung	Homo sapiens	Japan	2017
GCA_003573855.1	ST188	subcutaneous abscess	Homo sapiens	Japan	2016
GCA_003584945.1	ST105	hospital	not known	Brazil	not known
GCA_003595365.1	ST8	Perineum	Homo sapiens	Suriname: Paramaribo	2013-03-26
GCA_003595385.1	ST8	Groin	Homo sapiens	Suriname: Paramaribo	2013-03-26
GCA_003595405.1	ST8	Wound fluid	Homo sapiens	Suriname: Paramaribo	2013-04-24
GCA_003595425.1	ST8	Urine	Homo sapiens	Suriname: Paramaribo	2013-04-25
GCA_003595445.1	ST8	Sputum	Homo sapiens	Suriname: Paramaribo	2013-04-25
GCA_003595465.1	ST8	Sputum	Homo sapiens	Suriname: Paramaribo	2013-04-27
GCA_003595485.1	ST8	Pus leg	Homo sapiens	Suriname: Paramaribo	2013-04-30
GCA_003595505.1	ST8	Nose	Homo sapiens	Suriname: Paramaribo	2013-05-02
GCA_003602215.1	ST965	raw milk	not known	China: Zhejiang	2018-06-01
GCA_003602225.1	ST965	raw milk	not known	China: Zhejiang	2018-06-01
GCA_003627835.1	ST700	mastitis	sheep	France	not known
GCA_003693275.1	ST9	sputum	Homo sapiens	China: Guangdong Province	2010-12-07
GCA_003697285.1	ST9	pus	Homo sapiens	China: Guangdong Province	2010-12-02
GCA_003697325.1	ST398	pus	Homo sapiens	China: Guangdong Province	2015
GCA_003719905.1	ST5	sputum	Homo sapiens	USA: Atlanta%2C GA	2012-02-08
GCA_003719945.1	ST5	sputum	Homo sapiens	USA: Atlanta%2C GA	2012-01-17
GCA_003719995.1	ST5	sputum	Homo sapiens	USA: Atlanta%2C GA	2012-07-16
GCA_003720015.1	ST5	sputum	Homo sapiens	USA: Atlanta%2C GA	2012-07-16
GCA_003720075.1	ST8	Throat Culture	Homo sapiens	USA: Atlanta%2C GA	2017-04-05
GCA_003720125.1	ST8	Throat Culture	Homo sapiens	USA: Atlanta%2C GA	2017-04-05
GCA_003720135.1	ST5	sputum	Homo sapiens	USA: Atlanta%2C GA	2012-06-27
GCA_003720195.1	ST8	sputum	Homo sapiens	USA: Atlanta%2C GA	2012-06-27
GCA_003720205.1	ST632	sputum	Homo sapiens	USA: Atlanta%2C GA	2012-01-17
GCA_003720235.1	ST225	sputum	Homo sapiens	USA: Atlanta%2C GA	2012-02-21
GCA_003720255.1	ST5	sputum	Homo sapiens	USA: Boston%2C MA	2018
GCA_003720305.1	ST5	sputum	Homo sapiens	USA: Atlanta%2C GA	2012-03-26
GCA_003720325.1	ST105	sputum	Homo sapiens	USA: Atlanta%2C GA	2012-05-29
GCA_003720355.1	ST5	sputum	Homo sapiens	USA: Atlanta%2C GA	2012-10-04
GCA_003720375.1	ST5	sputum	Homo sapiens	USA: Atlanta%2C GA	2012-01-25
GCA_003720445.1	ST8	sputum	Homo sapiens	USA: Atlanta%2C GA	2012-08-30
GCA_003720475.1	ST1181	Throat Culture	Homo sapiens	USA: Atlanta%2C GA	2017-04-28
GCA_003720545.1	ST8	Throat Culture	Homo sapiens	USA: Atlanta%2C GA	2017-02-17
GCA_003720575.1	ST8	Throat Culture	Homo sapiens	USA: Atlanta%2C GA	2017-01-27
GCA_003720595.1	ST5	sputum	Homo sapiens	USA: Atlanta%2C GA	2017-04-05
GCA_003720675.1	ST97	sputum	Homo sapiens	USA: Atlanta%2C GA	2017-01-27
GCA_003720715.1	ST632	sputum	Homo sapiens	USA: Atlanta%2C GA	2012-06-27
GCA_003720735.1	ST632	sputum	Homo sapiens	USA: Atlanta%2C GA	2012-08-02
GCA_003720775.1	ST632	sputum	Homo sapiens	USA: Atlanta%2C GA	2012-04-16
GCA_003720835.1	ST8	Throat Culture	Homo sapiens	USA: Boston%2C MA	2018
GCA_003720845.1	ST72	sputum	Homo sapiens	USA: Boston%2C MA	2018
GCA_003720885.1	ST5	Throat Culture	Homo sapiens	USA: Boston%2C MA	2018
GCA_003720935.1	ST8	sputum	Homo sapiens	USA: Boston%2C MA	2018
GCA_003720945.1	ST5	sputum	Homo sapiens	USA: Boston%2C MA	2018
GCA_003721075.1	ST5	sputum	Homo sapiens	USA: Boston%2C MA	2018
GCA_003721095.1	ST72	sputum	Homo sapiens	USA: Boston%2C MA	2018
GCA_003721195.1	ST8	Throat Culture	Homo sapiens	USA: Atlanta%2C GA	2017-04-28
GCA_003788945.1	ST8	purulent infected wound	Homo sapiens	Germany: Heidelberg	2016-10-18
GCA_003827735.1	ST464	Nose	Homo sapiens	Kazakhstan	2017
GCA_003827835.1	ST464	Nose	Homo sapiens	Kazakhstan	2017
GCA_003937725.1	ST5	Unknown	Homo sapiens	not Known	not known
GCA_003938815.1	ST225	Unknown	Homo sapiens	not Known	not known
GCA_003955945.1	ST133	mastitis	sheep	France	not known
GCA_003991015.1	ST5	anterior nares	Homo sapiens	USA:Surgical Intensive Care Unit at Rush University Medical Center in Chicago%2C IL	2015
GCA_004118995.1	ST8	blood	Homo sapiens	USA: San Diego	2017-06-01
GCA_004119935.1	ST5	Abdominal drainage tube	Homo sapiens	China	2011-02-12
GCA_004136655.1	ST9	raw meat from slaughter	pig	China	2014-11-20
GCA_004153345.1	ST772	blood	Homo sapiens	India	2016
GCA_004153365.1	ST22	blood	Homo sapiens	India	2015
GCA_004193895.1	ST8	sputum	Homo sapiens	Canada: Winnipeg	1993-04-01
GCA_004421085.1	ST30	abdominal wound	Homo sapiens	USA: Idaho%2C Boise	2004-06-01
GCA_004614295.1	ST8	wound	Homo sapiens	Canada: Calgary	2002-10-01
GCA_004771335.1	ST6296	mastitis	sheep	France	not known
GCA_004771515.1	ST133	mastitis	sheep	France	2008
GCA_004771975.1	ST700	mastitis	sheep	France	2018
GCA_004772055.1	ST59	mastitis	sheep	France	2018
GCA_004772175.1	ST425	mastitis	sheep	France	not known
GCA_004772215.1	ST133	mastitis	sheep	France	not known
GCA_004785995.1	ST5	Childrens hosptial	Homo sapiens	Poland	2014
GCA_004797195.1	ST2011	mastitis	sheep	France	not known
GCA_005153305.1	ST464	milk	Bos taurus	Brazil	2015
GCA_005153985.1	ST9	pig skin (A)%2C aerobic	Sus scrofa	USA	not known
GCA_005861735.1	ST965	food	not known	China: Yunnan	2014-10-15
GCA_005885975.1	ST923	nasal swab	Homo sapiens	Colombia: Cartagena	2017
GCA_006088835.1	ST5	blood	Homo sapiens	South Korea: Seoul	2016
GCA_006158985.1	ST3355	Raw beef	not known	China	2018-12-01
GCA_006370485.1	ST9	Pig skin	not known	USA: Miami%2C FL	not known
GCA_007050435.1	ST5	blood	Homo sapiens	Australia: Adelaide	2017-07-31
GCA_007185035.1	ST1	pus	Equus caballus	Japan:Ibaraki	2018-01-20
GCA_007726325.1	ST398	retail turkey	not known	USA: Oklahoma	2010-06-01
GCA_007726465.1	ST1159	retail beef liver	not known	USA: Oklahoma	2010-06-01
GCA_007726495.1	ST5	retail chicken liver	not known	USA: Oklahoma	2010-06-01
GCA_007726525.1	ST5	retail chicken	not known	USA: Oklahoma	2010-06-01
GCA_007726545.1	ST5	retail chicken gizzard	not known	USA: Oklahoma	2010-06-01
GCA_007726565.1	ST5	retail chicken	not known	USA: Oklahoma	2010-06-01
GCA_007813675.1	ST1	Buffalo milk	not known	Brazil	2014-04-22
GCA_007826355.1	ST12	Pus aspirate	Homo sapiens	South Africa: Gauteng	2018-02-21
GCA_007827105.1	ST1159	retail beef	not known	USA: Oklahoma	2010-06-01
GCA_007827115.1	ST9	retail pork	not known	USA: Oklahoma	2010-06-01
GCA_007827125.1	ST1159	retail beef liver	not known	USA: Oklahoma	2010-06-01
GCA_007954445.1	ST8	Tricuspid valve%2C anterior leaflet	Homo sapiens	USA: Detroit	2018-08-08
GCA_007954465.1	ST8	Tricuspid valve%2C septal leaflet	Homo sapiens	USA: Detroit	2018-08-08
GCA_008039625.1	ST105	blood	Homo sapiens	USA: New York City	2015
GCA_008039645.1	ST105	blood	Homo sapiens	USA: New York City	2015
GCA_008039665.1	ST105	blood	Homo sapiens	USA: New York City	2015
GCA_008039715.1	ST105	blood	Homo sapiens	USA: New York City	2015
GCA_008039735.1	ST105	blood	Homo sapiens	USA: New York City	2015
GCA_008039745.1	ST105	blood	Homo sapiens	USA: New York City	2015
GCA_008039755.1	ST105	blood	Homo sapiens	USA: New York City	2015
GCA_008039795.1	ST105	blood	Homo sapiens	USA: New York City	2015
GCA_008039825.1	ST105	blood	Homo sapiens	USA: New York City	2015
GCA_008329865.1	ST8	nasal perirectal swab	Homo sapiens	USA:MA	2018-04-01
GCA_008329885.1	ST8	nasal perirectal swab	Homo sapiens	USA:MA	2018-04-01
GCA_008330045.1	ST59	blood	Homo sapiens	Taiwan: Taichung	2013-04-01
GCA_008330585.1	ST45	wound	Homo sapiens	USA:MA	2018-05-01
GCA_008373855.1	ST474	foot ulcer	Homo sapiens	USA	2011
GCA_008619075.1	ST764	Sputum isolated from host	Homo sapiens	Japan: Kyoto	not known
GCA_008619235.1	ST8	Sputum isolated from host	Homo sapiens	Japan: Kyoto	not known
GCA_008619415.1	ST8	Nasal cavity isolated from host	Homo sapiens	Japan: Kyoto	not known
GCA_008619595.1	ST2250	Venous blood isolated from host	Homo sapiens	Japan: Kyoto	not known
GCA_008619795.1	ST6312	Venous blood isolated from host	Homo sapiens	Japan: Kyoto	not known
GCA_008619935.1	ST8	Pus isolated from host	Homo sapiens	Japan: Kyoto	not known
GCA_008620055.1	ST764	Sputum isolated from host	Homo sapiens	Japan: Kyoto	not known
GCA_008620175.1	ST6313	Venous blood isolated from host	Homo sapiens	Japan: Kyoto	not known
GCA_008630675.1	ST152	hospital	Homo sapiens	Ghana: Accra	2018-10-29
GCA_008630695.1	ST152	hospital	Homo sapiens	Ghana: Accra	2018-10-29
GCA_008630715.1	ST30	hospital	Homo sapiens	Ghana: Accra	2018-10-24
GCA_008630735.1	ST152	hospital	Homo sapiens	Ghana: Accra	2018-11-28
GCA_008630755.1	ST152	hospital	Homo sapiens	Ghana: Accra	2018-10-29
GCA_008630815.1	ST152	hospital	Homo sapiens	Ghana: Accra	2018-11-13
GCA_008630835.1	ST152	hospital	Homo sapiens	Ghana: Accra	2018-08-14
GCA_008630855.1	ST5	hospital	Homo sapiens	Ghana: Accra	2018-11-05
GCA_008630875.1	ST5	hospital	Homo sapiens	Ghana: Accra	2018-07-09
GCA_008693765.1	ST87	clinical isolate	Homo sapiens	USA: KY	not known
GCA_008694145.1	ST5	hospital	Homo sapiens	Ghana: Accra	2018-09-06
GCA_008694165.1	ST3249	hospital	Homo sapiens	Ghana: Accra	2018-10-18
GCA_008932315.1	ST105	blood	Homo sapiens	USA: New York City	2015
GCA_008934005.1	ST105	blood	Homo sapiens	USA:New York City	2015
GCA_008934035.1	ST8	blood	Homo sapiens	USA:New York City	2015
GCA_008934055.1	ST8	blood	Homo sapiens	USA:New York City	2015
GCA_008934075.1	ST8	blood	Homo sapiens	USA:New York City	2015
GCA_008934095.1	ST3390	blood	Homo sapiens	USA:New York City	2015
GCA_008934115.1	ST88	blood	Homo sapiens	USA:New York City	2015
GCA_008934135.1	ST105	Environment	not known	USA:New York City	2015
GCA_008934155.1	ST8	blood	Homo sapiens	USA:New York City	2015
GCA_008934175.1	ST5	blood	Homo sapiens	USA:New York City	2015
GCA_008934195.1	ST87	blood	Homo sapiens	USA:New York City	2015
GCA_008934215.1	ST8	blood	Homo sapiens	USA:New York City	2015
GCA_008934235.1	ST105	blood	Homo sapiens	USA:New York City	2015
GCA_008934255.1	ST8	blood	Homo sapiens	USA:New York City	2015
GCA_008934275.1	ST105	nares	Homo sapiens	USA:New York City	2015
GCA_008934295.1	ST7	blood	Homo sapiens	USA:New York City	2015
GCA_008934315.1	ST105	swab	Homo sapiens	USA:New York City	2015
GCA_008934335.1	ST8	blood	Homo sapiens	USA:New York City	2015
GCA_008934355.1	ST8	blood	Homo sapiens	USA:New York City	2015
GCA_008934375.1	ST840	nares	Homo sapiens	USA:New York City	2015
GCA_008934395.1	ST5	blood	Homo sapiens	USA:New York City	2015
GCA_008934415.1	ST8	blood	Homo sapiens	USA:New York City	2015
GCA_008934435.1	ST5	blood	Homo sapiens	USA:New York City	2015
GCA_008934455.1	ST496	blood	Homo sapiens	USA:New York City	2015
GCA_008934475.1	ST105	respiratory	Homo sapiens	USA:New York City	2015
GCA_008934495.1	ST105	blood	Homo sapiens	USA:New York City	2015
GCA_008934515.1	ST8	nares	Homo sapiens	USA:New York City	2015
GCA_008934535.1	ST105	blood	Homo sapiens	USA:New York City	2015
GCA_008934555.1	ST8	blood	Homo sapiens	USA:New York City	2015
GCA_008934575.1	ST225	blood	Homo sapiens	USA:New York City	2015
GCA_008934595.1	ST105	blood	Homo sapiens	USA:New York City	2015
GCA_008934615.1	ST8	blood	Homo sapiens	USA:New York City	2015
GCA_008934635.1	ST105	nares	Homo sapiens	USA:New York City	2015
GCA_008934655.1	ST5	blood	Homo sapiens	USA:New York City	2015
GCA_008934675.1	ST5	blood	Homo sapiens	USA:New York City	2015
GCA_008934695.1	ST8	blood	Homo sapiens	USA:New York City	2015
GCA_008934715.1	ST8	blood	Homo sapiens	USA:New York City	2015
GCA_008934735.1	ST8	blood	Homo sapiens	USA:New York City	2015
GCA_008934755.1	ST105	blood	Homo sapiens	USA:New York City	2015
GCA_008934775.1	ST5	blood	Homo sapiens	USA:New York City	2015
GCA_008934795.1	ST45	blood	Homo sapiens	USA:New York City	2015
GCA_008934815.1	ST8	blood	Homo sapiens	USA:New York City	2015
GCA_008934835.1	ST8	blood	Homo sapiens	USA:New York City	2015
GCA_008934855.1	ST5	blood	Homo sapiens	USA:New York City	2015
GCA_008934875.1	ST105	nares	Homo sapiens	USA:New York City	2015
GCA_008934895.1	ST8	blood	Homo sapiens	USA:New York City	2015
GCA_008934915.1	ST5	blood	Homo sapiens	USA:New York City	2015
GCA_008934935.1	ST105	blood	Homo sapiens	USA:New York City	2015
GCA_008934955.1	ST5	blood	Homo sapiens	USA:New York City	2015
GCA_008934975.1	ST105	Environment	not known	USA:New York City	2015
GCA_008934995.1	ST8	blood	Homo sapiens	USA:New York City	2015
GCA_008935015.1	ST5	blood	Homo sapiens	USA:New York City	2015
GCA_008935035.1	ST8	blood	Homo sapiens	USA:New York City	2015
GCA_008935095.1	ST8	blood	Homo sapiens	USA:New York City	2015
GCA_008935115.1	ST8	blood	Homo sapiens	USA:New York City	2015
GCA_008935135.1	ST105	blood	Homo sapiens	USA:New York City	2015
GCA_008935155.1	ST5	blood	Homo sapiens	USA:New York City	2015
GCA_008935175.1	ST5	blood	Homo sapiens	USA:New York City	2015
GCA_008935195.1	ST105	nares	Homo sapiens	USA:New York City	2015
GCA_008935215.1	ST105	blood	Homo sapiens	USA:New York City	2015
GCA_008935235.1	ST105	blood	Homo sapiens	USA:New York City	2015
GCA_008935255.1	ST8	blood	Homo sapiens	USA:New York City	2015
GCA_008935275.1	ST8	blood	Homo sapiens	USA:New York City	2015
GCA_008935295.1	ST5	nares	Homo sapiens	USA:New York City	2015
GCA_008935315.1	ST8	blood	Homo sapiens	USA:New York City	2015
GCA_008935335.1	ST6273	nares	Homo sapiens	USA:New York City	2015
GCA_008935355.1	ST8	blood	Homo sapiens	USA:New York City	2015
GCA_008935375.1	ST88	blood	Homo sapiens	USA:New York City	2015
GCA_008935395.1	ST105	nares	Homo sapiens	USA:New York City	2015
GCA_008935415.1	ST231	blood	Homo sapiens	USA:New York City	2015
GCA_008935435.1	ST5	blood	Homo sapiens	USA:New York City	2015
GCA_008935455.1	ST5	blood	Homo sapiens	USA:New York City	2015
GCA_008935475.1	ST105	Pleural fluid	Homo sapiens	USA:New York City	2015
GCA_008935495.1	ST8	blood	Homo sapiens	USA:New York City	2015
GCA_008935515.1	ST105	blood	Homo sapiens	USA:New York City	2015
GCA_008935535.1	ST105	blood	Homo sapiens	USA:New York City	2015
GCA_008935555.1	ST5	blood	Homo sapiens	USA:New York City	2015
GCA_008935575.1	ST8	blood	Homo sapiens	USA:New York City	2015
GCA_008935595.1	ST5	blood	Homo sapiens	USA:New York City	2015
GCA_008935615.1	ST105	nares	Homo sapiens	USA:New York City	2015
GCA_008935635.1	ST105	blood	Homo sapiens	USA:New York City	2015
GCA_008935655.1	ST8	blood	Homo sapiens	USA:New York City	2015
GCA_008935675.1	ST8	blood	Homo sapiens	USA:New York City	2015
GCA_008935695.1	ST8	blood	Homo sapiens	USA:New York City	2015
GCA_008935715.1	ST5	blood	Homo sapiens	USA:New York City	2015
GCA_008935735.1	ST105	blood	Homo sapiens	USA:New York City	2015
GCA_008935755.1	ST8	blood	Homo sapiens	USA:New York City	2015
GCA_008935775.1	ST105	nares	Homo sapiens	USA:New York City	2015
GCA_008935795.1	ST8	blood	Homo sapiens	USA:New York City	2015
GCA_008935815.1	ST105	nares	Homo sapiens	USA:New York City	2015
GCA_008935835.1	ST8	blood	Homo sapiens	USA:New York City	2015
GCA_008935855.1	ST5	nares	Homo sapiens	USA:New York City	2015
GCA_008935875.1	ST105	wound	Homo sapiens	USA:New York City	2015
GCA_008935895.1	ST5	blood	Homo sapiens	USA:New York City	2015
GCA_008935915.1	ST105	nares	Homo sapiens	USA:New York City	2015
GCA_008935935.1	ST8	blood	Homo sapiens	USA:New York City	2015
GCA_008935955.1	ST105	respiratory	Homo sapiens	USA:New York City	2015
GCA_008935975.1	ST8	blood	Homo sapiens	USA:New York City	2015
GCA_008935995.1	ST105	blood	Homo sapiens	USA:New York City	2015
GCA_008936015.1	ST105	respiratory	Homo sapiens	USA:New York City	2015
GCA_008936035.1	ST105	blood	Homo sapiens	USA:New York City	2015
GCA_008936055.1	ST8	blood	Homo sapiens	USA:New York City	2015
GCA_008936075.1	ST8	blood	Homo sapiens	USA:New York City	2015
GCA_008936095.1	ST8	blood	Homo sapiens	USA:New York City	2015
GCA_008936115.1	ST8	blood	Homo sapiens	USA:New York City	2015
GCA_008936135.1	ST8	blood	Homo sapiens	USA:New York City	2015
GCA_008936155.1	ST105	blood	Homo sapiens	USA:New York City	2015
GCA_008936175.1	ST8	blood	Homo sapiens	USA:New York City	2015
GCA_008936195.1	ST8	blood	Homo sapiens	USA:New York City	2015
GCA_008936215.1	ST8	blood	Homo sapiens	USA:New York City	2015
GCA_008936235.1	ST105	blood	Homo sapiens	USA:New York City	2015
GCA_008936255.1	ST5	blood	Homo sapiens	USA:New York City	2015
GCA_008936275.1	ST8	blood	Homo sapiens	USA:New York City	2015
GCA_008936295.1	ST8	blood	Homo sapiens	USA:New York City	2015
GCA_008936315.1	ST8	blood	Homo sapiens	USA:New York City	2015
GCA_008936335.1	ST105	blood	Homo sapiens	USA:New York City	2015
GCA_008936355.1	ST105	blood	Homo sapiens	USA:New York City	2015
GCA_008936375.1	ST5	blood	Homo sapiens	USA:New York City	2015
GCA_008936395.1	ST8	blood	Homo sapiens	USA:New York City	2015
GCA_008936415.1	ST8	blood	Homo sapiens	USA:New York City	2015
GCA_008936435.1	ST8	blood	Homo sapiens	USA:New York City	2015
GCA_008936455.1	ST105	blood	Homo sapiens	USA:New York City	2015
GCA_008936475.1	ST8	blood	Homo sapiens	USA:New York City	2015
GCA_008936495.1	ST8	blood	Homo sapiens	USA:New York City	2015
GCA_008936515.1	ST8	blood	Homo sapiens	USA:New York City	2015
GCA_008936535.1	ST5	blood	Homo sapiens	USA:New York City	2015
GCA_008936555.1	ST105	blood	Homo sapiens	USA:New York City	2015
GCA_008936575.1	ST8	blood	Homo sapiens	USA:New York City	2015
GCA_008936595.1	ST5	blood	Homo sapiens	USA:New York City	2015
GCA_008936615.1	ST8	blood	Homo sapiens	USA:New York City	2015
GCA_008936635.1	ST8	blood	Homo sapiens	USA:New York City	2015
GCA_008936655.1	ST72	blood	Homo sapiens	USA:New York City	2015
GCA_008936675.1	ST105	blood	Homo sapiens	USA:New York City	2015
GCA_008936695.1	ST496	blood	Homo sapiens	USA:New York City	2015
GCA_008936735.1	ST105	blood	Homo sapiens	USA:New York City	2015
GCA_008936755.1	ST5	blood	Homo sapiens	USA:New York City	2015
GCA_008936775.1	ST8	blood	Homo sapiens	USA:New York City	2015
GCA_008936795.1	ST5	blood	Homo sapiens	USA:New York City	2015
GCA_008936815.1	ST8	blood	Homo sapiens	USA:New York City	2015
GCA_008936835.1	ST105	Environment	not known	USA:New York City	2015
GCA_008936855.1	ST8	blood	Homo sapiens	USA:New York City	2015
GCA_008936895.1	ST8	blood	Homo sapiens	USA:New York City	2015
GCA_008936915.1	ST8	nares	Homo sapiens	USA:New York City	2015
GCA_008937055.1	ST105	blood	Homo sapiens	USA:New York City	2015
GCA_008937295.1	ST105	blood	Homo sapiens	USA:New York City	2015
GCA_008937415.1	ST105	respiratory	Homo sapiens	USA:New York City	2015
GCA_008937635.1	ST8	blood	Homo sapiens	USA:New York City	2015
GCA_008937855.1	ST105	blood	Homo sapiens	USA:New York City	2015
GCA_008938015.1	ST8	blood	Homo sapiens	USA:New York City	2015
GCA_008938075.1	ST1548	blood	Homo sapiens	USA:New York City	2015
GCA_008938095.1	ST5	blood	Homo sapiens	USA:New York City	2015
GCA_009176765.1	ST5	blood	Homo sapiens	Japan:Tokyo	2015
GCA_009176785.1	ST5	blood	Homo sapiens	Japan:Tokyo	2015
GCA_009176875.1	ST5	blood	Homo sapiens	Japan:Tokyo	2015
GCA_009259725.1	ST398	retail turkey	not known	USA: Oklahoma	2010-06-01
GCA_009497915.1	ST5	Pus	Homo sapiens	China: Zhejiang province	2017-10-10
GCA_009497955.1	ST1156	Saudi Arabia: Malaz area%2C Riyadh	Homo sapiens	Saudi Arabia	2017
GCA_009650155.1	ST5	bakery environment - hallway	not known	USA: IL	2011-11-18
GCA_009660395.1	ST6	Livestock farm	Homo sapiens	Ghana: Accra	2016-11-01
GCA_009660405.1	ST133	Livestock farm	Livestock	Ghana: Accra	2016-11-01
GCA_009660435.1	ST6	Livestock farm	Homo sapiens	Ghana: Accra	2016-11-01
GCA_009660445.1	ST9	Livestock farm	Livestock	Ghana: Accra	2016-11-01
GCA_009660495.1	ST9	Livestock farm	Livestock	Ghana: Accra	2016-11-01
GCA_009660505.1	ST133	Livestock farm	Livestock	Ghana: Accra	2016-11-01
GCA_009660535.1	ST133	Livestock farm	Livestock	Ghana: Accra	2016-11-01
GCA_009660545.1	ST97	Livestock farm	Livestock	Ghana: Accra	2016-11-01
GCA_009660575.1	ST152	Livestock farm	Homo sapiens	Ghana: Accra	2016-11-01
GCA_009660615.1	ST8	Livestock farm	Homo sapiens	Ghana: Accra	2016-11-01
GCA_009660635.1	ST101	Livestock farm	Homo sapiens	Ghana: Accra	2016-11-01
GCA_009660645.1	ST9	Livestock farm	Livestock	Ghana: Accra	2016-11-01
GCA_009660675.1	ST9	Livestock farm	Livestock	Ghana: Accra	2016-11-01
GCA_009660685.1	ST508	Livestock farm	Homo sapiens	Ghana: Accra	2016-11-01
GCA_009660705.1	ST152	Livestock farm	Homo sapiens	Ghana: Accra	2016-11-01
GCA_009660725.1	ST9	Livestock farm	Livestock	Ghana: Accra	2016-11-01
GCA_009660775.1	ST9	Livestock farm	Livestock	Ghana: Accra	2016-11-01
GCA_009660795.1	ST15	Livestock farm	Homo sapiens	Ghana: Accra	2016-11-01
GCA_009660805.1	ST133	Livestock farm	Livestock	Ghana: Accra	2016-11-01
GCA_009660825.1	ST133	Livestock farm	Livestock	Ghana: Accra	2016-11-01
GCA_009660845.1	ST152	Livestock farm	Homo sapiens	Ghana: Accra	2016-11-01
GCA_009660865.1	ST133	Livestock farm	Livestock	Ghana: Accra	2016-11-01
GCA_009660915.1	ST1	drinking water	not known	China: Guangzhou	2018
GCA_009660935.1	ST764	chicken	not known	China: Guangzhou	2018
GCA_009660995.1	ST5	pastry	not known	China: Guangzhou	2016
GCA_009674365.1	ST243	blood	Homo sapiens	Argentina	2013
GCA_009675705.1	ST7	blood	Homo sapiens	Argentina	2013
GCA_009684655.1	ST338	blood	Homo sapiens	China:Hangzhou	2016-04-02
GCA_009696725.1	ST20	milk	cow	Russia: Tula	2018
GCA_009696735.1	ST20	milk	cow	Russia: Tula	2018
GCA_009696765.1	ST20	milk	cow	Russia: Tula	2018
GCA_009696775.1	ST479	milk	cow	Russia: Moscow	2018
GCA_009696785.1	ST737	milk	cow	Russia: Udmurtia	2018
GCA_009696875.1	ST15	milk	cow	Russia: Novosibirsk	2018
GCA_009696915.1	ST15	milk	cow	Russia: Novosibirsk	2018
GCA_009696965.1	ST97	milk	cow	Russia: Kirov	2018
GCA_009696985.1	ST97	milk	cow	Russia: Kirov	2018
GCA_009697005.1	ST97	milk	cow	Russia: Kirov	2018
GCA_009697035.1	ST97	milk	cow	Russia: Kirov	2018
GCA_009697055.1	ST97	blood	cow	Russia: Kirov	2018
GCA_009728755.1	ST30	83-year-old man	Homo sapiens	France	2005
GCA_009728775.1	ST30	83-year-old man	Homo sapiens	France	2005
GCA_009729825.1	ST8	blood	Homo sapiens	Switzerland: Lausanne	1997-10-01
GCA_009731595.1	ST2272	Vomitus of patient	not known	Japan	2004
GCA_009739675.1	ST5	blood	Homo sapiens	Israel: Jerusalem	2017-10-10
GCA_009739695.1	ST5	blood	Homo sapiens	Israel: Jerusalem	2017-10-03
GCA_009739715.1	ST5	blood	Homo sapiens	Israel: Jerusalem	2017-10-17
GCA_009739735.1	ST5	blood	Homo sapiens	Israel: Jerusalem	2017-05-12
GCA_009739755.1	ST5	blood	Homo sapiens	Israel: Jerusalem	2017-05-11
GCA_009739775.1	ST5	blood	Homo sapiens	Israel: Jerusalem	2017-05-11
GCA_009739795.1	ST5	blood	Homo sapiens	Israel: Jerusalem	2017-05-10
GCA_009739825.1	ST5	blood	Homo sapiens	Israel: Jerusalem	2017-05-08
GCA_009739845.1	ST5	blood	Homo sapiens	Israel: Jerusalem	2017-05-04
GCA_009739865.1	ST5	blood	Homo sapiens	Israel: Jerusalem	2017-05-17
GCA_009739885.1	ST5	blood	Homo sapiens	Israel: Jerusalem	2017-05-15
GCA_009740205.1	ST5	blood	Homo sapiens	Israel: Jerusalem	2017-05-08
GCA_009749545.1	ST5	Nursing home	Homo sapiens	USA	2017-12-01
GCA_009749565.1	ST8	Nursing home	Homo sapiens	USA	2017-12-01
GCA_009749605.1	ST8	Nursing home	Homo sapiens	USA	2017-12-01
GCA_009749645.1	ST5	Nursing home	Homo sapiens	USA	2017-12-01
GCA_009749665.1	ST5	Nursing home	Homo sapiens	USA	2017-12-01
GCA_009749695.1	ST30	Nursing home	Homo sapiens	USA	2017-12-01
GCA_009749725.1	ST398	Nursing home	Homo sapiens	USA	2017-12-01
GCA_009749765.1	ST8	Nursing home	Homo sapiens	USA	2017-12-01
GCA_009749805.1	ST291	Nursing home	Homo sapiens	USA	2017-12-01
GCA_009749815.1	ST45	Nursing home	Homo sapiens	USA	2017-12-01
GCA_009749825.1	ST45	Nursing home	Homo sapiens	USA	2017-12-01
GCA_009749905.1	ST5	Nursing home	Homo sapiens	USA	2017-12-01
GCA_009749915.1	ST5	Nursing home	Homo sapiens	USA	2017-12-01
GCA_009749945.1	ST8	Nursing home	Homo sapiens	USA	2017-12-01
GCA_009749965.1	ST5	Nursing home	Homo sapiens	USA	2017-12-01
GCA_009749975.1	ST5	Nursing home	Homo sapiens	USA	2017-12-01
GCA_009749985.1	ST8	Nursing home	Homo sapiens	USA	2017-12-01
GCA_009750045.1	ST1181	Nursing home	Homo sapiens	USA	2017-12-01
GCA_009750065.1	ST1181	Nursing home	Homo sapiens	USA	2017-12-01
GCA_009750075.1	ST1181	Nursing home	Homo sapiens	USA	2017-12-01
GCA_009750105.1	ST5	Nursing home	Homo sapiens	USA	2017-12-01
GCA_009750125.1	ST5	Nursing home	Homo sapiens	USA	2017-12-01
GCA_009750145.1	ST8	Nursing home	Homo sapiens	USA	2017-12-01
GCA_009750155.1	ST225	Nursing home	Homo sapiens	USA	2017-12-01
GCA_009750185.1	ST5	Nursing home	Homo sapiens	USA	2017-12-01
GCA_009750205.1	ST398	Nursing home	Homo sapiens	USA	2017-12-01
GCA_009750215.1	ST34	Nursing home	Homo sapiens	USA	2017-12-01
GCA_009750245.1	ST8	Nursing home	Homo sapiens	USA	2017-12-01
GCA_009750265.1	ST8	Nursing home	Homo sapiens	USA	2017-12-01
GCA_009750275.1	ST8	Nursing home	Homo sapiens	USA	2017-12-01
GCA_009750305.1	ST8	Nursing home	Homo sapiens	USA	2017-12-01
GCA_009750325.1	ST8	Nursing home	Homo sapiens	USA	2017-12-01
GCA_009750355.1	ST34	Nursing home	Homo sapiens	USA	2017-12-01
GCA_009750385.1	ST8	Nursing home	Homo sapiens	USA	2017-12-01
GCA_009750405.1	ST225	Nursing home	Homo sapiens	USA	2017-12-01
GCA_009750445.1	ST8	Nursing home	Homo sapiens	USA	2017-12-01
GCA_009750455.1	ST225	Nursing home	Homo sapiens	USA	2017-12-01
GCA_009750485.1	ST8	Nursing home	Homo sapiens	USA	2017-12-01
GCA_009750515.1	ST8	Nursing home	Homo sapiens	USA	2017-12-01
GCA_009750525.1	ST30	Nursing home	Homo sapiens	USA	2017-12-01
GCA_009750585.1	ST8	Nursing home	Homo sapiens	USA	2017-12-01
GCA_009750605.1	ST5	Nursing home	Homo sapiens	USA	2017-12-01
GCA_009750625.1	ST8	Nursing home	Homo sapiens	USA	2017-12-01
GCA_009750665.1	ST78	Nursing home	Homo sapiens	USA	2017-12-01
GCA_009750685.1	ST105	Nursing home	Homo sapiens	USA	2017-12-01
GCA_009750735.1	ST944	Nursing home	Homo sapiens	USA	2017-12-01
GCA_009750805.1	ST45	Nursing home	Homo sapiens	USA	2017-12-01
GCA_009750855.1	ST5	Nursing home	Homo sapiens	USA	2017-12-01
GCA_009750875.1	ST5	Nursing home	Homo sapiens	USA	2017-12-01
GCA_009750975.1	ST8	Nursing home	Homo sapiens	USA	2017-12-01
GCA_009751005.1	ST5	Nursing home	Homo sapiens	USA	2017-12-01
GCA_009751065.1	ST8	Nursing home	Homo sapiens	USA	2017-12-01
GCA_009751105.1	ST105	Nursing home	Homo sapiens	USA	2017-12-01
GCA_009751125.1	ST8	Nursing home	Homo sapiens	USA	2017-12-01
GCA_009751145.1	ST105	Nursing home	Homo sapiens	USA	2017-12-01
GCA_009751165.1	ST8	Nursing home	Homo sapiens	USA	2017-12-01
GCA_009751305.1	ST15	Nursing home	Homo sapiens	USA	2017-12-01
GCA_009751315.1	ST5	Nursing home	Homo sapiens	USA	2017-12-01
GCA_009751375.1	ST8	Nursing home	Homo sapiens	USA	2017-12-01
GCA_009751405.1	ST5	Nursing home	Homo sapiens	USA	2017-12-01
GCA_009751415.1	ST45	Nursing home	Homo sapiens	USA	2017-12-01
GCA_009751445.1	ST45	Nursing home	Homo sapiens	USA	2017-12-01
GCA_009751505.1	ST105	Nursing home	Homo sapiens	USA	2017-12-01
GCA_009751525.1	ST5	Nursing home	Homo sapiens	USA	2017-12-01
GCA_009751585.1	ST105	Nursing home	Homo sapiens	USA	2017-12-01
GCA_009751625.1	ST105	Nursing home	Homo sapiens	USA	2017-12-01
GCA_009751635.1	ST8	Nursing home	Homo sapiens	USA	2017-12-01
GCA_009751695.1	ST15	Nursing home	Homo sapiens	USA	2017-12-01
GCA_009751705.1	ST15	Nursing home	Homo sapiens	USA	2017-12-01
GCA_009751805.1	ST5	Nursing home	Homo sapiens	USA	2017-12-01
GCA_009751885.1	ST105	Nursing home	Homo sapiens	USA	2017-12-01
GCA_009751925.1	ST15	Nursing home	Homo sapiens	USA	2017-12-01
GCA_009751935.1	ST109	Nursing home	Homo sapiens	USA	2017-12-01
GCA_009752035.1	ST15	Nursing home	Homo sapiens	USA	2017-12-01
GCA_009752065.1	ST15	Nursing home	Homo sapiens	USA	2017-12-01
GCA_009752095.1	ST5	Nursing home	Homo sapiens	USA	2017-12-01
GCA_009752135.1	ST12	Nursing home	Homo sapiens	USA	2017-12-01
GCA_009752165.1	ST12	Nursing home	Homo sapiens	USA	2017-12-01
GCA_009752185.1	ST8	Nursing home	Homo sapiens	USA	2017-12-01
GCA_009752195.1	ST8	Nursing home	Homo sapiens	USA	2017-12-01
GCA_009752305.1	ST105	Nursing home	Homo sapiens	USA	2017-12-01
GCA_009752345.1	ST8	Nursing home	Homo sapiens	USA	2017-12-01
GCA_009752365.1	ST30	Nursing home	Homo sapiens	USA	2017-12-01
GCA_009752445.1	ST1181	Nursing home	Homo sapiens	USA	2017-12-01
GCA_009752465.1	ST5	Nursing home	Homo sapiens	USA	2017-12-01
GCA_009752475.1	ST5	Nursing home	Homo sapiens	USA	2017-12-01
GCA_009752505.1	ST5	Nursing home	Homo sapiens	USA	2017-12-01
GCA_009752515.1	ST5	Nursing home	Homo sapiens	USA	2017-12-01
GCA_009752545.1	ST87	Nursing home	Homo sapiens	USA	2017-12-01
GCA_009752585.1	ST105	Nursing home	Homo sapiens	USA	2017-12-01
GCA_009752605.1	ST105	Nursing home	Homo sapiens	USA	2017-12-01
GCA_009752625.1	ST105	Nursing home	Homo sapiens	USA	2017-12-01
GCA_009752665.1	ST1346	Nursing home	Homo sapiens	USA	2017-12-01
GCA_009752685.1	ST8	Nursing home	Homo sapiens	USA	2017-12-01
GCA_009752705.1	ST105	Nursing home	Homo sapiens	USA	2017-12-01
GCA_009752715.1	ST59	Nursing home	Homo sapiens	USA	2017-12-01
GCA_009752725.1	ST1181	Nursing home	Homo sapiens	USA	2017-12-01
GCA_009752765.1	ST5	Nursing home	Homo sapiens	USA	2017-12-01
GCA_009752805.1	ST45	Nursing home	Homo sapiens	USA	2017-12-01
GCA_009752845.1	ST45	Nursing home	Homo sapiens	USA	2017-12-01
GCA_009752855.1	ST8	Nursing home	Homo sapiens	USA	2017-12-01
GCA_009752875.1	ST5	Nursing home	Homo sapiens	USA	2017-12-01
GCA_009752905.1	ST1181	Nursing home	Homo sapiens	USA	2017-12-01
GCA_009752925.1	ST1181	Nursing home	Homo sapiens	USA	2017-12-01
GCA_009752945.1	ST8	Nursing home	Homo sapiens	USA	2017-12-01
GCA_009752965.1	ST5	Nursing home	Homo sapiens	USA	2017-12-01
GCA_009752985.1	ST8	Nursing home	Homo sapiens	USA	2017-12-01
GCA_009753005.1	ST8	Nursing home	Homo sapiens	USA	2017-12-01
GCA_009753085.1	ST59	Nursing home	Homo sapiens	USA	2017-12-01
GCA_009753145.1	ST5	Nursing home	Homo sapiens	USA	2017-12-01
GCA_009753165.1	ST5	Nursing home	Homo sapiens	USA	2017-12-01
GCA_009753205.1	ST5	Nursing home	Homo sapiens	USA	2017-12-01
GCA_009753215.1	ST1181	Nursing home	Homo sapiens	USA	2017-12-01
GCA_009753245.1	ST1181	Nursing home	Homo sapiens	USA	2017-12-01
GCA_009753325.1	ST582	Nursing home	Homo sapiens	USA	2017-12-01
GCA_009753335.1	ST582	Nursing home	Homo sapiens	USA	2017-12-01
GCA_009753365.1	ST8	Nursing home	Homo sapiens	USA	2017-12-01
GCA_009753375.1	ST15	Nursing home	Homo sapiens	USA	2017-12-01
GCA_009753385.1	ST5	Nursing home	Homo sapiens	USA	2017-12-01
GCA_009753425.1	ST582	Nursing home	Homo sapiens	USA	2017-12-01
GCA_009753445.1	ST8	Nursing home	Homo sapiens	USA	2017-12-01
GCA_009753455.1	ST15	Nursing home	Homo sapiens	USA	2017-12-01
GCA_009753465.1	ST59	Nursing home	Homo sapiens	USA	2017-12-01
GCA_009753505.1	ST225	Nursing home	Homo sapiens	USA	2017-12-01
GCA_009753525.1	ST8	Nursing home	Homo sapiens	USA	2017-12-01
GCA_009753545.1	ST225	Nursing home	Homo sapiens	USA	2017-12-01
GCA_009753565.1	ST30	Nursing home	Homo sapiens	USA	2017-12-01
GCA_009753585.1	ST105	Nursing home	Homo sapiens	USA	2017-12-01
GCA_009753595.1	ST45	Nursing home	Homo sapiens	USA	2017-12-01
GCA_009753625.1	ST15	Nursing home	Homo sapiens	USA	2017-12-01
GCA_009753985.1	ST15	Nursing home	Homo sapiens	USA	2017-12-01
GCA_009754045.1	ST5	Nursing home	Homo sapiens	USA	2017-12-01
GCA_009754055.1	ST15	Nursing home	Homo sapiens	USA	2017-12-01
GCA_009754085.1	ST15	Nursing home	Homo sapiens	USA	2017-12-01
GCA_009754095.1	ST5	Nursing home	Homo sapiens	USA	2017-12-01
GCA_009754145.1	ST59	Nursing home	Homo sapiens	USA	2017-12-01
GCA_009754165.1	ST8	Nursing home	Homo sapiens	USA	2017-12-01
GCA_009754175.1	ST105	Nursing home	Homo sapiens	USA	2017-12-01
GCA_009754185.1	ST105	Nursing home	Homo sapiens	USA	2017-12-01
GCA_009754225.1	ST105	Nursing home	Homo sapiens	USA	2017-12-01
GCA_009754245.1	ST8	Nursing home	Homo sapiens	USA	2017-12-01
GCA_009754255.1	ST8	Nursing home	Homo sapiens	USA	2017-12-01
GCA_009754265.1	ST5	Nursing home	Homo sapiens	USA	2017-12-01
GCA_009754275.1	ST8	Nursing home	Homo sapiens	USA	2017-12-01
GCA_009754325.1	ST30	Nursing home	Homo sapiens	USA	2017-12-01
GCA_009754345.1	ST45	Nursing home	Homo sapiens	USA	2017-12-01
GCA_009754355.1	ST105	Nursing home	Homo sapiens	USA	2017-12-01
GCA_009754365.1	ST105	Nursing home	Homo sapiens	USA	2017-12-01
GCA_009754395.1	ST105	Nursing home	Homo sapiens	USA	2017-12-01
GCA_009754425.1	ST20	Nursing home	Homo sapiens	USA	2017-12-01
GCA_009754445.1	ST5	Nursing home	Homo sapiens	USA	2017-12-01
GCA_009754455.1	ST30	Nursing home	Homo sapiens	USA	2017-12-01
GCA_009754465.1	ST105	Nursing home	Homo sapiens	USA	2017-12-01
GCA_009754475.1	ST8	Nursing home	Homo sapiens	USA	2017-12-01
GCA_009754525.1	ST8	Nursing home	Homo sapiens	USA	2017-12-01
GCA_009754545.1	ST8	Nursing home	Homo sapiens	USA	2017-12-01
GCA_009754585.1	ST8	Nursing home	Homo sapiens	USA	2017-12-01
GCA_009754595.1	ST8	Nursing home	Homo sapiens	USA	2017-12-01
GCA_009754625.1	ST5	Nursing home	Homo sapiens	USA	2017-12-01
GCA_009754645.1	ST5	Nursing home	Homo sapiens	USA	2017-12-01
GCA_009754655.1	ST398	Nursing home	Homo sapiens	USA	2017-12-01
GCA_009754685.1	ST398	Nursing home	Homo sapiens	USA	2017-12-01
GCA_009754725.1	ST15	Nursing home	Homo sapiens	USA	2017-12-01
GCA_009754745.1	ST8	Nursing home	Homo sapiens	USA	2017-12-01
GCA_009754755.1	ST5	Nursing home	Homo sapiens	USA	2017-12-01
GCA_009754785.1	ST8	Nursing home	Homo sapiens	USA	2017-12-01
GCA_009754795.1	ST109	Nursing home	Homo sapiens	USA	2017-12-01
GCA_009754825.1	ST8	Nursing home	Homo sapiens	USA	2017-12-01
GCA_009759575.1	ST5	Nursing home	Homo sapiens	USA	2017-12-01
GCA_009759615.1	ST45	Nursing home	Homo sapiens	USA	2017-12-01
GCA_009759635.1	ST45	Nursing home	Homo sapiens	USA	2017-12-01
GCA_009763195.1	ST126	milk	cow	Brazil: Pernambuco	2017
GCA_009769095.1	ST513	urine	Homo sapiens	South Korea: Daegu	2008-11-14
GCA_009796945.1	ST2631	blood culture	Homo sapiens	China: Hangzhou	2019-02-18
GCA_009857055.1	ST630	sputum	Homo sapiens	China: Shanghai	2018-06-06
GCA_009883675.1	ST59	sputum	Homo sapiens	China: Wuhan	2013-04-02
GCA_009896485.1	ST5	milk	Homo sapiens	Ireland: Cork	not known
GCA_009896585.1	ST5	milk	Homo sapiens	Ireland: Cork	not known
GCA_009896625.1	ST5	milk	Homo sapiens	Ireland: Cork	not known
GCA_009896785.1	ST5	milk	Homo sapiens	Ireland: Cork	not known
GCA_009896795.1	ST5	milk	Homo sapiens	Ireland: Cork	not known
GCA_009896805.1	ST5	milk	Homo sapiens	Ireland: Cork	not known
GCA_009896835.1	ST5	milk	Homo sapiens	Ireland: Cork	not known
GCA_009896865.1	ST5	milk	Homo sapiens	Ireland: Cork	not known
GCA_009896935.1	ST5	milk	Homo sapiens	Ireland: Cork	not known
GCA_009897445.1	ST5	milk	Homo sapiens	Ireland: Cork	not known
GCA_009897485.1	ST45	milk	Homo sapiens	Ireland: Cork	not known
GCA_009897545.1	ST5	milk	Homo sapiens	Ireland: Cork	not known
GCA_009897575.1	ST5	milk	Homo sapiens	Ireland: Cork	not known
GCA_009897715.1	ST5	milk	Homo sapiens	Ireland: Cork	not known
GCA_009897765.1	ST398	milk	Homo sapiens	Ireland: Cork	not known
GCA_009897775.1	ST398	milk	Homo sapiens	Ireland: Cork	not known
GCA_009897835.1	ST398	milk	Homo sapiens	Ireland: Cork	not known
GCA_009897845.1	ST398	milk	Homo sapiens	Ireland: Cork	not known
GCA_009898105.1	ST398	milk	Homo sapiens	Ireland: Cork	not known
GCA_009914455.1	ST59	blood	Homo sapiens	China:Hangzhou	2018-01-25
GCA_010363845.1	ST4277	skin	Equus ferus caballus	USA: Texas	2015
GCA_010364105.1	ST4215	respiratory	Equus ferus caballus	USA: Texas	2017
GCA_010365625.1	ST5	wound	Homo sapiens	Netherlands	2016-01-01
GCA_010569385.1	ST5	blood	Homo sapiens	Colombia: Pereira	2018
GCA_010669265.1	ST5	blood	Homo sapiens	China:Hangzhou	2013-06-01
GCA_011023015.1	ST2383	blood	Homo sapiens	Brazil: Porto Alegre	2012
GCA_011023085.1	ST8	blood	Homo sapiens	Brazil: Porto Alegre	2012
GCA_011023555.1	ST45	blood	Homo sapiens	Ecuador: Quito	2013
GCA_011023795.1	ST188	blood	Homo sapiens	Peru: Lima	2013
GCA_011024135.1	ST188	blood	Homo sapiens	Venezuela: Caracas	2012
GCA_011024205.1	ST188	blood	Homo sapiens	Colombia: Bogota	2011
GCA_011024335.1	ST5	blood	Homo sapiens	Colombia: Bogota	2012
GCA_011024505.1	ST8	blood	Homo sapiens	Ecuador: Quito	2012
GCA_011024805.1	ST45	blood	Homo sapiens	Ecuador: Quito	2012
GCA_011025045.1	ST8	blood	Homo sapiens	Venezuela: Caracas	2012
GCA_011025345.1	ST15	blood	Homo sapiens	Venezuela: Caracas	2012
GCA_011025475.1	ST109	blood	Homo sapiens	Colombia: Bogota	2012
GCA_011025925.1	ST188	blood	Homo sapiens	Colombia: Bogota	2012
GCA_011027015.1	ST182	blood	Homo sapiens	Guatemala: Guatemala City	2012
GCA_011028785.1	ST5	blood	Homo sapiens	Ecuador: Quito	2012
GCA_011030715.1	ST8	blood	Homo sapiens	Colombia: Bogota	2011
GCA_011031205.1	ST188	blood	Homo sapiens	Venezuela: Caracas	2012
GCA_011035105.1	ST6	Hospital ward	Homo sapiens	Denmark	2011-08-06
GCA_011060735.1	ST105	blood	Homo sapiens	Brazil	not known
GCA_011060845.1	ST5	blood	Homo sapiens	Guatemala	not known
GCA_011060965.1	ST8	blood	Homo sapiens	Colombia	not known
GCA_011060985.1	ST105	blood	Homo sapiens	Brazil	not known
GCA_011061245.1	ST105	blood	Homo sapiens	Brazil	not known
GCA_011061285.1	ST5	blood	Homo sapiens	Guatemala	not known
GCA_011061385.1	ST5	blood	Homo sapiens	Argentina	not known
GCA_011061505.1	ST5	blood	Homo sapiens	Mexico	not known
GCA_011061545.1	ST5	blood	Homo sapiens	Mexico	not known
GCA_011061565.1	ST105	blood	Homo sapiens	Brazil	not known
GCA_011061695.1	ST105	blood	Homo sapiens	Brazil	not known
GCA_011061725.1	ST5	blood	Homo sapiens	Colombia	not known
GCA_011061885.1	ST5288	blood	Homo sapiens	Brazil	not known
GCA_011061965.1	ST5	blood	Homo sapiens	Argentina	not known
GCA_011062075.1	ST105	blood	Homo sapiens	Brazil	not known
GCA_011062165.1	ST5	blood	Homo sapiens	Mexico	not known
GCA_011062255.1	ST8	blood	Homo sapiens	Colombia	not known
GCA_011062325.1	ST8	blood	Homo sapiens	Colombia	not known
GCA_011062335.1	ST105	blood	Homo sapiens	Brazil	not known
GCA_011062365.1	ST105	blood	Homo sapiens	Brazil	not known
GCA_011062395.1	ST8	blood	Homo sapiens	Venezuela	not known
GCA_011063635.1	ST5	blood	Homo sapiens	Guatemala	not known
GCA_011063935.1	ST105	blood	Homo sapiens	Brazil	not known
GCA_011063985.1	ST105	blood	Homo sapiens	Brazil	not known
GCA_011064185.1	ST97	blood	Homo sapiens	Argentina	not known
GCA_011292075.1	ST9	nasal swab	swine	China: Shanghai	2013-10-01
GCA_011391975.1	ST8	blood	Homo sapiens	Colombia	not known
GCA_011394235.1	ST352	dairy milk	Holstein	Canada: Alberta	2008-03-29
GCA_011394245.1	ST151	dairy milk	Holstein	Canada: Quebec	2007-03-02
GCA_011394295.1	ST351	dairy milk	Holstein	Canada: Quebec	2007-04-05
GCA_011394305.1	ST151	dairy milk	Holstein	Canada: Quebec	2007-12-27
GCA_011394345.1	ST352	dairy milk	Holstein	Canada: Quebec	2007-02-27
GCA_011394375.1	ST352	dairy milk	Holstein	Canada: Alberta	2007-07-16
GCA_011394385.1	ST352	dairy milk	Holstein	Canada: Quebec	2019-07-16
GCA_011394435.1	ST352	dairy milk	Holstein	Canada: Quebec	2007-03-19
GCA_011394455.1	ST3028	dairy milk	Holstein	Canada: Ontario	2007-04-20
GCA_011394475.1	ST352	dairy milk	Holstein	Canada: Alberta	2007-03-05
GCA_011394485.1	ST151	dairy milk	Holstein	Canada: Quebec	2019-05-27
GCA_011394515.1	ST151	dairy milk	Holstein	Canada: Atlantic provinces	2007-06-05
GCA_011394535.1	ST352	dairy milk	Holstein	Canada: Quebec	2007-06-16
GCA_011394595.1	ST352	dairy milk	Holstein	Canada: Ontario	2008-03-21
GCA_011394625.1	ST151	dairy milk	Holstein	Canada: Alberta	2007-06-19
GCA_011394645.1	ST352	dairy milk	Holstein	Canada: Alberta	2008-07-30
GCA_011394675.1	ST151	dairy milk	Holstein	Canada: Quebec	2007-05-22
GCA_011394695.1	ST151	dairy milk	Holstein	Canada: Quebec	2019-06-17
GCA_011394705.1	ST151	dairy milk	Holstein	Canada: Alberta	2007-04-27
GCA_011394735.1	ST352	dairy milk	Holstein	Canada: Quebec	2007-03-07
GCA_011394775.1	ST151	dairy milk	Holstein	Canada: Alberta	2007-08-09
GCA_011394795.1	ST151	dairy milk	Holstein	Canada: Atlantic provinces	2007-12-20
GCA_011394815.1	ST151	dairy milk	Holstein	Canada: Quebec	2019-07-09
GCA_011394825.1	ST151	dairy milk	Holstein	Canada: Ontario	2007-02-15
GCA_011777445.1	ST72	blood	Homo sapiens	Argentina	not known
GCA_012044215.1	ST15	breast	Bos taurus	South Korea:Pyeongchang-gun	2015
GCA_012044475.1	ST587	breast	Bos taurus	South Korea:Pyeongchang-gun	2015
GCA_012277015.1	ST764	anal swab	Homo sapiens	China: Guangzhou	2013
GCA_012277065.1	ST20	milk	cow	Russia: Moscow	2018
GCA_012277165.1	ST1	anal swab	Homo sapiens	China: Guangzhou	2018
GCA_012277215.1	ST764	throat swab	Homo sapiens	China: Guangzhou	2013
GCA_012395885.1	ST764	anal swab	Homo sapiens	China: Guangzhou	2013
GCA_012395915.1	ST764	anal swab	Homo sapiens	China: Guangzhou	2013
GCA_012974825.1	ST6	sperm	Homo sapiens	China: Zhejiang%2C Wenzhou	2014
GCA_013003945.1	ST59	blood	Homo sapiens	South Korea	2017
GCA_013008375.1	ST22	Tissue	Homo sapiens	Germany	2009-06-09
GCA_013046865.1	ST3195	sputum	Homo sapiens	China: Guangzhou	2011-07-23
GCA_013046885.1	ST59	bile	Homo sapiens	China: Guangzhou	2010-05-10
GCA_013140155.1	ST5	Lysogeny broth	not known	China: Shenzhen	2019-03-25
GCA_013140195.1	ST5	Lysogeny broth	not known	China: Shenzhen	2019-03-26
GCA_013155165.1	ST105	surface veterinary clinic	not known	Switzerland: Zurich	2019-10-01
GCA_013303105.1	ST126	udder swab from cow With mastitis	cow	Brazil: Minas Gerais	2008-01-01
GCA_013307085.1	ST7	sperm	Homo sapiens	China:zhejiang%2Cwenzhou	2014
GCA_013344745.1	ST8	environmental	not known	Nigeria	2016/2017
GCA_013345265.1	ST8	environmental	not known	Nigeria	2016/2017
GCA_013345385.1	ST152	food	not known	Nigeria	2016/2017
GCA_013345445.1	ST152	food	not known	Nigeria	2016/2017
GCA_013345465.1	ST121	food	not known	Nigeria	2016/2017
GCA_013345485.1	ST121	food	not known	Nigeria	2016/2017
GCA_013345495.1	ST121	food	not known	Nigeria	2016/2017
GCA_013345545.1	ST152	food	not known	Nigeria	2016/2017
GCA_013345575.1	ST121	food	not known	Nigeria	2016/2017
GCA_013345585.1	ST121	food	not known	Nigeria	2016/2017
GCA_013345595.1	ST121	food	not known	Nigeria	2016/2017
GCA_013345645.1	ST121	food	not known	Nigeria	2016/2017
GCA_013346775.1	ST8	environmental	not known	Nigeria	2016/2017
GCA_013363895.1	ST80	Clinical sample%2C pus	Homo sapiens	Germany: Dresden	2015
GCA_013366385.1	ST398	nasal swab	swine	Brazil: Paraiba	2014
GCA_013372705.1	ST398	nasal swab	swine	Brazil: Paraiba	2014
GCA_013389175.1	ST567	Clinical sample%2C respiratory specimen	Homo sapiens	Sweden: Oerebro	2002
GCA_013389715.1	ST239	urine	Homo sapiens	Belarus:Baranavichy	2016-12-10
GCA_013413435.1	ST1	milk from cow teat in a norwegian farm	Bos taurus	Norway	2016
GCA_013413445.1	ST1	milk from cow teat in a norwegian farm followed by infection of mouse mammary gland	Bos taurus	Norway	2016
GCA_013415955.1	ST1	HA-MRSA blood clinical site	Homo sapiens	Brazil: Rio de Janeiro	2005/2009
GCA_013415975.1	ST1	HA-MRSA blood clinical site	Homo sapiens	Canada	2009/2010
GCA_013415995.1	ST1	CA-MRSA blood site	Homo sapiens	Canada	2011/2012
GCA_013426235.1	ST1	HA-MRSA blood clinical site	Homo sapiens	Brazil: Rio de Janeiro	2005/2009
GCA_013467165.1	ST30	blood	Homo sapiens	Netherlands: University Medical Center Utrecht%2C Utrecht	2001
GCA_013467405.1	ST30	nasal swab	Homo sapiens	Netherlands: University Medical Center Utrecht%2C Utrecht	2001
GCA_013836525.1	ST630	UBERON:0002067	Homo sapiens	Denmark	2016-09-02
GCA_013836745.1	ST630	UBERON:0002067	Homo sapiens	Denmark	2018-11-06
GCA_014061135.1	ST5	blood	Homo sapiens	USA: Pennsylvania	not known
GCA_014061165.1	ST5	blood	Homo sapiens	USA: Pennsylvania	not known
GCA_014061205.1	ST78	blood	Homo sapiens	USA: Pennsylvania	not known
GCA_014061225.1	ST15	blood	Homo sapiens	USA: Pennsylvania	not known
GCA_014061235.1	ST15	blood	Homo sapiens	USA: Pennsylvania	not known
GCA_014061255.1	ST5	blood	Homo sapiens	USA: Pennsylvania	not known
GCA_014061305.1	ST5	blood	Homo sapiens	USA: Pennsylvania	not known
GCA_014061345.1	ST8	blood	Homo sapiens	USA: Pennsylvania	not known
GCA_014061365.1	ST5	blood	Homo sapiens	USA: Pennsylvania	not known
GCA_014061375.1	ST97	blood	Homo sapiens	USA: Pennsylvania	not known
GCA_014061405.1	ST5	blood	Homo sapiens	USA: Pennsylvania	not known
GCA_014061425.1	ST25	blood	Homo sapiens	USA: Pennsylvania	not known
GCA_014061465.1	ST12	blood	Homo sapiens	USA: Pennsylvania	not known
GCA_014061475.1	ST45	blood	Homo sapiens	USA: Pennsylvania	not known
GCA_014061535.1	ST15	blood	Homo sapiens	USA: Pennsylvania	not known
GCA_014061565.1	ST146	blood	Homo sapiens	USA: Pennsylvania	not known
GCA_014061605.1	ST45	blood	Homo sapiens	USA: Pennsylvania	not known
GCA_014061645.1	ST45	blood	Homo sapiens	USA: Pennsylvania	not known
GCA_014061735.1	ST5	blood	Homo sapiens	USA: North Carolina	not known
GCA_014061785.1	ST8	blood	Homo sapiens	USA: North Carolina	not known
GCA_014061795.1	ST45	blood	Homo sapiens	USA: North Carolina	not known
GCA_014061825.1	ST5	blood	Homo sapiens	USA: North Carolina	not known
GCA_014061845.1	ST1	blood	Homo sapiens	USA: North Carolina	not known
GCA_014061855.1	ST15	blood	Homo sapiens	USA: North Carolina	not known
GCA_014061885.1	ST9	blood	Homo sapiens	USA: North Carolina	not known
GCA_014061895.1	ST5	blood	Homo sapiens	USA: North Carolina	not known
GCA_014061925.1	ST552	blood	Homo sapiens	USA: North Carolina	not known
GCA_014061965.1	ST9	blood	Homo sapiens	USA: North Carolina	not known
GCA_014062025.1	ST8	blood	Homo sapiens	USA: North Carolina	not known
GCA_014062035.1	ST88	blood	Homo sapiens	USA: North Carolina	not known
GCA_014180915.1	ST30	rectal swab	Homo sapiens	Germany: Heidelberg	2018-07-01
GCA_014180935.1	ST88	rectal swab	Homo sapiens	Germany: Heidelberg	2018-07-01
GCA_014180955.1	ST8	wound swab	Homo sapiens	Germany: Heidelberg	2018-09-01
GCA_014180965.1	ST153	nasal swab	Homo sapiens	Germany: Heidelberg	2018-07-01
GCA_014180975.1	ST1232	respiratory tract	Homo sapiens	Germany: Heidelberg	2018-01-01
GCA_014180985.1	ST8	wound swab	Homo sapiens	Germany: Heidelberg	2016-08-01
GCA_014180995.1	ST8	wound swab	Homo sapiens	Germany: Heidelberg	2016-09-01
GCA_014181055.1	ST22	respiratory tract	Homo sapiens	Germany: Heidelberg	2018-06-01
GCA_014181065.1	ST80	rectal swab	Homo sapiens	Germany: Heidelberg	2018-06-01
GCA_014181075.1	ST5	nasal swab	Homo sapiens	Germany: Heidelberg	2017-11-01
GCA_014181095.1	ST8	tissue sample	Homo sapiens	Germany: Heidelberg	2018-04-01
GCA_014181175.1	ST22	rectal swab	Homo sapiens	Germany: Heidelberg	2017-06-01
GCA_014181185.1	ST1232	wound swab	Homo sapiens	Germany: Heidelberg	2017-04-01
GCA_014181205.1	ST80	wound swab	Homo sapiens	Germany: Heidelberg	2017-06-01
GCA_014181225.1	ST8	rectal swab	Homo sapiens	Germany: Heidelberg	2017-10-01
GCA_014181255.1	ST30	nasal swab	Homo sapiens	Germany: Heidelberg	2017-04-01
GCA_014181275.1	ST1	nasal swab	Homo sapiens	Germany: Heidelberg	2016-10-01
GCA_014181295.1	ST8	wound swab	Homo sapiens	Germany: Heidelberg	2016-11-01
GCA_014181305.1	ST8	wound swab	Homo sapiens	Germany: Heidelberg	2016-11-01
GCA_014181355.1	ST80	wound swab	Homo sapiens	Germany: Heidelberg	2016-10-01
GCA_014181375.1	ST6	rectal swab	Homo sapiens	Germany: Heidelberg	2016-07-01
GCA_014181385.1	ST152	wound swab	Homo sapiens	Germany: Heidelberg	2016-08-01
GCA_014181395.1	ST30	nasal swab	Homo sapiens	Germany: Heidelberg	2016-07-01
GCA_014181405.1	ST5	nasal swab	Homo sapiens	Germany: Heidelberg	2016-05-01
GCA_014181475.1	ST80	rectal swab	Homo sapiens	Germany: Heidelberg	2016-04-01
GCA_014181495.1	ST88	nasal swab	Homo sapiens	Germany: Heidelberg	2016-02-01
GCA_014181515.1	ST1	rectal swab	Homo sapiens	Germany: Heidelberg	2015-12-01
GCA_014181525.1	ST5	nasal swab	Homo sapiens	Germany: Heidelberg	2016-02-01
GCA_014181585.1	ST80	rectal swab	Homo sapiens	Germany: Heidelberg	2015-07-01
GCA_014181615.1	ST8	rectal swab	Homo sapiens	Germany: Heidelberg	2017-12-01
GCA_014181625.1	ST8	blood culture	Homo sapiens	Germany: Heidelberg	2015-02-01
GCA_014181635.1	ST152	nasal swab	Homo sapiens	Germany: Heidelberg	2017-04-01
GCA_014181645.1	ST80	nasal swab	Homo sapiens	Germany: Heidelberg	2017-10-01
GCA_014181655.1	ST80	nasal swab	Homo sapiens	Germany: Heidelberg	2018-06-01
GCA_014181715.1	ST22	wound swab	Homo sapiens	Germany: Heidelberg	2016-09-01
GCA_014181725.1	ST5	wound swab	Homo sapiens	Germany: Heidelberg	2016-09-01
GCA_014181735.1	ST88	wound swab	Homo sapiens	Germany: Heidelberg	2016-09-01
GCA_014181755.1	ST80	wound swab	Homo sapiens	Germany: Heidelberg	2018-04-01
GCA_014181775.1	ST88	blood culture	Homo sapiens	Germany: Heidelberg	2018-09-01
GCA_014181815.1	ST8	rectal swab	Homo sapiens	Germany: Heidelberg	2017-07-01
GCA_014265525.1	ST45	Nomex 6	not known	USA: International Space Station	2015-05-15
GCA_014265565.1	ST45	Nomex 6	not known	USA: International Space Station	2015-03-04
GCA_014265575.1	ST45	Aluminum 1	not known	USA: International Space Station	2015-03-04
GCA_014265625.1	ST45	Nomex 6	not known	USA: International Space Station	2015-03-04
GCA_014266235.1	ST45	Aluminum 1	not known	USA: International Space Station	2015-03-04
GCA_014266585.1	ST45	Nomex 6	not known	USA: International Space Station	2015-05-15
GCA_014266625.1	ST45	Nomex 8	not known	USA: International Space Station	2015-05-15
GCA_014266645.1	ST45	Nomex 6	not known	USA: International Space Station	2015-05-15
GCA_014266745.1	ST45	Nomex 6	not known	USA: International Space Station	2015-03-04
GCA_014266825.1	ST45	Nomex 6	not known	USA: International Space Station	2015-03-04
GCA_014266845.1	ST45	Nomex 6	not known	USA: International Space Station	2015-05-15
GCA_014267035.1	ST45	Nomex 6	not known	USA: International Space Station	2015-03-04
GCA_014267105.1	ST1210	polymide 4	not known	USA: International Space Station	2015-03-04
GCA_014267125.1	ST45	Nomex 8	not known	USA: International Space Station	2015-05-15
GCA_014267285.1	ST1210	polymide 4	not known	USA: International Space Station	2015-03-04
GCA_014436675.1	ST45	cheekbone	Homo sapiens	France: Evreux	2010-10-01
GCA_014725535.1	ST5	blood	Homo sapiens	USA:New York City	2017
GCA_014725555.1	ST6	blood	Homo sapiens	USA:New York City	2017
GCA_014725575.1	ST105	blood	Homo sapiens	USA:New York City	2017
GCA_014725595.1	ST8	blood	Homo sapiens	USA:New York City	2017
GCA_014725635.1	ST8	blood	Homo sapiens	USA:New York City	2017
GCA_014725655.1	ST8	blood	Homo sapiens	USA:New York City	2017
GCA_014725675.1	ST8	blood	Homo sapiens	USA:New York City	2017
GCA_014725935.1	ST72	blood	Homo sapiens	USA:New York City	2017
GCA_014725955.1	ST8	blood	Homo sapiens	USA:New York City	2017
GCA_014725975.1	ST105	respiratory	Homo sapiens	USA:New York City	2017
GCA_014725995.1	ST8	blood	Homo sapiens	USA:New York City	2017
GCA_014726015.1	ST5	blood	Homo sapiens	USA:New York City	2017
GCA_014726055.1	ST8	blood	Homo sapiens	USA:New York City	2017
GCA_014726075.1	ST8	blood	Homo sapiens	USA:New York City	2017
GCA_014726095.1	ST105	blood	Homo sapiens	USA:New York City	2017
GCA_014726115.1	ST5	blood	Homo sapiens	USA:New York City	2017
GCA_014726135.1	ST8	blood	Homo sapiens	USA:New York City	2016
GCA_014726155.1	ST8	blood	Homo sapiens	USA:New York City	2016
GCA_014726175.1	ST8	blood	Homo sapiens	USA:New York City	2016
GCA_014726195.1	ST5	blood	Homo sapiens	USA:New York City	2016
GCA_014726215.1	ST8	wound	Homo sapiens	USA:New York City	2016
GCA_014726235.1	ST105	nose	Homo sapiens	USA:New York City	2016
GCA_014726255.1	ST8	blood	Homo sapiens	USA:New York City	2016
GCA_014726275.1	ST8	blood	Homo sapiens	USA:New York City	2016
GCA_014726295.1	ST105	blood	Homo sapiens	USA:New York City	2016
GCA_014726315.1	ST59	blood	Homo sapiens	USA:New York City	2016
GCA_014726335.1	ST36	blood	Homo sapiens	USA:New York City	2016
GCA_014726355.1	ST5	blood	Homo sapiens	USA:New York City	2016
GCA_014726375.1	ST5	blood	Homo sapiens	USA:New York City	2016
GCA_014726395.1	ST8	blood	Homo sapiens	USA:New York City	2016
GCA_014726435.1	ST8	blood	Homo sapiens	USA:New York City	2016
GCA_014726455.1	ST8	blood	Homo sapiens	USA:New York City	2016
GCA_014726475.1	ST3885	blood	Homo sapiens	USA:New York City	2016
GCA_014726495.1	ST105	blood	Homo sapiens	USA:New York City	2016
GCA_014726515.1	ST8	blood	Homo sapiens	USA:New York City	2016
GCA_014726535.1	ST8	blood	Homo sapiens	USA:New York City	2016
GCA_014726595.1	ST8	blood	Homo sapiens	USA:New York City	2016
GCA_014726615.1	ST105	blood	Homo sapiens	USA:New York City	2016
GCA_014726635.1	ST8	blood	Homo sapiens	USA:New York City	2016
GCA_014726675.1	ST5	blood	Homo sapiens	USA:New York City	2016
GCA_014726695.1	ST5	blood	Homo sapiens	USA:New York City	2016
GCA_014726735.1	ST105	blood	Homo sapiens	USA:New York City	2016
GCA_014726775.1	ST8	blood	Homo sapiens	USA:New York City	2016
GCA_014726805.1	ST8	blood	Homo sapiens	USA:New York City	2016
GCA_014726825.1	ST5	tissue	Homo sapiens	USA:New York City	2016
GCA_014726845.1	ST8	blood	Homo sapiens	USA:New York City	2016
GCA_014726875.1	ST8	blood	Homo sapiens	USA:New York City	2016
GCA_014726915.1	ST231	blood	Homo sapiens	USA:New York City	2016
GCA_014726935.1	ST8	blood	Homo sapiens	USA:New York City	2016
GCA_014726955.1	ST105	blood	Homo sapiens	USA:New York City	2016
GCA_014726975.1	ST5	blood	Homo sapiens	USA:New York City	2016
GCA_014726995.1	ST105	blood	Homo sapiens	USA:New York City	2016
GCA_014727015.1	ST8	blood	Homo sapiens	USA:New York City	2016
GCA_014727035.1	ST5	blood	Homo sapiens	USA:New York City	2016
GCA_014727055.1	ST5	blood	Homo sapiens	USA:New York City	2016
GCA_014727075.1	ST105	blood	Homo sapiens	USA:New York City	2016
GCA_014727095.1	ST8	blood	Homo sapiens	USA:New York City	2016
GCA_014727115.1	ST105	blood	Homo sapiens	USA:New York City	2016
GCA_014727135.1	ST72	blood	Homo sapiens	USA:New York City	2016
GCA_014727175.1	ST105	blood	Homo sapiens	USA:New York City	2016
GCA_014727195.1	ST8	blood	Homo sapiens	USA:New York City	2016
GCA_014727235.1	ST105	blood	Homo sapiens	USA:New York City	2016
GCA_014727255.1	ST8	blood	Homo sapiens	USA:New York City	2016
GCA_014727275.1	ST8	blood	Homo sapiens	USA:New York City	2016
GCA_014727295.1	ST5	blood	Homo sapiens	USA:New York City	2016
GCA_014727315.1	ST105	blood	Homo sapiens	USA:New York City	2016
GCA_014727335.1	ST105	blood	Homo sapiens	USA:New York City	2016
GCA_014727375.1	ST5	blood	Homo sapiens	USA:New York City	2016
GCA_014727395.1	ST105	blood	Homo sapiens	USA:New York City	2016
GCA_014727415.1	ST30	blood	Homo sapiens	USA:New York City	2016
GCA_014727435.1	ST105	blood	Homo sapiens	USA:New York City	2016
GCA_014727455.1	ST8	blood	Homo sapiens	USA:New York City	2016
GCA_014727475.1	ST105	blood	Homo sapiens	USA:New York City	2016
GCA_014727495.1	ST105	blood	Homo sapiens	USA:New York City	2016
GCA_014727535.1	ST105	blood	Homo sapiens	USA:New York City	2016
GCA_014727555.1	ST8	blood	Homo sapiens	USA:New York City	2016
GCA_014727575.1	ST8	blood	Homo sapiens	USA:New York City	2016
GCA_014727595.1	ST5	blood	Homo sapiens	USA:New York City	2016
GCA_014727615.1	ST5	blood	Homo sapiens	USA:New York City	2016
GCA_014727635.1	ST8	blood	Homo sapiens	USA:New York City	2016
GCA_014727675.1	ST8	blood	Homo sapiens	USA:New York City	2016
GCA_014727695.1	ST8	blood	Homo sapiens	USA:New York City	2016
GCA_014727715.1	ST5	blood	Homo sapiens	USA:New York City	2016
GCA_014727735.1	ST8	blood	Homo sapiens	USA:New York City	2016
GCA_014727755.1	ST8	blood	Homo sapiens	USA:New York City	2016
GCA_014727775.1	ST8	blood	Homo sapiens	USA:New York City	2016
GCA_014727795.1	ST8	blood	Homo sapiens	USA:New York City	2016
GCA_014728255.1	ST105	blood	Homo sapiens	USA:New York City	2016
GCA_014728415.1	ST8	blood	Homo sapiens	USA:New York City	2016
GCA_014728585.1	ST5	blood	Homo sapiens	USA:New York City	2016
GCA_014728725.1	ST8	blood	Homo sapiens	USA:New York City	2016
GCA_014728925.1	ST105	blood	Homo sapiens	USA:New York City	2016
GCA_014729065.1	ST5	blood	Homo sapiens	USA:New York City	2016
GCA_014729215.1	ST8	blood	Homo sapiens	USA:New York City	2016
GCA_014729535.1	ST8	blood	Homo sapiens	USA:New York City	2016
GCA_014729655.1	ST5	blood	Homo sapiens	USA:New York City	2016
GCA_014729855.1	ST8	blood	Homo sapiens	USA:New York City	2016
GCA_014730015.1	ST5	blood	Homo sapiens	USA:New York City	2016
GCA_014730155.1	ST8	blood	Homo sapiens	USA:New York City	2016
GCA_014730395.1	ST105	Surveillance	Homo sapiens	USA:New York City	2016
GCA_014730415.1	ST5	blood	Homo sapiens	USA:New York City	2017
GCA_014730435.1	ST105	blood	Homo sapiens	USA:New York City	2017
GCA_014730475.1	ST8	wound	Homo sapiens	USA:New York City	2017
GCA_014730495.1	ST105	blood	Homo sapiens	USA:New York City	2017
GCA_014730515.1	ST8	blood	Homo sapiens	USA:New York City	2017
GCA_014730535.1	ST5	blood	Homo sapiens	USA:New York City	2017
GCA_014730555.1	ST8	blood	Homo sapiens	USA:New York City	2017
GCA_014730575.1	ST6	blood	Homo sapiens	USA:New York City	2017
GCA_014730595.1	ST105	blood	Homo sapiens	USA:New York City	2017
GCA_014730615.1	ST105	blood	Homo sapiens	USA:New York City	2017
GCA_014730635.1	ST72	blood	Homo sapiens	USA:New York City	2017
GCA_014730655.1	ST8	blood	Homo sapiens	USA:New York City	2017
GCA_014730675.1	ST72	blood	Homo sapiens	USA:New York City	2017
GCA_014730695.1	ST105	blood	Homo sapiens	USA:New York City	2017
GCA_014730735.1	ST8	blood	Homo sapiens	USA:New York City	2017
GCA_014730775.1	ST8	blood	Homo sapiens	USA:New York City	2017
GCA_014730795.1	ST5	blood	Homo sapiens	USA:New York City	2017
GCA_014730815.1	ST72	blood	Homo sapiens	USA:New York City	2017
GCA_014730835.1	ST5	wound	Homo sapiens	USA:New York City	2017
GCA_014730855.1	ST5	blood	Homo sapiens	USA:New York City	2017
GCA_014730885.1	ST5	Surveillance	Homo sapiens	USA:New York City	2017
GCA_014730905.1	ST20	blood	Homo sapiens	USA:New York City	2017
GCA_014730925.1	ST8	blood	Homo sapiens	USA:New York City	2017
GCA_014730945.1	ST6	Surveillance	Homo sapiens	USA:New York City	2017
GCA_014730965.1	ST8	blood	Homo sapiens	USA:New York City	2017
GCA_014730985.1	ST105	blood	Homo sapiens	USA:New York City	2017
GCA_014731005.1	ST5	respiratory	Homo sapiens	USA:New York City	2017
GCA_014731025.1	ST87	respiratory	Homo sapiens	USA:New York City	2017
GCA_014731045.1	ST8	blood	Homo sapiens	USA:New York City	2017
GCA_014731065.1	ST8	blood	Homo sapiens	USA:New York City	2017
GCA_014731085.1	ST5	blood	Homo sapiens	USA:New York City	2017
GCA_014731105.1	ST8	blood	Homo sapiens	USA:New York City	2017
GCA_014731125.1	ST105	blood	Homo sapiens	USA:New York City	2017
GCA_014731145.1	ST8	blood	Homo sapiens	USA:New York City	2017
GCA_014731165.1	ST105	blood	Homo sapiens	USA:New York City	2017
GCA_014731185.1	ST8	blood	Homo sapiens	USA:New York City	2017
GCA_014731205.1	ST105	blood	Homo sapiens	USA:New York City	2017
GCA_014731235.1	ST105	blood	Homo sapiens	USA:New York City	2017
GCA_014731355.1	ST105	blood	Homo sapiens	USA:New York City	2017
GCA_014731415.1	ST8	blood	Homo sapiens	USA:New York City	2017
GCA_014731435.1	ST8	blood	Homo sapiens	USA:New York City	2017
GCA_014731455.1	ST105	blood	Homo sapiens	USA:New York City	2017
GCA_014731475.1	ST22	blood	Homo sapiens	USA:New York City	2017
GCA_014731495.1	ST8	blood	Homo sapiens	USA:New York City	2017
GCA_014731515.1	ST8	blood	Homo sapiens	USA:New York City	2017
GCA_014731535.1	ST105	blood	Homo sapiens	USA:New York City	2017
GCA_014731555.1	ST8	blood	Homo sapiens	USA:New York City	2017
GCA_014731655.1	ST5	blood	Homo sapiens	USA:New York City	2017
GCA_014731695.1	ST105	blood	Homo sapiens	USA:New York City	2017
GCA_014731715.1	ST5	blood	Homo sapiens	USA:New York City	2017
GCA_014731755.1	ST1472	blood	Homo sapiens	USA:New York City	2017
GCA_014731775.1	ST8	blood	Homo sapiens	USA:New York City	2017
GCA_014731795.1	ST105	respiratory	Homo sapiens	USA:New York City	2017
GCA_014731815.1	ST8	blood	Homo sapiens	USA:New York City	2017
GCA_014731835.1	ST105	blood	Homo sapiens	USA:New York City	2017
GCA_014731855.1	ST105	blood	Homo sapiens	USA:New York City	2016
GCA_014731875.1	ST105	blood	Homo sapiens	USA:New York City	2016
GCA_014731895.1	ST5	other	Homo sapiens	USA:New York City	2016
GCA_014731915.1	ST1	blood	Homo sapiens	USA:New York City	2016
GCA_014731935.1	ST8	blood	Homo sapiens	USA:New York City	2016
GCA_014731955.1	ST8	blood	Homo sapiens	USA:New York City	2016
GCA_014731975.1	ST105	blood	Homo sapiens	USA:New York City	2016
GCA_014731995.1	ST105	blood	Homo sapiens	USA:New York City	2016
GCA_014732015.1	ST105	blood	Homo sapiens	USA:New York City	2016
GCA_014732035.1	ST4317	blood	Homo sapiens	USA:New York City	2016
GCA_014732055.1	ST5	blood	Homo sapiens	USA:New York City	2016
GCA_014732075.1	ST8	blood	Homo sapiens	USA:New York City	2016
GCA_014732135.1	ST5	blood	Homo sapiens	USA:New York City	2016
GCA_014733995.1	ST8	blood	Homo sapiens	USA: New York City	2017
GCA_014734015.1	ST72	blood	Homo sapiens	USA: New York City	2017
GCA_014734035.1	ST105	blood	Homo sapiens	USA: New York City	2017
GCA_014734055.1	ST105	blood	Homo sapiens	USA: New York City	2017
GCA_014734075.1	ST8	blood	Homo sapiens	USA: New York City	2017
GCA_014734095.1	ST105	blood	Homo sapiens	USA: New York City	2017
GCA_014734155.1	ST105	blood	Homo sapiens	USA: New York City	2017
GCA_014734195.1	ST105	blood	Homo sapiens	USA: New York City	2017
GCA_014734215.1	ST105	blood	Homo sapiens	USA: New York City	2017
GCA_014734235.1	ST5	blood	Homo sapiens	USA: New York City	2017
GCA_014734255.1	ST5	blood	Homo sapiens	USA: New York City	2017
GCA_014734275.1	ST105	blood	Homo sapiens	USA: New York City	2017
GCA_014734295.1	ST105	blood	Homo sapiens	USA: New York City	2016
GCA_014734315.1	ST8	blood	Homo sapiens	USA: New York City	2016
GCA_014734335.1	ST8	blood	Homo sapiens	USA: New York City	2016
GCA_014734415.1	ST8	blood	Homo sapiens	USA: New York City	2017
GCA_014734455.1	ST5	blood	Homo sapiens	USA: New York City	2017
GCA_014734475.1	ST8	blood	Homo sapiens	USA: New York City	2017
GCA_014734495.1	ST105	respiratory	Homo sapiens	USA: New York City	2017
GCA_014734535.1	ST105	blood	Homo sapiens	USA: New York City	2016
GCA_014734555.1	ST8	blood	Homo sapiens	USA: New York City	2016
GCA_014734575.1	ST105	wound	Homo sapiens	USA: New York City	2016
GCA_014734595.1	ST105	blood	Homo sapiens	USA: New York City	2016
GCA_014734615.1	ST6	blood	Homo sapiens	USA: New York City	2016
GCA_014734635.1	ST8	blood	Homo sapiens	USA: New York City	2016
GCA_014734655.1	ST105	blood	Homo sapiens	USA: New York City	2016
GCA_014734675.1	ST105	blood	Homo sapiens	USA: New York City	2016
GCA_014734695.1	ST8	blood	Homo sapiens	USA: New York City	2016
GCA_014734715.1	ST105	blood	Homo sapiens	USA: New York City	2016
GCA_014735715.1	ST105	blood	Homo sapiens	USA: New York City	2017
GCA_014735795.1	ST8	blood	Homo sapiens	USA: New York City	2016
GCA_014735815.1	ST105	blood	Homo sapiens	USA: New York City	2016
GCA_014792845.1	ST8	nostril	Homo sapiens	Hungary	2016-02-25
GCA_014794145.1	ST105	blood	Homo sapiens	USA:New York City	2016
GCA_014831705.1	ST50	SSTI	Homo sapiens	USA: New York City	2012
GCA_014838785.1	ST45	infection	Homo sapiens	Germany	2016-02-25
GCA_014844155.1	ST398	feces	Homo sapiens	China	2018-04-03
GCA_014876755.1	ST4581	Abscess from sheep	Ovis aries	Spain	1981/1982
GCA_900017535.1	ST22	blood	not known	Ireland	2004
GCA_900017545.1	ST22	blood	not known	United Kingdom:England	2004
GCA_900017565.1	ST97	blood	not known	United Kingdom:England	2005
GCA_900017645.1	ST22	blood	not known	United Kingdom:England	2009
GCA_900017665.1	ST22	blood	not known	United Kingdom:England	2009
GCA_900017685.1	ST22	blood	not known	United Kingdom:England	2009
GCA_900017695.1	ST22	blood	not known	United Kingdom:England	2009
GCA_900017705.1	ST22	blood	not known	United Kingdom:England	2009
GCA_900017715.1	ST22	blood	not known	United Kingdom:England	2009
GCA_900017965.1	ST22	blood	not known	United Kingdom:England	2004
GCA_900017985.1	ST22	blood	not known	United Kingdom:Northern Ireland	2005
GCA_900017995.1	ST22	blood	not known	United Kingdom:Northern Ireland	2005
GCA_900018005.1	ST22	blood	not known	United Kingdom:Wales	2005
GCA_900018015.1	ST22	blood	not known	United Kingdom:England	2005
GCA_900018055.1	ST22	blood	not known	United Kingdom:England	2005
GCA_900018065.1	ST36	blood	not known	United Kingdom:England	2005
GCA_900018225.1	ST5	blood	not known	United Kingdom:England	2006
GCA_900018255.1	ST22	blood	not known	Ireland	2006
GCA_900018275.1	ST22	blood	not known	United Kingdom:England	2006
GCA_900018705.1	ST36	blood	not known	United Kingdom:England	2002
GCA_900018775.1	ST22	blood	not known	United Kingdom:England	2001
GCA_900019035.1	ST22	blood	not known	Ireland	2001
GCA_900019065.1	ST22	blood	not known	United Kingdom:England	2001
GCA_900019075.1	ST22	blood	not known	United Kingdom:Wales	2001
GCA_900019085.1	ST22	blood	not known	United Kingdom:Scotland	2001
GCA_900019155.1	ST22	blood	not known	United Kingdom:England	2003
GCA_900019175.1	ST22	blood	not known	United Kingdom:Northern Ireland	2004
GCA_900019205.1	ST22	blood	not known	United Kingdom:England	2006
GCA_900020225.1	ST22	blood	not known	United Kingdom:England	2005
GCA_900020275.1	ST22	blood	not known	United Kingdom:England	2004
GCA_900020285.1	ST22	blood	not known	United Kingdom:Wales	2004
GCA_900020295.1	ST22	blood	not known	Ireland	2001
GCA_900020355.1	ST8	blood	not known	United Kingdom:England	2004
GCA_900020375.1	ST22	blood	not known	United Kingdom:England	2005
GCA_900020425.1	ST22	blood	not known	Ireland	2006
GCA_900020455.1	ST5	blood	not known	United Kingdom:England	2007
GCA_900020475.1	ST22	blood	not known	Ireland	2005
GCA_900020485.1	ST1	blood	not known	United Kingdom:England	2005
GCA_900022575.1	ST36	blood	not known	United Kingdom:England	2002
GCA_900022595.1	ST22	blood	not known	United Kingdom:England	2003
GCA_900022615.1	ST22	blood	not known	United Kingdom:England	2002
GCA_900022645.1	ST1	blood	not known	United Kingdom:Northern Ireland	2007
GCA_900022665.1	ST36	blood	not known	United Kingdom:England	2007
GCA_900022675.1	ST22	blood	not known	Ireland	2008
GCA_900031665.1	ST36	blood	not known	United Kingdom:England	2008
GCA_900031675.1	ST22	blood	not known	United Kingdom:England	2008
GCA_900033755.1	ST22	blood	not known	United Kingdom:England	2004
GCA_900033765.1	ST36	blood	not known	United Kingdom:England	2004
GCA_900033775.1	ST22	blood	not known	United Kingdom:England	2004
GCA_900035585.1	ST22	blood	not known	United Kingdom:England	2009
GCA_900035595.1	ST22	blood	not known	United Kingdom:Wales	2010
GCA_900035645.1	ST22	blood	not known	United Kingdom:England	2001
GCA_900035665.1	ST22	blood	not known	United Kingdom:Wales	2001
GCA_900035725.1	ST22	blood	not known	United Kingdom:England	2001
GCA_900035765.1	ST22	blood	not known	United Kingdom:England	2002
GCA_900035865.1	ST22	blood	not known	United Kingdom:Scotland	2003
GCA_900035875.1	ST36	blood	not known	United Kingdom:England	2003
GCA_900035885.1	ST22	blood	not known	United Kingdom:England	2003
GCA_900035895.1	ST22	blood	not known	United Kingdom:England	2003
GCA_900035905.1	ST22	blood	not known	United Kingdom:England	2003
GCA_900035915.1	ST8	blood	not known	United Kingdom:England	2003
GCA_900035925.1	ST22	blood	not known	United Kingdom:England	2003
GCA_900035935.1	ST22	blood	not known	United Kingdom:Northern Ireland	2004
GCA_900036895.1	ST22	blood	not known	United Kingdom:England	2008
GCA_900036915.1	ST22	blood	not known	United Kingdom:England	2005
GCA_900036925.1	ST22	blood	not known	United Kingdom:Wales	2004
GCA_900036935.1	ST36	blood	not known	Ireland	2004
GCA_900036945.1	ST22	blood	not known	United Kingdom:England	2004
GCA_900037635.1	ST22	blood	not known	United Kingdom:Northern Ireland	2004
GCA_900037655.1	ST22	blood	not known	United Kingdom:England	2004
GCA_900037665.1	ST22	blood	not known	Ireland	2004
GCA_900037735.1	ST22	blood	not known	United Kingdom:England	2004
GCA_900037855.1	ST22	blood	not known	Ireland	2005
GCA_900037945.1	ST22	blood	not known	United Kingdom:England	2005
GCA_900038195.1	ST22	blood	not known	United Kingdom:England	2001
GCA_900038205.1	ST22	blood	not known	United Kingdom:England	2001
GCA_900038215.1	ST22	blood	not known	United Kingdom:England	2001
GCA_900038235.1	ST22	blood	not known	United Kingdom:England	2001
GCA_900038275.1	ST22	blood	not known	United Kingdom:England	2001
GCA_900038285.1	ST36	blood	not known	United Kingdom:England	2001
GCA_900038295.1	ST22	blood	not known	United Kingdom:England	2001
GCA_900038335.1	ST22	blood	not known	United Kingdom:England	2002
GCA_900038365.1	ST36	blood	not known	United Kingdom:England	2003
GCA_900038395.1	ST22	blood	not known	United Kingdom:England	2003
GCA_900038515.1	ST22	blood	not known	United Kingdom:Wales	2003
GCA_900038535.1	ST22	blood	not known	United Kingdom:Northern Ireland	2005
GCA_900038585.1	ST5	blood	not known	United Kingdom:England	2005
GCA_900038715.1	ST22	blood	not known	United Kingdom:Scotland	2001
GCA_900038735.1	ST36	blood	not known	United Kingdom:England	2002
GCA_900038765.1	ST5	blood	not known	United Kingdom:Wales	2003
GCA_900038785.1	ST36	blood	not known	United Kingdom:England	2003
GCA_900038815.1	ST36	blood	not known	United Kingdom:England	2001
GCA_900038845.1	ST36	blood	not known	United Kingdom:England	2001
GCA_900038865.1	ST36	blood	not known	United Kingdom:Scotland	2002
GCA_900038895.1	ST105	blood	not known	Ireland	2004
GCA_900038945.1	ST22	blood	not known	United Kingdom:England	2004
GCA_900038965.1	ST22	blood	not known	United Kingdom:England	2005
GCA_900038975.1	ST22	blood	not known	United Kingdom:England	2005
GCA_900039055.1	ST22	blood	not known	United Kingdom:Scotland	2006
GCA_900039085.1	ST22	blood	not known	United Kingdom:England	2006
GCA_900039135.1	ST22	blood	not known	United Kingdom:Northern Ireland	2007
GCA_900039155.1	ST22	blood	not known	United Kingdom:Wales	2007
GCA_900039165.1	ST22	blood	not known	Ireland	2007
GCA_900039175.1	ST22	blood	not known	Ireland	2007
GCA_900039205.1	ST1	blood	not known	United Kingdom:England	2007
GCA_900039685.1	ST5	blood	not known	United Kingdom:Wales	2003
GCA_900039715.1	ST22	blood	not known	United Kingdom:England	2004
GCA_900039795.1	ST22	blood	not known	United Kingdom:England	2006
GCA_900039825.1	ST25	blood	not known	United Kingdom:England	2006
GCA_900039845.1	ST22	blood	not known	United Kingdom:Northern Ireland	2007
GCA_900039855.1	ST97	blood	not known	United Kingdom:Northern Ireland	2007
GCA_900039915.1	ST22	blood	not known	United Kingdom:England	2007
GCA_900039925.1	ST22	blood	not known	United Kingdom:England	2007
GCA_900039945.1	ST25	blood	not known	United Kingdom:Scotland	2007
GCA_900040095.1	ST36	blood	not known	United Kingdom:Scotland	2001
GCA_900040115.1	ST22	blood	not known	United Kingdom:England	2001
GCA_900040125.1	ST22	blood	not known	United Kingdom:England	2004
GCA_900040305.1	ST36	blood	not known	United Kingdom:England	2006
GCA_900040345.1	ST22	blood	not known	United Kingdom:Wales	2007
GCA_900040355.1	ST1	blood	not known	United Kingdom:England	2007
GCA_900040365.1	ST22	blood	not known	United Kingdom:Wales	2007
GCA_900040375.1	ST22	blood	not known	Ireland	2007
GCA_900040385.1	ST22	blood	not known	United Kingdom:Scotland	2007
GCA_900040445.1	ST22	blood	not known	United Kingdom:England	2007
GCA_900040545.1	ST22	blood	not known	United Kingdom:Wales	2008
GCA_900040575.1	ST22	blood	not known	United Kingdom:Scotland	2008
GCA_900040585.1	ST22	blood	not known	United Kingdom:England	2008
GCA_900040595.1	ST22	blood	not known	United Kingdom:England	2008
GCA_900040695.1	ST2031	blood	not known	United Kingdom:England	2009
GCA_900040725.1	ST25	blood	not known	United Kingdom:England	2002
GCA_900040735.1	ST22	blood	not known	United Kingdom:England	2003
GCA_900040745.1	ST22	blood	not known	United Kingdom:Northern Ireland	2004
GCA_900040775.1	ST22	blood	not known	United Kingdom:England	2007
GCA_900040785.1	ST22	blood	not known	Ireland	2007
GCA_900040805.1	ST22	blood	not known	United Kingdom:England	2007
GCA_900040815.1	ST5	blood	not known	United Kingdom:Wales	2001
GCA_900040835.1	ST36	blood	not known	United Kingdom:England	2001
GCA_900040865.1	ST22	blood	not known	United Kingdom:England	2003
GCA_900040875.1	ST22	blood	not known	United Kingdom:Northern Ireland	2004
GCA_900040895.1	ST22	blood	not known	United Kingdom:England	2004
GCA_900040935.1	ST22	blood	not known	United Kingdom:Scotland	2005
GCA_900041025.1	ST22	blood	not known	Ireland	2007
GCA_900041035.1	ST22	blood	not known	United Kingdom:England	2007
GCA_900041065.1	ST5	blood	not known	Ireland	2008
GCA_900041085.1	ST25	blood	not known	United Kingdom:England	2008
GCA_900041115.1	ST22	blood	not known	United Kingdom:Wales	2008
GCA_900041125.1	ST22	blood	not known	United Kingdom:England	2008
GCA_900041135.1	ST22	blood	not known	United Kingdom:England	2008
GCA_900041185.1	ST1	blood	not known	United Kingdom:England	2008
GCA_900041215.1	ST5	blood	not known	United Kingdom:Wales	2009
GCA_900041235.1	ST1207	blood	not known	United Kingdom:England	2009
GCA_900041775.1	ST22	blood	not known	United Kingdom:England	2002
GCA_900041785.1	ST1	blood	not known	United Kingdom:England	2006
GCA_900041805.1	ST36	blood	not known	United Kingdom:Scotland	2007
GCA_900041825.1	ST22	blood	not known	United Kingdom:England	2007
GCA_900041885.1	ST36	blood	not known	United Kingdom:Scotland	2001
GCA_900041915.1	ST22	blood	not known	United Kingdom:England	2003
GCA_900041995.1	ST5	blood	not known	United Kingdom:England	2004
GCA_900042045.1	ST2908	blood	not known	United Kingdom:England	2005
GCA_900042055.1	ST22	blood	not known	United Kingdom:England	2005
GCA_900042135.1	ST9	blood	not known	United Kingdom:Wales	2006
GCA_900042155.1	ST45	blood	not known	Ireland	2006
GCA_900042165.1	ST22	blood	not known	United Kingdom:England	2006
GCA_900042185.1	ST22	blood	not known	United Kingdom:England	2006
GCA_900042195.1	ST22	blood	not known	United Kingdom:England	2006
GCA_900042225.1	ST22	blood	not known	United Kingdom:Northern Ireland	2007
GCA_900042235.1	ST22	blood	not known	United Kingdom:England	2007
GCA_900042305.1	ST22	blood	not known	United Kingdom:England	2007
GCA_900042495.1	ST5	blood	not known	United Kingdom:Wales	2004
GCA_900042515.1	ST5	blood	not known	Ireland	2008
GCA_900042535.1	ST22	blood	not known	United Kingdom:England	2008
GCA_900042545.1	ST22	blood	not known	United Kingdom:England	2008
GCA_900042675.1	ST22	blood	not known	Ireland	2009
GCA_900042705.1	ST779	blood	not known	United Kingdom:Northern Ireland	2009
GCA_900042725.1	ST1207	blood	not known	United Kingdom:England	2009
GCA_900043555.1	ST22	blood	not known	United Kingdom:England	2009
GCA_900043605.1	ST218	blood	not known	United Kingdom:Wales	2010
GCA_900043635.1	ST30	blood	not known	United Kingdom:England	2007
GCA_900043645.1	ST22	blood	not known	Ireland	2004
GCA_900043955.1	ST22	blood	not known	United Kingdom:England	2001
GCA_900044325.1	ST22	blood	not known	United Kingdom:England	2010
GCA_900044345.1	ST5	blood	not known	United Kingdom:England	2001
GCA_900044365.1	ST22	blood	not known	United Kingdom:England	2001
GCA_900044425.1	ST22	blood	not known	Ireland	2001
GCA_900044435.1	ST5	blood	not known	United Kingdom:Wales	2001
GCA_900044495.1	ST36	blood	not known	United Kingdom:England	2004
GCA_900044505.1	ST22	blood	not known	United Kingdom:Wales	2004
GCA_900044525.1	ST2274	blood	not known	United Kingdom:England	2005
GCA_900044575.1	ST22	blood	not known	United Kingdom:England	2006
GCA_900044785.1	ST22	blood	not known	United Kingdom:England	2008
GCA_900044895.1	ST22	blood	not known	United Kingdom:Northern Ireland	2002
GCA_900044935.1	ST22	blood	not known	Ireland	2004
GCA_900044945.1	ST22	blood	not known	United Kingdom:England	2004
GCA_900044965.1	ST22	blood	not known	United Kingdom:England	2001
GCA_900044985.1	ST22	blood	not known	United Kingdom:Scotland	2003
GCA_900044995.1	ST22	blood	not known	United Kingdom:Scotland	2003
GCA_900045115.1	ST605	blood	not known	United Kingdom:Wales	2002
GCA_900045155.1	ST22	blood	not known	United Kingdom:England	2008
GCA_900045225.1	ST22	blood	not known	United Kingdom:England	2009
GCA_900045245.1	ST22	blood	not known	United Kingdom:England	2009
GCA_900045255.1	ST22	blood	not known	United Kingdom:England	2009
GCA_900045265.1	ST22	blood	not known	United Kingdom:England	2009
GCA_900045515.1	ST36	blood	not known	United Kingdom:England	2001
GCA_900045585.1	ST36	blood	not known	United Kingdom:Scotland	2001
GCA_900045615.1	ST36	blood	not known	United Kingdom:Scotland	2001
GCA_900045625.1	ST36	blood	not known	United Kingdom:Scotland	2001
GCA_900045635.1	ST36	blood	not known	United Kingdom:England	2001
GCA_900045655.1	ST22	blood	not known	United Kingdom:England	2001
GCA_900045705.1	ST5	blood	not known	United Kingdom:Wales	2002
GCA_900045755.1	ST22	blood	not known	United Kingdom:England	2002
GCA_900045765.1	ST59	blood	not known	United Kingdom:England	2002
GCA_900045935.1	ST22	blood	not known	United Kingdom:Wales	2004
GCA_900045945.1	ST22	blood	not known	United Kingdom:England	2002
GCA_900045955.1	ST22	blood	not known	United Kingdom:England	2002
GCA_900045975.1	ST36	blood	not known	United Kingdom:Wales	2004
GCA_900045985.1	ST5	blood	not known	United Kingdom:Wales	2004
GCA_900045995.1	ST2905	blood	not known	United Kingdom:England	2006
GCA_900046015.1	ST22	blood	not known	United Kingdom:England	2007
GCA_900046025.1	ST20	blood	not known	United Kingdom:England	2007
GCA_900046035.1	ST1	blood	not known	United Kingdom:England	2002
GCA_900046055.1	ST36	blood	not known	United Kingdom:England	2002
GCA_900046075.1	ST22	blood	not known	United Kingdom:England	2007
GCA_900046085.1	ST2274	blood	not known	United Kingdom:England	2007
GCA_900046105.1	ST22	blood	not known	United Kingdom:England	2007
GCA_900046135.1	ST22	blood	not known	United Kingdom:Wales	2008
GCA_900046145.1	ST5	blood	not known	United Kingdom:Wales	2008
GCA_900046175.1	ST22	blood	not known	United Kingdom:Wales	2008
GCA_900046185.1	ST22	blood	not known	Ireland	2008
GCA_900046215.1	ST1	blood	not known	United Kingdom:England	2008
GCA_900046225.1	ST22	blood	not known	United Kingdom:Wales	2008
[truncated: 456 more rows]

## Sheet: Table S3_2
Dataset S3 Corrected information for 1519 strains
Strain ID	MLST	isolation_source	country	collection_date
GCA_000313595.1	ST239	blood	China	2006
GCA_000421995.1	ST125	blood	Spain	2006
GCA_000602245.1	ST5	nasal	USA	2012
GCA_000602265.1	ST1540	nasal	USA	2012
GCA_000602285.1	ST5	nasal	USA	2012
GCA_000602305.1	ST8	nasal	USA	2012
GCA_000602325.1	ST8	nasal	USA	2012
GCA_000602345.1	ST3557	nasal	USA	2012
GCA_000602365.1	ST8	nasal	USA	2012
GCA_000602405.1	ST8	nasal	USA	2012
GCA_000602425.1	ST1540	nasal	USA	2013
GCA_000602445.1	ST8	nasal	USA	2013
GCA_000602465.1	ST5	nasal	USA	2012
GCA_000602485.1	ST8	nasal	USA	2012
GCA_000602505.1	ST8	nasal	USA	2012
GCA_000602525.1	ST8	nasal	USA	2013
GCA_000602545.1	ST8	nasal	USA	2012
GCA_000602565.1	ST5	nasal	USA	2012
GCA_000602585.1	ST8	nasal	USA	2012
GCA_000602605.1	ST8	nasal	USA	2011
GCA_000602625.1	ST8	nasal	USA	2012
GCA_000602645.1	ST8	nasal	USA	2012
GCA_000602665.1	ST5	nasal	USA	2012
GCA_000602685.1	ST8	nasal	USA	2012
GCA_000602705.1	ST8	nasal	USA	2012
GCA_000622955.1	ST496	blood	USA	2007
GCA_000982185.1	ST8	wound	USA	2003
GCA_000982735.1	ST130	nasal	Denmark	2010
GCA_001018635.2	ST239	blood	USA	1981
GCA_001019565.2	ST247	blood	Denmark	1964
GCA_001021895.1	ST8	blood	Colombia	2007
GCA_001045795.2	ST8	blood	Colombia	2007
GCA_001045995.2	ST8	blood	Colombia	2006
GCA_001047815.1	ST8	household_surface	USA	2009
GCA_001047835.1	ST8	nasal	USA	2009
GCA_001047855.1	ST8	nasal	USA	2009
GCA_001047875.1	ST8	nasal	USA	2009
GCA_001184335.2	ST72	wound	South_Korea	2014
GCA_001184345.2	ST5	blood	South_Korea	2014
GCA_001192035.1	ST8	soft_tissue	USA	2009
GCA_001192235.1	ST8	soft_tissue	USA	2007
GCA_001192495.1	ST8	soft_tissue	USA	2009
GCA_001192715.1	ST8	household_surface	USA	2011
GCA_001192775.1	ST8	household_surface	USA	2009
GCA_001192915.1	ST8	soft_tissue	USA	2007
GCA_001192955.1	ST828	household_surface	USA	2010
GCA_001193115.1	ST8	nasal	USA	2009
GCA_001193255.1	ST8	soft_tissue	USA	2008
GCA_001193355.1	ST3122	nasal	United_Kingdom	2006
GCA_001193715.1	ST8	soft_tissue	USA	2009
GCA_001193795.1	ST8	soft_tissue	USA	2010
GCA_001193975.1	ST130	wound	Denmark	2011
GCA_001194165.1	ST8	household_surface	USA	2011
GCA_001194245.1	ST8	nasal	USA	2009
GCA_001194265.1	ST8	nasal	USA	2011
GCA_001194445.1	ST8	soft_tissue	USA	2010
GCA_001194465.1	ST8	nasal	USA	2009
GCA_001194505.1	ST8	soft_tissue	USA	2010
GCA_001194545.1	ST8	soft_tissue	USA	2009
GCA_001194585.1	ST8	nasal	USA	2009
GCA_001194705.1	ST8	nasal	USA	2011
GCA_001194725.1	ST22	wound	United_Kingdom	2004
GCA_001194885.1	ST8	nasal	USA	2009
GCA_001194965.1	ST8	soft_tissue	USA	2009
GCA_001195025.1	ST8	household_surface	USA	2010
GCA_001195085.1	ST8	soft_tissue	USA	2009
GCA_001195305.1	ST8	soft_tissue	USA	2010
GCA_001195345.1	ST8	nasal	USA	2010
GCA_001195485.1	ST8	household_surface	USA	2010
GCA_001195585.1	ST8	household_surface	USA	2011
GCA_001195805.1	ST8	nasal	USA	2009
GCA_001195925.1	ST8	soft_tissue	USA	2011
GCA_001195945.1	ST8	soft_tissue	USA	2011
GCA_001196025.1	ST8	soft_tissue	USA	2009
GCA_001196145.1	ST8	soft_tissue	USA	2009
GCA_001196165.1	ST8	household_surface	USA	2009
GCA_001196275.1	ST8	soft_tissue	USA	2009
GCA_001196415.1	ST8	soft_tissue	USA	2010
GCA_001196515.1	ST8	soft_tissue	USA	2010
GCA_001196615.1	ST130	nasal	Denmark	2011
GCA_001196655.1	ST22	nasal	United_Kingdom	2006
GCA_001196675.1	ST8	soft_tissue	USA	2010
GCA_001196815.1	ST8	nasal	USA	2010
GCA_001196895.1	ST8	nasal	USA	2010
GCA_001197595.1	ST8	soft_tissue	USA	2009
GCA_001197735.1	ST8	soft_tissue	USA	2010
GCA_001197935.1	ST130	nasal	Denmark	2011
GCA_001198055.1	ST8	soft_tissue	USA	2009
GCA_001198135.1	ST8	nasal	USA	2011
GCA_001198155.1	ST8	nasal	USA	2010
GCA_001198335.1	ST8	household_surface	USA	2011
GCA_001198415.1	ST3314	nasal	USA	2010
GCA_001198435.1	ST8	nasal	USA	2010
GCA_001198775.1	ST8	household_surface	USA	2010
GCA_001199015.1	ST8	nasal	USA	2009
GCA_001199175.1	ST8	nasal	USA	2009
GCA_001199235.1	ST94	nasal	USA	2009
GCA_001199375.1	ST8	soft_tissue	USA	2011
GCA_001199615.1	ST8	soft_tissue	USA	2011
GCA_001199655.1	ST8	household_surface	USA	2009
GCA_001199675.1	ST828	nasal	USA	2010
GCA_001199755.1	ST8	household_surface	USA	2010
GCA_001199775.1	ST8	soft_tissue	USA	2010
GCA_001200275.1	ST8	nasal	USA	2010
GCA_001200375.1	ST8	soft_tissue	USA	2010
GCA_001200515.1	ST8	soft_tissue	USA	2010
GCA_001200595.1	ST8	soft_tissue	USA	2010
GCA_001200715.1	ST8	nasal	USA	2009
GCA_001201135.1	ST8	soft_tissue	USA	2009
GCA_001201255.1	ST8	nasal	USA	2010
GCA_001201455.1	ST8	soft_tissue	USA	2011
GCA_001201695.1	ST8	nasal	USA	2009
GCA_001202175.1	ST8	nasal	USA	2010
GCA_001202395.1	ST2440	household_surface	USA	2010
GCA_001202535.1	ST8	soft_tissue	USA	2010
GCA_001203175.1	ST8	nasal	USA	2009
GCA_001203255.1	ST8	nasal	USA	2010
GCA_001203315.1	ST8	nasal	USA	2009
GCA_001203535.1	ST3330	soft_tissue	USA	2010
GCA_001203695.1	ST8	nasal	USA	2009
GCA_001203755.1	ST8	nasal	USA	2010
GCA_001203835.1	ST8	soft_tissue	USA	2011
GCA_001203915.1	ST232	nasal	USA	2009
GCA_001204095.1	ST3315	nasal	USA	2009
GCA_001204115.1	ST8	soft_tissue	USA	2010
GCA_001204195.1	ST8	soft_tissue	USA	2010
GCA_001204255.1	ST8	soft_tissue	USA	2009
GCA_001204295.1	ST8	household_surface	USA	2010
GCA_001204415.1	ST8	soft_tissue	USA	2010
GCA_001204475.1	ST8	soft_tissue	USA	2010
GCA_001204755.1	ST8	nasal	USA	2009
GCA_001204875.1	ST8	household_surface	USA	2010
GCA_001204975.1	ST8	nasal	USA	2009
GCA_001204995.1	ST8	nasal	USA	2010
GCA_001205075.1	ST8	household_surface	USA	2010
GCA_001205135.1	ST8	nasal	USA	2011
GCA_001205395.1	ST8	household_surface	USA	2010
GCA_001205535.1	ST8	household_surface	USA	2010
GCA_001205895.1	ST8	nasal	USA	2010
GCA_001206095.1	ST8	nasal	USA	2010
GCA_001206115.1	ST8	soft_tissue	USA	2009
GCA_001206215.1	ST8	soft_tissue	USA	2010
GCA_001206735.1	ST8	household_surface	USA	2010
GCA_001206795.1	ST8	nasal	USA	2009
GCA_001206875.1	ST8	soft_tissue	USA	2009
GCA_001206995.1	ST8	household_surface	USA	2010
GCA_001207235.1	ST8	soft_tissue	USA	2011
GCA_001207315.1	ST8	nasal	USA	2011
GCA_001207395.1	ST8	nasal	USA	2010
GCA_001207455.1	ST8	household_surface	USA	2010
GCA_001207595.1	ST8	nasal	USA	2009
GCA_001207845.1	ST8	household_surface	USA	2009
GCA_001208345.1	ST8	soft_tissue	USA	2009
GCA_001208385.1	ST8	soft_tissue	USA	2009
GCA_001208445.1	ST8	soft_tissue	USA	2010
GCA_001208645.1	ST130	nasal	Denmark	2011
GCA_001208745.1	ST8	nasal	USA	2010
GCA_001208825.1	ST8	nasal	USA	2009
GCA_001208925.1	ST8	nasal	USA	2010
GCA_001208945.1	ST8	nasal	USA	2011
GCA_001208965.1	ST8	nasal	USA	2010
GCA_001208985.1	ST8	nasal	USA	2010
GCA_001209005.1	ST8	nasal	USA	2010
GCA_001209085.1	ST130	nasal	Denmark	2011
GCA_001209165.1	ST8	soft_tissue	USA	2009
GCA_001209265.1	ST8	nasal	USA	2010
GCA_001209345.1	ST8	soft_tissue	USA	2009
GCA_001209365.1	ST22	wound	United_Kingdom	2006
GCA_001209545.1	ST8	soft_tissue	USA	2010
GCA_001209565.1	ST8	soft_tissue	USA	2010
GCA_001209605.1	ST8	household_surface	USA	2011
GCA_001209625.1	ST8	nasal	USA	2011
GCA_001209725.1	ST8	soft_tissue	USA	2010
GCA_001209745.1	ST8	soft_tissue	USA	2010
GCA_001209765.1	ST230	nasal	USA	2010
GCA_001209885.1	ST8	nasal	USA	2010
GCA_001209925.1	ST8	soft_tissue	USA	2010
GCA_001210205.1	ST8	household_surface	USA	2011
GCA_001210225.1	ST8	soft_tissue	USA	2009
GCA_001210265.1	ST8	soft_tissue	USA	2009
GCA_001210285.1	ST8	nasal	USA	2010
GCA_001210325.1	ST8	soft_tissue	USA	2009
GCA_001210425.1	ST8	soft_tissue	USA	2009
GCA_001210565.1	ST8	nasal	USA	2009
GCA_001210625.1	ST8	household_surface	USA	2010
GCA_001210785.1	ST8	nasal	USA	2010
GCA_001210845.1	ST8	soft_tissue	USA	2009
GCA_001210885.1	ST8	soft_tissue	USA	2010
GCA_001211045.1	ST8	soft_tissue	USA	2009
GCA_001211085.1	ST8	household_surface	USA	2009
GCA_001211185.1	ST8	soft_tissue	USA	2010
GCA_001211265.1	ST8	nasal	USA	2010
GCA_001211665.1	ST8	nasal	USA	2009
GCA_001211685.1	ST8	nasal	USA	2009
GCA_001211745.1	ST8	nasal	USA	2010
GCA_001211825.1	ST8	soft_tissue	USA	2009
GCA_001211885.1	ST8	nasal	USA	2010
GCA_001211925.1	ST8	household_surface	USA	2011
GCA_001211965.1	ST8	soft_tissue	USA	2009
GCA_001212005.1	ST8	household_surface	USA	2010
GCA_001212145.1	ST8	nasal	USA	2009
GCA_001212225.1	ST8	nasal	USA	2010
GCA_001212245.1	ST8	nasal	USA	2010
GCA_001212305.1	ST8	soft_tissue	USA	2010
GCA_001212365.1	ST8	nasal	USA	2010
GCA_001212425.1	ST8	household_surface	USA	2009
GCA_001212445.1	ST8	soft_tissue	USA	2010
GCA_001212565.1	ST8	nasal	USA	2010
GCA_001212585.1	ST8	soft_tissue	USA	2010
GCA_001212605.1	ST8	nasal	USA	2010
GCA_001212765.1	ST3314	nasal	USA	2010
GCA_001212785.1	ST8	household_surface	USA	2010
GCA_001262255.1	ST3314	soft_tissue	USA	2010
GCA_001262375.1	ST8	nasal	USA	2011
GCA_001278745.1	ST5	blood	Brazil	2012
GCA_001349375.1	ST22	blood	United_Kingdom	2004
GCA_001349395.1	ST22	skin	United_Kingdom	2005
GCA_001349475.1	ST22	wound	United_Kingdom	2006
GCA_001349495.1	ST22	wound	United_Kingdom	2005
GCA_001349515.1	ST22	wound	United_Kingdom	2006
GCA_001349535.1	ST22	wound	United_Kingdom	2006
GCA_001349555.1	ST22	wound	United_Kingdom	2004
GCA_001349635.1	ST22	wound	United_Kingdom	2006
GCA_001349715.1	ST22	wound	United_Kingdom	2005
GCA_001351635.1	ST8	soft_tissue	USA	2011
GCA_001351655.1	ST8	nasal	USA	2009
GCA_001351675.1	ST8	household_surface	USA	2009
GCA_001351695.1	ST8	soft_tissue	USA	2011
GCA_001351715.1	ST8	household_surface	USA	2010
GCA_001351735.1	ST8	nasal	USA	2010
GCA_001351755.1	ST8	household_surface	USA	2010
GCA_001351775.1	ST8	soft_tissue	USA	2009
GCA_001351795.1	ST8	nasal	USA	2009
GCA_001351835.1	ST8	nasal	USA	2010
GCA_001351855.1	ST8	soft_tissue	USA	2010
GCA_001351875.1	ST8	soft_tissue	USA	2010
GCA_001351895.1	ST8	soft_tissue	USA	2010
GCA_001351915.1	ST8	nasal	USA	2011
GCA_001351935.1	ST8	nasal	USA	2010
GCA_001351955.1	ST8	soft_tissue	USA	2010
GCA_001351975.1	ST8	nasal	USA	2010
GCA_001352035.1	ST8	soft_tissue	USA	2010
GCA_001352075.1	ST8	soft_tissue	USA	2010
GCA_001352095.1	ST8	soft_tissue	USA	2010
GCA_001352135.1	ST8	soft_tissue	USA	2010
GCA_001352155.1	ST8	soft_tissue	USA	2010
GCA_001352195.1	ST8	soft_tissue	USA	2011
GCA_001352235.1	ST8	household_surface	USA	2009
GCA_001352255.1	ST8	nasal	USA	2010
GCA_001352275.1	ST8	soft_tissue	USA	2010
GCA_001352295.1	ST8	soft_tissue	USA	2009
GCA_001352315.1	ST8	soft_tissue	USA	2009
GCA_001352335.1	ST8	soft_tissue	USA	2009
GCA_001352355.1	ST8	nasal	USA	2009
GCA_001352375.1	ST8	household_surface	USA	2010
GCA_001352395.1	ST8	soft_tissue	USA	2010
GCA_001352415.1	ST8	soft_tissue	USA	2010
GCA_001352435.1	ST8	soft_tissue	USA	2010
GCA_001352455.1	ST8	nasal	USA	2010
GCA_001352475.1	ST8	household_surface	USA	2010
GCA_001352495.1	ST8	soft_tissue	USA	2009
GCA_001352515.1	ST8	nasal	USA	2011
GCA_001352535.1	ST8	soft_tissue	USA	2010
GCA_001352555.1	ST8	household_surface	USA	2009
GCA_001352575.1	ST8	nasal	USA	2011
GCA_001352595.1	ST8	soft_tissue	USA	2009
GCA_001352615.1	ST8	soft_tissue	USA	2010
GCA_001352635.1	ST8	household_surface	USA	2009
GCA_001352655.1	ST8	nasal	USA	2009
GCA_001352675.1	ST8	nasal	USA	2010
GCA_001352695.1	ST8	soft_tissue	USA	2010
GCA_001352715.1	ST8	household_surface	USA	2009
GCA_001352755.1	ST8	soft_tissue	USA	2010
GCA_001352775.1	ST8	household_surface	USA	2009
GCA_001352795.1	ST8	household_surface	USA	2010
GCA_001352835.1	ST8	soft_tissue	USA	2010
GCA_001352855.1	ST8	soft_tissue	USA	2010
GCA_001352875.1	ST8	household_surface	USA	2009
GCA_001352895.1	ST8	nasal	USA	2010
GCA_001352915.1	ST8	soft_tissue	USA	2011
GCA_001352935.1	ST8	household_surface	USA	2011
GCA_001352975.1	ST8	soft_tissue	USA	2010
GCA_001352995.1	ST8	soft_tissue	USA	2009
GCA_001353035.1	ST8	soft_tissue	USA	2011
GCA_001353055.1	ST8	nasal	USA	2011
GCA_001353075.1	ST8	nasal	USA	2011
GCA_001353095.1	ST8	nasal	USA	2010
GCA_001353135.1	ST8	soft_tissue	USA	2010
GCA_001353155.1	ST8	household_surface	USA	2011
GCA_001353175.1	ST8	household_surface	USA	2010
GCA_001353195.1	ST8	nasal	USA	2011
GCA_001353215.1	ST8	nasal	USA	2010
GCA_001353255.1	ST8	soft_tissue	USA	2009
GCA_001353295.1	ST8	soft_tissue	USA	2010
GCA_001353315.1	ST8	soft_tissue	USA	2006
GCA_001353335.1	ST8	soft_tissue	USA	2009
GCA_001353355.1	ST8	nasal	USA	2010
GCA_001353375.1	ST8	nasal	USA	2010
GCA_001353395.1	ST8	nasal	USA	2009
GCA_001353415.1	ST8	soft_tissue	USA	2009
GCA_001353435.1	ST3317	nasal	USA	2010
GCA_001353455.1	ST8	nasal	USA	2009
GCA_001353475.1	ST8	nasal	USA	2009
GCA_001353495.1	ST8	soft_tissue	USA	2009
GCA_001353515.1	ST232	household_surface	USA	2009
GCA_001353535.1	ST8	soft_tissue	USA	2010
GCA_001353575.1	ST8	nasal	USA	2009
GCA_001353595.1	ST8	nasal	USA	2010
GCA_001353615.1	ST8	soft_tissue	USA	2009
GCA_001353635.1	ST216	soft_tissue	USA	2009
GCA_001353655.1	ST8	household_surface	USA	2010
GCA_001353675.1	ST8	nasal	USA	2010
GCA_001353695.1	ST8	household_surface	USA	2010
GCA_001353715.1	ST8	soft_tissue	USA	2009
GCA_001353735.1	ST8	household_surface	USA	2010
GCA_001353755.1	ST8	soft_tissue	USA	2009
GCA_001353775.1	ST8	soft_tissue	USA	2009
GCA_001353795.1	ST8	household_surface	USA	2010
GCA_001353835.1	ST8	nasal	USA	2010
GCA_001353875.1	ST8	soft_tissue	USA	2010
GCA_001353895.1	ST8	soft_tissue	USA	2010
GCA_001353915.1	ST8	soft_tissue	USA	2009
GCA_001353935.1	ST8	soft_tissue	USA	2007
GCA_001353955.1	ST8	nasal	USA	2009
GCA_001353975.1	ST8	soft_tissue	USA	2009
GCA_001353995.1	ST8	soft_tissue	USA	2009
GCA_001354015.1	ST8	soft_tissue	USA	2009
GCA_001354035.1	ST8	nasal	USA	2010
GCA_001354055.1	ST3314	nasal	USA	2010
GCA_001354095.1	ST8	soft_tissue	USA	2009
GCA_001354135.1	ST8	soft_tissue	USA	2009
GCA_001354155.1	ST8	soft_tissue	USA	2009
GCA_001354175.1	ST8	nasal	USA	2010
GCA_001354195.1	ST8	household_surface	USA	2010
GCA_001354215.1	ST8	nasal	USA	2009
GCA_001354235.1	ST8	soft_tissue	USA	2009
GCA_001354255.1	ST8	soft_tissue	USA	2009
GCA_001354295.1	ST8	soft_tissue	USA	2010
GCA_001354535.1	ST8	nasal	USA	2009
GCA_001411605.1	ST30	nasal	Brazil	2011
GCA_001411615.1	ST5	nasal	Brazil	2011
GCA_001411635.1	ST5	nasal	Brazil	2011
GCA_001411685.1	ST2864	nasal	Brazil	2011
GCA_001444345.1	ST121	blood	China	2009
GCA_001448005.1	ST8	skin	Switzerland	2013
GCA_001448035.1	ST8	skin	Switzerland	2013
GCA_001448075.1	ST8	skin	Switzerland	2013
GCA_001448095.1	ST8	skin	Switzerland	2013
GCA_001448105.1	ST8	skin	Switzerland	2013
GCA_001448135.1	ST8	skin	Switzerland	2013
GCA_001448155.1	ST8	skin	Switzerland	2013
GCA_001448175.1	ST8	skin	Switzerland	2013
GCA_001448185.1	ST8	skin	Switzerland	2013
GCA_001448215.1	ST8	skin	Switzerland	2013
GCA_001448235.1	ST8	skin	Switzerland	2013
GCA_001448255.1	ST8	skin	Switzerland	2013
GCA_001448285.1	ST8	skin	Switzerland	2003
GCA_001448305.1	ST8	skin	Switzerland	2013
GCA_001448325.1	ST8	skin	Switzerland	2013
GCA_001448345.1	ST8	skin	Switzerland	2013
GCA_001457095.1	ST8	skin	Switzerland	2013
GCA_001457105.1	ST8	skin	Switzerland	2013
GCA_001457115.1	ST8	skin	Switzerland	2013
GCA_001457125.1	ST8	skin	Switzerland	2013
GCA_001457175.1	ST8	skin	Switzerland	2013
GCA_001457195.1	ST8	skin	Switzerland	2013
GCA_001580495.1	ST72	sputum	South_Korea	2009
GCA_001594205.1	ST45	wound	USA	2005
GCA_001640885.1	ST5	blood	China	2010
GCA_001640905.1	ST5	blood	Korea	2013
GCA_001640925.1	ST5	blood	South_Korea	2013
GCA_001641025.1	ST239	blood	South_Korea	2011
GCA_001641045.1	ST5355	blood	South_Korea	2011
GCA_001656045.1	ST582	wound	Germany	2008
GCA_001656075.1	ST7	wound	Germany	2008
GCA_001722595.1	ST25	blood	Canada	2015
GCA_001725965.1	ST5	blood	South_Korea	2006
GCA_001879545.1	ST1	blood	South_Korea	2014
GCA_001899895.1	ST5	blood	Spain	2011
GCA_001899935.1	ST45	blood	Spain	2012
GCA_001899965.1	ST45	blood	Spain	2013
GCA_001899975.1	ST15	blood	Spain	2013
GCA_001900005.1	ST72	blood	Spain	2014
GCA_001900015.1	ST15	blood	Spain	2014
GCA_001900065.1	ST5	blood	Spain	2014
GCA_001900095.1	ST45	blood	Spain	2015
GCA_001900115.1	ST125	blood	Spain	2015
GCA_001900145.1	ST8	blood	Spain	2015
GCA_001940425.1	ST398	nasal	Denmark	2007
GCA_001986135.1	ST88	skin	China	2015
GCA_002000565.1	ST8	nasal	Suriname	2013
GCA_002000585.1	ST8	nasal	Suriname	2013
GCA_002000685.1	ST8	nasal	Suriname	2013
GCA_002000745.1	ST8	nasal	Suriname	2013
GCA_002000785.1	ST8	nasal	Suriname	2013
GCA_002209325.1	ST1	blood	South_Korea	2014
GCA_002267105.1	ST8	blood	Colombia	2012
GCA_002267135.1	ST88	blood	Colombia	2011
GCA_002267155.1	ST8	blood	Venezuela	2012
GCA_002267295.1	ST88	blood	Colombia	2012
GCA_002267365.1	ST8	blood	Colombia	2011
GCA_002267485.1	ST8	blood	Ecuador	2012
GCA_002267785.1	ST72	blood	Argentina	2013
GCA_002267925.1	ST8	blood	Venezuela	2013
GCA_002268065.1	ST5	blood	Guatemala	2013
GCA_002554295.1	ST5	wound	USA	2015
GCA_002574065.1	ST182	wound	Germany	2013
GCA_002607665.1	ST8	nasal	France	2007
GCA_002741955.1	ST5	blood	USA	2012
GCA_002952015.1	ST2454	milk	India	2014
GCA_003010875.1	ST188	blood	South_Korea	2016
GCA_003186105.1	ST97	milk	Ireland	2010
GCA_003194405.1	ST5	blood	Brazil	2015
GCA_003236825.1	ST121	lesion_swab	Italy	2014
GCA_003236935.1	ST121	lesion_swab	Italy	2013
GCA_003236955.1	ST7	lesion_swab	Italy	2014
GCA_003236985.1	ST121	lesion_swab	Italy	2013
GCA_003237005.1	ST121	lesion_swab	Italy	2013
GCA_003237035.1	ST45	lesion_swab	Italy	2013
GCA_003237045.1	ST8	lesion_swab	Italy	2013
GCA_003237095.1	ST96	lesion_swab	Italy	2013
GCA_003237115.1	ST25	lesion_swab	Italy	2013
GCA_003237125.1	ST398	lesion_swab	Italy	2014
GCA_003237145.1	ST121	lesion_swab	Italy	2014
GCA_003237175.1	ST5561	bronchoaspiration_material	Italy	2013
GCA_003237255.1	ST1	sputum	Italy	2015
GCA_003237355.1	ST1	bronchoaspiration_material	Italy	2015
GCA_003237445.1	ST5	lesion_swab	Italy	2015
GCA_003237475.1	ST6	bronchoaspiration_material	Italy	2013
GCA_003237515.1	ST1	bronchoaspiration_material	Italy	2013
GCA_003237545.1	ST1162	sputum	Italy	2013
GCA_003237595.1	ST88	bronchoaspiration_material	Italy	2015
GCA_003237675.1	ST30	lesion_swab	Italy	2014
GCA_003237695.1	ST5	lesion_swab	Italy	2014
GCA_003237735.1	ST5	bronchoaspiration_material	Italy	2014
GCA_003237865.1	ST34	lesion_swab	Italy	2013
GCA_003237895.1	ST8	lesion_swab	Italy	2014
GCA_003237935.1	ST45	lesion_swab	Italy	2013
GCA_003237975.1	ST8	lesion_swab	Italy	2013
GCA_003238075.1	ST5	lesion_swab	Italy	2015
GCA_003238125.1	ST1	bronchoaspiration_material	Italy	2015
GCA_003238165.1	ST1327	bronchoaspiration_material	Italy	2015
GCA_003238195.1	ST22	sputum	Italy	2015
GCA_003238335.1	ST5	lesion_swab	Italy	2014
GCA_003238345.1	ST30	lesion_swab	Italy	2014
GCA_003238375.1	ST1	bronchoaspiration_material	Italy	2013
GCA_003238475.1	ST22	sputum	Italy	2015
GCA_003238605.1	ST1	sputum	Italy	2015
GCA_003238685.1	ST152	sputum	Italy	2015
GCA_003238695.1	ST22	sputum	Italy	2015
GCA_003238735.1	ST1	sputum	Italy	2014
GCA_003238885.1	ST152	sputum	Italy	2014
GCA_003239155.1	ST45	lesion_swab	Italy	2016
GCA_003239185.1	ST45	lesion_swab	Italy	2013
GCA_003239295.1	ST22	bronchoaspiration_material	Italy	2015
GCA_003239335.1	ST5	lesion_swab	Italy	2015
GCA_003239385.1	ST1	bronchoaspiration_material	Italy	2014
GCA_003239415.1	ST772	lesion_swab	Italy	2015
GCA_003239505.1	ST59	lesion_swab	Italy	2014
GCA_003239535.1	ST22	sputum	Italy	2016
GCA_003239685.1	ST5	sputum	Italy	2014
GCA_003239715.1	ST1	sputum	Italy	2014
GCA_003239745.1	ST152	sputum	Italy	2015
GCA_003239755.1	ST1866	sputum	Italy	2013
GCA_003239815.1	ST8	bronchoaspiration_material	Italy	2013
GCA_003239945.1	ST22	sputum	Italy	2016
GCA_003239995.1	ST97	sputum	Italy	2016
GCA_003240005.1	ST22	sputum	Italy	2015
GCA_003240105.1	ST22	sputum	Italy	2014
GCA_003240235.1	ST8	sputum	Italy	2014
GCA_003342735.1	ST72	blood	South_Korea	2016
GCA_003342775.1	ST72	blood	South_Korea	2017
GCA_003351925.1	ST5	blood	South_Korea	2017
GCA_003354565.1	ST228	blood	Germany	1994
GCA_003354605.1	ST121	nasal	Germany	1994
GCA_003354645.1	ST121	blood	Germany	1994
GCA_003354665.1	ST254	blood	Germany	1994
GCA_003354685.1	ST30	nasal	Germany	1994
GCA_003354705.1	ST228	blood	Germany	1994
GCA_003354725.1	ST30	blood	Germany	1994
GCA_003354745.1	ST30	nasal	Germany	1994
GCA_003354765.1	ST228	nasal	Germany	1994
GCA_003354785.1	ST30	blood	Germany	1994
GCA_003354805.1	ST8	blood	Germany	1994
GCA_003354865.1	ST15	blood	Germany	1994
GCA_003354905.1	ST121	nasal	Germany	1994
GCA_003354925.1	ST15	nasal	Germany	1994
GCA_003354945.1	ST254	nasal	Germany	1994
GCA_003354985.1	ST228	nasal	Germany	1994
GCA_003425835.1	ST8	blood	Germany	1994
GCA_003431365.1	ST632	sputum	USA	2011
GCA_003595505.1	ST8	nasal	Suriname	2013
GCA_003693275.1	ST9	sputum	China	2010
GCA_003719905.1	ST5	sputum	USA	2012
GCA_003719945.1	ST5	sputum	USA	2012
GCA_003719995.1	ST5	sputum	USA	2012
GCA_003720015.1	ST5	sputum	USA	2012
GCA_003720135.1	ST5	sputum	USA	2012
GCA_003720195.1	ST8	sputum	USA	2012
GCA_003720205.1	ST632	sputum	USA	2012
GCA_003720235.1	ST225	sputum	USA	2012
GCA_003720255.1	ST5	sputum	USA	2018
GCA_003720305.1	ST5	sputum	USA	2012
GCA_003720325.1	ST105	sputum	USA	2012
GCA_003720355.1	ST5	sputum	USA	2012
GCA_003720375.1	ST5	sputum	USA	2012
GCA_003720445.1	ST8	sputum	USA	2012
GCA_003720595.1	ST5	sputum	USA	2017
GCA_003720675.1	ST97	sputum	USA	2017
GCA_003720715.1	ST632	sputum	USA	2012
GCA_003720735.1	ST632	sputum	USA	2012
GCA_003720775.1	ST632	sputum	USA	2012
GCA_003720845.1	ST72	sputum	USA	2018
GCA_003720935.1	ST8	sputum	USA	2018
GCA_003720945.1	ST5	sputum	USA	2018
GCA_003721075.1	ST5	sputum	USA	2018
GCA_003721095.1	ST72	sputum	USA	2018
GCA_003827735.1	ST464	nasal	Kazakhstan	2017
GCA_003827835.1	ST464	nasal	Kazakhstan	2017
GCA_004118995.1	ST8	blood	USA	2017
GCA_004153345.1	ST772	blood	India	2016
GCA_004153365.1	ST22	blood	India	2015
GCA_004193895.1	ST8	sputum	Canada	1993
GCA_004614295.1	ST8	wound	Canada	2002
GCA_005153305.1	ST464	milk	Brazil	2015
GCA_005861735.1	ST965	food	China	2014
GCA_006088835.1	ST5	blood	South_Korea	2016
GCA_007050435.1	ST5	blood	Australia	2017
GCA_008039625.1	ST105	blood	USA	2015
GCA_008039645.1	ST105	blood	USA	2015
GCA_008039665.1	ST105	blood	USA	2015
GCA_008039715.1	ST105	blood	USA	2015
GCA_008039735.1	ST105	blood	USA	2015
GCA_008039745.1	ST105	blood	USA	2015
GCA_008039755.1	ST105	blood	USA	2015
GCA_008039795.1	ST105	blood	USA	2015
GCA_008039825.1	ST105	blood	USA	2015
GCA_008330045.1	ST59	blood	Taiwan	2013
GCA_008330585.1	ST45	wound	USA	2018
GCA_008932315.1	ST105	blood	USA	2015
GCA_008934005.1	ST105	blood	USA	2015
GCA_008934035.1	ST8	blood	USA	2015
GCA_008934055.1	ST8	blood	USA	2015
GCA_008934075.1	ST8	blood	USA	2015
GCA_008934095.1	ST3390	blood	USA	2015
GCA_008934115.1	ST88	blood	USA	2015
GCA_008934155.1	ST8	blood	USA	2015
GCA_008934175.1	ST5	blood	USA	2015
GCA_008934195.1	ST87	blood	USA	2015
GCA_008934215.1	ST8	blood	USA	2015
GCA_008934235.1	ST105	blood	USA	2015
GCA_008934255.1	ST8	blood	USA	2015
GCA_008934275.1	ST105	nasal	USA	2015
GCA_008934295.1	ST7	blood	USA	2015
GCA_008934335.1	ST8	blood	USA	2015
GCA_008934355.1	ST8	blood	USA	2015
GCA_008934375.1	ST840	nasal	USA	2015
GCA_008934395.1	ST5	blood	USA	2015
GCA_008934415.1	ST8	blood	USA	2015
GCA_008934435.1	ST5	blood	USA	2015
GCA_008934455.1	ST496	blood	USA	2015
GCA_008934495.1	ST105	blood	USA	2015
GCA_008934515.1	ST8	nasal	USA	2015
GCA_008934535.1	ST105	blood	USA	2015
GCA_008934555.1	ST8	blood	USA	2015
GCA_008934575.1	ST225	blood	USA	2015
GCA_008934595.1	ST105	blood	USA	2015
GCA_008934615.1	ST8	blood	USA	2015
GCA_008934635.1	ST105	nasal	USA	2015
GCA_008934655.1	ST5	blood	USA	2015
GCA_008934675.1	ST5	blood	USA	2015
GCA_008934695.1	ST8	blood	USA	2015
GCA_008934715.1	ST8	blood	USA	2015
GCA_008934735.1	ST8	blood	USA	2015
GCA_008934755.1	ST105	blood	USA	2015
GCA_008934775.1	ST5	blood	USA	2015
GCA_008934795.1	ST45	blood	USA	2015
GCA_008934815.1	ST8	blood	USA	2015
GCA_008934835.1	ST8	blood	USA	2015
GCA_008934855.1	ST5	blood	USA	2015
GCA_008934875.1	ST105	nasal	USA	2015
GCA_008934895.1	ST8	blood	USA	2015
GCA_008934915.1	ST5	blood	USA	2015
GCA_008934935.1	ST105	blood	USA	2015
GCA_008934955.1	ST5	blood	USA	2015
GCA_008934995.1	ST8	blood	USA	2015
GCA_008935015.1	ST5	blood	USA	2015
GCA_008935035.1	ST8	blood	USA	2015
GCA_008935095.1	ST8	blood	USA	2015
GCA_008935115.1	ST8	blood	USA	2015
GCA_008935135.1	ST105	blood	USA	2015
GCA_008935155.1	ST5	blood	USA	2015
GCA_008935175.1	ST5	blood	USA	2015
GCA_008935195.1	ST105	nasal	USA	2015
GCA_008935215.1	ST105	blood	USA	2015
GCA_008935235.1	ST105	blood	USA	2015
GCA_008935255.1	ST8	blood	USA	2015
GCA_008935275.1	ST8	blood	USA	2015
GCA_008935295.1	ST5	nasal	USA	2015
GCA_008935315.1	ST8	blood	USA	2015
GCA_008935335.1	ST6273	nasal	USA	2015
GCA_008935355.1	ST8	blood	USA	2015
GCA_008935375.1	ST88	blood	USA	2015
GCA_008935395.1	ST105	nasal	USA	2015
GCA_008935415.1	ST231	blood	USA	2015
GCA_008935435.1	ST5	blood	USA	2015
GCA_008935455.1	ST5	blood	USA	2015
GCA_008935495.1	ST8	blood	USA	2015
GCA_008935515.1	ST105	blood	USA	2015
GCA_008935535.1	ST105	blood	USA	2015
GCA_008935555.1	ST5	blood	USA	2015
GCA_008935575.1	ST8	blood	USA	2015
GCA_008935595.1	ST5	blood	USA	2015
GCA_008935615.1	ST105	nasal	USA	2015
GCA_008935635.1	ST105	blood	USA	2015
GCA_008935655.1	ST8	blood	USA	2015
GCA_008935675.1	ST8	blood	USA	2015
GCA_008935695.1	ST8	blood	USA	2015
GCA_008935715.1	ST5	blood	USA	2015
GCA_008935735.1	ST105	blood	USA	2015
GCA_008935755.1	ST8	blood	USA	2015
GCA_008935775.1	ST105	nasal	USA	2015
GCA_008935795.1	ST8	blood	USA	2015
GCA_008935815.1	ST105	nasal	USA	2015
GCA_008935835.1	ST8	blood	USA	2015
GCA_008935855.1	ST5	nasal	USA	2015
GCA_008935875.1	ST105	wound	USA	2015
GCA_008935895.1	ST5	blood	USA	2015
GCA_008935915.1	ST105	nasal	USA	2015
GCA_008935935.1	ST8	blood	USA	2015
GCA_008935975.1	ST8	blood	USA	2015
GCA_008935995.1	ST105	blood	USA	2015
GCA_008936035.1	ST105	blood	USA	2015
GCA_008936055.1	ST8	blood	USA	2015
GCA_008936075.1	ST8	blood	USA	2015
GCA_008936095.1	ST8	blood	USA	2015
GCA_008936115.1	ST8	blood	USA	2015
GCA_008936135.1	ST8	blood	USA	2015
GCA_008936155.1	ST105	blood	USA	2015
GCA_008936175.1	ST8	blood	USA	2015
GCA_008936195.1	ST8	blood	USA	2015
GCA_008936215.1	ST8	blood	USA	2015
GCA_008936235.1	ST105	blood	USA	2015
GCA_008936255.1	ST5	blood	USA	2015
GCA_008936275.1	ST8	blood	USA	2015
GCA_008936295.1	ST8	blood	USA	2015
GCA_008936315.1	ST8	blood	USA	2015
GCA_008936335.1	ST105	blood	USA	2015
GCA_008936355.1	ST105	blood	USA	2015
GCA_008936375.1	ST5	blood	USA	2015
GCA_008936395.1	ST8	blood	USA	2015
GCA_008936415.1	ST8	blood	USA	2015
GCA_008936435.1	ST8	blood	USA	2015
GCA_008936455.1	ST105	blood	USA	2015
GCA_008936475.1	ST8	blood	USA	2015
GCA_008936495.1	ST8	blood	USA	2015
GCA_008936515.1	ST8	blood	USA	2015
GCA_008936535.1	ST5	blood	USA	2015
GCA_008936555.1	ST105	blood	USA	2015
GCA_008936575.1	ST8	blood	USA	2015
GCA_008936595.1	ST5	blood	USA	2015
GCA_008936615.1	ST8	blood	USA	2015
GCA_008936635.1	ST8	blood	USA	2015
GCA_008936655.1	ST72	blood	USA	2015
GCA_008936675.1	ST105	blood	USA	2015
GCA_008936695.1	ST496	blood	USA	2015
GCA_008936735.1	ST105	blood	USA	2015
GCA_008936755.1	ST5	blood	USA	2015
GCA_008936775.1	ST8	blood	USA	2015
GCA_008936795.1	ST5	blood	USA	2015
GCA_008936815.1	ST8	blood	USA	2015
GCA_008936855.1	ST8	blood	USA	2015
GCA_008936895.1	ST8	blood	USA	2015
GCA_008936915.1	ST8	nasal	USA	2015
GCA_008937055.1	ST105	blood	USA	2015
GCA_008937295.1	ST105	blood	USA	2015
GCA_008937635.1	ST8	blood	USA	2015
GCA_008937855.1	ST105	blood	USA	2015
GCA_008938015.1	ST8	blood	USA	2015
GCA_008938075.1	ST1548	blood	USA	2015
GCA_008938095.1	ST5	blood	USA	2015
GCA_009176765.1	ST5	blood	Japan	2015
GCA_009176785.1	ST5	blood	Japan	2015
GCA_009176875.1	ST5	blood	Japan	2015
GCA_009660395.1	ST6	Livestock_farm	Ghana	2016
GCA_009660405.1	ST133	Livestock_farm	Ghana	2016
GCA_009660435.1	ST6	Livestock_farm	Ghana	2016
GCA_009660445.1	ST9	Livestock_farm	Ghana	2016
GCA_009660495.1	ST9	Livestock_farm	Ghana	2016
GCA_009660505.1	ST133	Livestock_farm	Ghana	2016
GCA_009660535.1	ST133	Livestock_farm	Ghana	2016
GCA_009660545.1	ST97	Livestock_farm	Ghana	2016
GCA_009660575.1	ST152	Livestock_farm	Ghana	2016
GCA_009660615.1	ST8	Livestock_farm	Ghana	2016
GCA_009660635.1	ST101	Livestock_farm	Ghana	2016
GCA_009660645.1	ST9	Livestock_farm	Ghana	2016
GCA_009660675.1	ST9	Livestock_farm	Ghana	2016
GCA_009660685.1	ST508	Livestock_farm	Ghana	2016
GCA_009660705.1	ST152	Livestock_farm	Ghana	2016
GCA_009660725.1	ST9	Livestock_farm	Ghana	2016
GCA_009660775.1	ST9	Livestock_farm	Ghana	2016
GCA_009660795.1	ST15	Livestock_farm	Ghana	2016
GCA_009660805.1	ST133	Livestock_farm	Ghana	2016
GCA_009660825.1	ST133	Livestock_farm	Ghana	2016
GCA_009660845.1	ST152	Livestock_farm	Ghana	2016
GCA_009660865.1	ST133	Livestock_farm	Ghana	2016
GCA_009674365.1	ST243	blood	Argentina	2013
GCA_009675705.1	ST7	blood	Argentina	2013
GCA_009684655.1	ST338	blood	China	2016
GCA_009696725.1	ST20	milk	Russia	2018
GCA_009696735.1	ST20	milk	Russia	2018
GCA_009696765.1	ST20	milk	Russia	2018
GCA_009696775.1	ST479	milk	Russia	2018
GCA_009696785.1	ST737	milk	Russia	2018
GCA_009696875.1	ST15	milk	Russia	2018
GCA_009696915.1	ST15	milk	Russia	2018
GCA_009696965.1	ST97	milk	Russia	2018
GCA_009696985.1	ST97	milk	Russia	2018
GCA_009697005.1	ST97	milk	Russia	2018
GCA_009697035.1	ST97	milk	Russia	2018
GCA_009697055.1	ST97	blood	Russia	2018
GCA_009729825.1	ST8	blood	Switzerland	1997
GCA_009739675.1	ST5	blood	Israel	2017
GCA_009739695.1	ST5	blood	Israel	2017
GCA_009739715.1	ST5	blood	Israel	2017
GCA_009739735.1	ST5	blood	Israel	2017
GCA_009739755.1	ST5	blood	Israel	2017
GCA_009739775.1	ST5	blood	Israel	2017
GCA_009739795.1	ST5	blood	Israel	2017
GCA_009739825.1	ST5	blood	Israel	2017
GCA_009739845.1	ST5	blood	Israel	2017
GCA_009739865.1	ST5	blood	Israel	2017
GCA_009739885.1	ST5	blood	Israel	2017
GCA_009740205.1	ST5	blood	Israel	2017
GCA_009749545.1	ST5	Nursing_home	USA	2017
GCA_009749565.1	ST8	Nursing_home	USA	2017
GCA_009749605.1	ST8	Nursing_home	USA	2017
GCA_009749645.1	ST5	Nursing_home	USA	2017
GCA_009749665.1	ST5	Nursing_home	USA	2017
GCA_009749695.1	ST30	Nursing_home	USA	2017
GCA_009749725.1	ST398	Nursing_home	USA	2017
GCA_009749765.1	ST8	Nursing_home	USA	2017
GCA_009749805.1	ST291	Nursing_home	USA	2017
GCA_009749815.1	ST45	Nursing_home	USA	2017
GCA_009749825.1	ST45	Nursing_home	USA	2017
GCA_009749905.1	ST5	Nursing_home	USA	2017
GCA_009749915.1	ST5	Nursing_home	USA	2017
GCA_009749945.1	ST8	Nursing_home	USA	2017
GCA_009749965.1	ST5	Nursing_home	USA	2017
GCA_009749975.1	ST5	Nursing_home	USA	2017
GCA_009749985.1	ST8	Nursing_home	USA	2017
GCA_009750045.1	ST1181	Nursing_home	USA	2017
GCA_009750065.1	ST1181	Nursing_home	USA	2017
GCA_009750075.1	ST1181	Nursing_home	USA	2017
GCA_009750105.1	ST5	Nursing_home	USA	2017
GCA_009750125.1	ST5	Nursing_home	USA	2017
GCA_009750145.1	ST8	Nursing_home	USA	2017
GCA_009750155.1	ST225	Nursing_home	USA	2017
GCA_009750185.1	ST5	Nursing_home	USA	2017
GCA_009750205.1	ST398	Nursing_home	USA	2017
GCA_009750215.1	ST34	Nursing_home	USA	2017
GCA_009750245.1	ST8	Nursing_home	USA	2017
GCA_009750265.1	ST8	Nursing_home	USA	2017
GCA_009750275.1	ST8	Nursing_home	USA	2017
GCA_009750305.1	ST8	Nursing_home	USA	2017
GCA_009750325.1	ST8	Nursing_home	USA	2017
GCA_009750355.1	ST34	Nursing_home	USA	2017
GCA_009750385.1	ST8	Nursing_home	USA	2017
GCA_009750405.1	ST225	Nursing_home	USA	2017
GCA_009750445.1	ST8	Nursing_home	USA	2017
GCA_009750455.1	ST225	Nursing_home	USA	2017
GCA_009750485.1	ST8	Nursing_home	USA	2017
GCA_009750515.1	ST8	Nursing_home	USA	2017
GCA_009750525.1	ST30	Nursing_home	USA	2017
GCA_009750585.1	ST8	Nursing_home	USA	2017
GCA_009750605.1	ST5	Nursing_home	USA	2017
GCA_009750625.1	ST8	Nursing_home	USA	2017
GCA_009750665.1	ST78	Nursing_home	USA	2017
GCA_009750685.1	ST105	Nursing_home	USA	2017
GCA_009750735.1	ST944	Nursing_home	USA	2017
GCA_009750805.1	ST45	Nursing_home	USA	2017
GCA_009750855.1	ST5	Nursing_home	USA	2017
GCA_009750875.1	ST5	Nursing_home	USA	2017
GCA_009750975.1	ST8	Nursing_home	USA	2017
GCA_009751005.1	ST5	Nursing_home	USA	2017
GCA_009751065.1	ST8	Nursing_home	USA	2017
GCA_009751105.1	ST105	Nursing_home	USA	2017
GCA_009751125.1	ST8	Nursing_home	USA	2017
GCA_009751145.1	ST105	Nursing_home	USA	2017
GCA_009751165.1	ST8	Nursing_home	USA	2017
GCA_009751305.1	ST15	Nursing_home	USA	2017
GCA_009751315.1	ST5	Nursing_home	USA	2017
GCA_009751375.1	ST8	Nursing_home	USA	2017
GCA_009751405.1	ST5	Nursing_home	USA	2017
GCA_009751415.1	ST45	Nursing_home	USA	2017
GCA_009751445.1	ST45	Nursing_home	USA	2017
GCA_009751505.1	ST105	Nursing_home	USA	2017
GCA_009751525.1	ST5	Nursing_home	USA	2017
GCA_009751585.1	ST105	Nursing_home	USA	2017
GCA_009751625.1	ST105	Nursing_home	USA	2017
GCA_009751635.1	ST8	Nursing_home	USA	2017
GCA_009751695.1	ST15	Nursing_home	USA	2017
GCA_009751705.1	ST15	Nursing_home	USA	2017
GCA_009751805.1	ST5	Nursing_home	USA	2017
GCA_009751885.1	ST105	Nursing_home	USA	2017
GCA_009751925.1	ST15	Nursing_home	USA	2017
GCA_009751935.1	ST109	Nursing_home	USA	2017
GCA_009752035.1	ST15	Nursing_home	USA	2017
GCA_009752065.1	ST15	Nursing_home	USA	2017
GCA_009752095.1	ST5	Nursing_home	USA	2017
GCA_009752135.1	ST12	Nursing_home	USA	2017
GCA_009752165.1	ST12	Nursing_home	USA	2017
GCA_009752185.1	ST8	Nursing_home	USA	2017
GCA_009752195.1	ST8	Nursing_home	USA	2017
GCA_009752305.1	ST105	Nursing_home	USA	2017
GCA_009752345.1	ST8	Nursing_home	USA	2017
GCA_009752365.1	ST30	Nursing_home	USA	2017
GCA_009752445.1	ST1181	Nursing_home	USA	2017
GCA_009752465.1	ST5	Nursing_home	USA	2017
GCA_009752475.1	ST5	Nursing_home	USA	2017
GCA_009752505.1	ST5	Nursing_home	USA	2017
GCA_009752515.1	ST5	Nursing_home	USA	2017
GCA_009752545.1	ST87	Nursing_home	USA	2017
GCA_009752585.1	ST105	Nursing_home	USA	2017
GCA_009752605.1	ST105	Nursing_home	USA	2017
GCA_009752625.1	ST105	Nursing_home	USA	2017
GCA_009752665.1	ST1346	Nursing_home	USA	2017
GCA_009752685.1	ST8	Nursing_home	USA	2017
GCA_009752705.1	ST105	Nursing_home	USA	2017
GCA_009752715.1	ST59	Nursing_home	USA	2017
GCA_009752725.1	ST1181	Nursing_home	USA	2017
GCA_009752765.1	ST5	Nursing_home	USA	2017
GCA_009752805.1	ST45	Nursing_home	USA	2017
GCA_009752845.1	ST45	Nursing_home	USA	2017
GCA_009752855.1	ST8	Nursing_home	USA	2017
GCA_009752875.1	ST5	Nursing_home	USA	2017
GCA_009752905.1	ST1181	Nursing_home	USA	2017
GCA_009752925.1	ST1181	Nursing_home	USA	2017
GCA_009752945.1	ST8	Nursing_home	USA	2017
GCA_009752965.1	ST5	Nursing_home	USA	2017
GCA_009752985.1	ST8	Nursing_home	USA	2017
GCA_009753005.1	ST8	Nursing_home	USA	2017
GCA_009753085.1	ST59	Nursing_home	USA	2017
GCA_009753145.1	ST5	Nursing_home	USA	2017
GCA_009753165.1	ST5	Nursing_home	USA	2017
GCA_009753205.1	ST5	Nursing_home	USA	2017
GCA_009753215.1	ST1181	Nursing_home	USA	2017
GCA_009753245.1	ST1181	Nursing_home	USA	2017
GCA_009753325.1	ST582	Nursing_home	USA	2017
GCA_009753335.1	ST582	Nursing_home	USA	2017
GCA_009753365.1	ST8	Nursing_home	USA	2017
GCA_009753375.1	ST15	Nursing_home	USA	2017
GCA_009753385.1	ST5	Nursing_home	USA	2017
GCA_009753425.1	ST582	Nursing_home	USA	2017
GCA_009753445.1	ST8	Nursing_home	USA	2017
GCA_009753455.1	ST15	Nursing_home	USA	2017
GCA_009753465.1	ST59	Nursing_home	USA	2017
GCA_009753505.1	ST225	Nursing_home	USA	2017
GCA_009753525.1	ST8	Nursing_home	USA	2017
GCA_009753545.1	ST225	Nursing_home	USA	2017
GCA_009753565.1	ST30	Nursing_home	USA	2017
GCA_009753585.1	ST105	Nursing_home	USA	2017
GCA_009753595.1	ST45	Nursing_home	USA	2017
GCA_009753625.1	ST15	Nursing_home	USA	2017
GCA_009753985.1	ST15	Nursing_home	USA	2017
GCA_009754045.1	ST5	Nursing_home	USA	2017
GCA_009754055.1	ST15	Nursing_home	USA	2017
GCA_009754085.1	ST15	Nursing_home	USA	2017
GCA_009754095.1	ST5	Nursing_home	USA	2017
GCA_009754145.1	ST59	Nursing_home	USA	2017
GCA_009754165.1	ST8	Nursing_home	USA	2017
GCA_009754175.1	ST105	Nursing_home	USA	2017
GCA_009754185.1	ST105	Nursing_home	USA	2017
GCA_009754225.1	ST105	Nursing_home	USA	2017
GCA_009754245.1	ST8	Nursing_home	USA	2017
GCA_009754255.1	ST8	Nursing_home	USA	2017
GCA_009754265.1	ST5	Nursing_home	USA	2017
GCA_009754275.1	ST8	Nursing_home	USA	2017
GCA_009754325.1	ST30	Nursing_home	USA	2017
GCA_009754345.1	ST45	Nursing_home	USA	2017
GCA_009754355.1	ST105	Nursing_home	USA	2017
GCA_009754365.1	ST105	Nursing_home	USA	2017
GCA_009754395.1	ST105	Nursing_home	USA	2017
GCA_009754425.1	ST20	Nursing_home	USA	2017
GCA_009754445.1	ST5	Nursing_home	USA	2017
GCA_009754455.1	ST30	Nursing_home	USA	2017
GCA_009754465.1	ST105	Nursing_home	USA	2017
GCA_009754475.1	ST8	Nursing_home	USA	2017
GCA_009754525.1	ST8	Nursing_home	USA	2017
GCA_009754545.1	ST8	Nursing_home	USA	2017
GCA_009754585.1	ST8	Nursing_home	USA	2017
GCA_009754595.1	ST8	Nursing_home	USA	2017
GCA_009754625.1	ST5	Nursing_home	USA	2017
GCA_009754645.1	ST5	Nursing_home	USA	2017
GCA_009754655.1	ST398	Nursing_home	USA	2017
GCA_009754685.1	ST398	Nursing_home	USA	2017
GCA_009754725.1	ST15	Nursing_home	USA	2017
GCA_009754745.1	ST8	Nursing_home	USA	2017
GCA_009754755.1	ST5	Nursing_home	USA	2017
GCA_009754785.1	ST8	Nursing_home	USA	2017
GCA_009754795.1	ST109	Nursing_home	USA	2017
GCA_009754825.1	ST8	Nursing_home	USA	2017
GCA_009759575.1	ST5	Nursing_home	USA	2017
GCA_009759615.1	ST45	Nursing_home	USA	2017
GCA_009759635.1	ST45	Nursing_home	USA	2017
GCA_009763195.1	ST126	milk	Brazil	2017
GCA_009857055.1	ST630	sputum	China	2018
GCA_009883675.1	ST59	sputum	China	2013
GCA_009914455.1	ST59	blood	China	2018
GCA_010363845.1	ST4277	skin	USA	2015
GCA_010365625.1	ST5	wound	Netherlands	2016
GCA_010569385.1	ST5	blood	Colombia	2018
GCA_010669265.1	ST5	blood	China	2013
GCA_011023015.1	ST2383	blood	Brazil	2012
GCA_011023085.1	ST8	blood	Brazil	2012
GCA_011023555.1	ST45	blood	Ecuador	2013
GCA_011023795.1	ST188	blood	Peru	2013
GCA_011024135.1	ST188	blood	Venezuela	2012
GCA_011024205.1	ST188	blood	Colombia	2011
GCA_011024335.1	ST5	blood	Colombia	2012
GCA_011024505.1	ST8	blood	Ecuador	2012
GCA_011024805.1	ST45	blood	Ecuador	2012
GCA_011025045.1	ST8	blood	Venezuela	2012
GCA_011025345.1	ST15	blood	Venezuela	2012
GCA_011025475.1	ST109	blood	Colombia	2012
GCA_011025925.1	ST188	blood	Colombia	2012
GCA_011027015.1	ST182	blood	Guatemala	2012
GCA_011028785.1	ST5	blood	Ecuador	2012
GCA_011030715.1	ST8	blood	Colombia	2011
GCA_011031205.1	ST188	blood	Venezuela	2012
GCA_012277065.1	ST20	milk	Russia	2018
GCA_013003945.1	ST59	blood	South_Korea	2017
GCA_013046865.1	ST3195	sputum	China	2011
GCA_013467165.1	ST30	blood	Netherlands	2001
GCA_014180915.1	ST30	rectal_swab	Germany	2018
GCA_014180935.1	ST88	rectal_swab	Germany	2018
GCA_014180955.1	ST8	wound	Germany	2018
GCA_014180985.1	ST8	wound	Germany	2016
GCA_014180995.1	ST8	wound	Germany	2016
GCA_014181065.1	ST80	rectal_swab	Germany	2018
GCA_014181175.1	ST22	rectal_swab	Germany	2017
GCA_014181185.1	ST1232	wound	Germany	2017
GCA_014181205.1	ST80	wound	Germany	2017
GCA_014181225.1	ST8	rectal_swab	Germany	2017
GCA_014181295.1	ST8	wound	Germany	2016
GCA_014181305.1	ST8	wound	Germany	2016
GCA_014181355.1	ST80	wound	Germany	2016
GCA_014181375.1	ST6	rectal_swab	Germany	2016
GCA_014181385.1	ST152	wound	Germany	2016
GCA_014181475.1	ST80	rectal_swab	Germany	2016
GCA_014181515.1	ST1	rectal_swab	Germany	2015
GCA_014181585.1	ST80	rectal_swab	Germany	2015
GCA_014181615.1	ST8	rectal_swab	Germany	2017
GCA_014181715.1	ST22	wound	Germany	2016
GCA_014181725.1	ST5	wound	Germany	2016
GCA_014181735.1	ST88	wound	Germany	2016
GCA_014181755.1	ST80	wound	Germany	2018
GCA_014181815.1	ST8	rectal_swab	Germany	2017
GCA_014725535.1	ST5	blood	USA	2017
GCA_014725555.1	ST6	blood	USA	2017
GCA_014725575.1	ST105	blood	USA	2017
GCA_014725595.1	ST8	blood	USA	2017
GCA_014725635.1	ST8	blood	USA	2017
GCA_014725655.1	ST8	blood	USA	2017
GCA_014725675.1	ST8	blood	USA	2017
GCA_014725935.1	ST72	blood	USA	2017
GCA_014725955.1	ST8	blood	USA	2017
GCA_014725995.1	ST8	blood	USA	2017
GCA_014726015.1	ST5	blood	USA	2017
GCA_014726055.1	ST8	blood	USA	2017
GCA_014726075.1	ST8	blood	USA	2017
GCA_014726095.1	ST105	blood	USA	2017
GCA_014726115.1	ST5	blood	USA	2017
GCA_014726135.1	ST8	blood	USA	2016
GCA_014726155.1	ST8	blood	USA	2016
GCA_014726175.1	ST8	blood	USA	2016
GCA_014726195.1	ST5	blood	USA	2016
GCA_014726215.1	ST8	wound	USA	2016
GCA_014726235.1	ST105	nasal	USA	2016
GCA_014726255.1	ST8	blood	USA	2016
GCA_014726275.1	ST8	blood	USA	2016
GCA_014726295.1	ST105	blood	USA	2016
GCA_014726315.1	ST59	blood	USA	2016
GCA_014726335.1	ST36	blood	USA	2016
GCA_014726355.1	ST5	blood	USA	2016
GCA_014726375.1	ST5	blood	USA	2016
GCA_014726395.1	ST8	blood	USA	2016
GCA_014726435.1	ST8	blood	USA	2016
GCA_014726455.1	ST8	blood	USA	2016
GCA_014726475.1	ST3885	blood	USA	2016
GCA_014726495.1	ST105	blood	USA	2016
GCA_014726515.1	ST8	blood	USA	2016
GCA_014726535.1	ST8	blood	USA	2016
GCA_014726595.1	ST8	blood	USA	2016
GCA_014726615.1	ST105	blood	USA	2016
GCA_014726635.1	ST8	blood	USA	2016
GCA_014726675.1	ST5	blood	USA	2016
GCA_014726695.1	ST5	blood	USA	2016
GCA_014726735.1	ST105	blood	USA	2016
GCA_014726775.1	ST8	blood	USA	2016
GCA_014726805.1	ST8	blood	USA	2016
GCA_014726845.1	ST8	blood	USA	2016
GCA_014726875.1	ST8	blood	USA	2016
GCA_014726915.1	ST231	blood	USA	2016
GCA_014726935.1	ST8	blood	USA	2016
GCA_014726955.1	ST105	blood	USA	2016
GCA_014726975.1	ST5	blood	USA	2016
GCA_014726995.1	ST105	blood	USA	2016
GCA_014727015.1	ST8	blood	USA	2016
GCA_014727035.1	ST5	blood	USA	2016
GCA_014727055.1	ST5	blood	USA	2016
GCA_014727075.1	ST105	blood	USA	2016
GCA_014727095.1	ST8	blood	USA	2016
GCA_014727115.1	ST105	blood	USA	2016
GCA_014727135.1	ST72	blood	USA	2016
GCA_014727175.1	ST105	blood	USA	2016
GCA_014727195.1	ST8	blood	USA	2016
GCA_014727235.1	ST105	blood	USA	2016
GCA_014727255.1	ST8	blood	USA	2016
GCA_014727275.1	ST8	blood	USA	2016
GCA_014727295.1	ST5	blood	USA	2016
GCA_014727315.1	ST105	blood	USA	2016
GCA_014727335.1	ST105	blood	USA	2016
GCA_014727375.1	ST5	blood	USA	2016
GCA_014727395.1	ST105	blood	USA	2016
GCA_014727415.1	ST30	blood	USA	2016
GCA_014727435.1	ST105	blood	USA	2016
GCA_014727455.1	ST8	blood	USA	2016
GCA_014727475.1	ST105	blood	USA	2016
GCA_014727495.1	ST105	blood	USA	2016
GCA_014727535.1	ST105	blood	USA	2016
GCA_014727555.1	ST8	blood	USA	2016
GCA_014727575.1	ST8	blood	USA	2016
GCA_014727595.1	ST5	blood	USA	2016
GCA_014727615.1	ST5	blood	USA	2016
GCA_014727635.1	ST8	blood	USA	2016
GCA_014727675.1	ST8	blood	USA	2016
GCA_014727695.1	ST8	blood	USA	2016
GCA_014727715.1	ST5	blood	USA	2016
GCA_014727735.1	ST8	blood	USA	2016
GCA_014727755.1	ST8	blood	USA	2016
GCA_014727775.1	ST8	blood	USA	2016
GCA_014727795.1	ST8	blood	USA	2016
GCA_014728255.1	ST105	blood	USA	2016
GCA_014728415.1	ST8	blood	USA	2016
GCA_014728585.1	ST5	blood	USA	2016
GCA_014728725.1	ST8	blood	USA	2016
GCA_014728925.1	ST105	blood	USA	2016
GCA_014729065.1	ST5	blood	USA	2016
GCA_014729215.1	ST8	blood	USA	2016
GCA_014729535.1	ST8	blood	USA	2016
GCA_014729655.1	ST5	blood	USA	2016
GCA_014729855.1	ST8	blood	USA	2016
GCA_014730015.1	ST5	blood	USA	2016
GCA_014730155.1	ST8	blood	USA	2016
GCA_014730415.1	ST5	blood	USA	2017
GCA_014730435.1	ST105	blood	USA	2017
GCA_014730475.1	ST8	wound	USA	2017
GCA_014730495.1	ST105	blood	USA	2017
GCA_014730515.1	ST8	blood	USA	2017
GCA_014730535.1	ST5	blood	USA	2017
GCA_014730555.1	ST8	blood	USA	2017
GCA_014730575.1	ST6	blood	USA	2017
GCA_014730595.1	ST105	blood	USA	2017
GCA_014730615.1	ST105	blood	USA	2017
GCA_014730635.1	ST72	blood	USA	2017
GCA_014730655.1	ST8	blood	USA	2017
GCA_014730675.1	ST72	blood	USA	2017
GCA_014730695.1	ST105	blood	USA	2017
GCA_014730735.1	ST8	blood	USA	2017
GCA_014730775.1	ST8	blood	USA	2017
GCA_014730795.1	ST5	blood	USA	2017
GCA_014730815.1	ST72	blood	USA	2017
GCA_014730835.1	ST5	wound	USA	2017
GCA_014730855.1	ST5	blood	USA	2017
GCA_014730905.1	ST20	blood	USA	2017
GCA_014730925.1	ST8	blood	USA	2017
GCA_014730965.1	ST8	blood	USA	2017
GCA_014730985.1	ST105	blood	USA	2017
GCA_014731045.1	ST8	blood	USA	2017
GCA_014731065.1	ST8	blood	USA	2017
GCA_014731085.1	ST5	blood	USA	2017
GCA_014731105.1	ST8	blood	USA	2017
GCA_014731125.1	ST105	blood	USA	2017
GCA_014731145.1	ST8	blood	USA	2017
GCA_014731165.1	ST105	blood	USA	2017
GCA_014731185.1	ST8	blood	USA	2017
GCA_014731205.1	ST105	blood	USA	2017
GCA_014731235.1	ST105	blood	USA	2017
GCA_014731355.1	ST105	blood	USA	2017
GCA_014731415.1	ST8	blood	USA	2017
GCA_014731435.1	ST8	blood	USA	2017
GCA_014731455.1	ST105	blood	USA	2017
GCA_014731475.1	ST22	blood	USA	2017
GCA_014731495.1	ST8	blood	USA	2017
GCA_014731515.1	ST8	blood	USA	2017
GCA_014731535.1	ST105	blood	USA	2017
GCA_014731555.1	ST8	blood	USA	2017
GCA_014731655.1	ST5	blood	USA	2017
GCA_014731695.1	ST105	blood	USA	2017
GCA_014731715.1	ST5	blood	USA	2017
GCA_014731755.1	ST1472	blood	USA	2017
GCA_014731775.1	ST8	blood	USA	2017
GCA_014731815.1	ST8	blood	USA	2017
GCA_014731835.1	ST105	blood	USA	2017
GCA_014731855.1	ST105	blood	USA	2016
GCA_014731875.1	ST105	blood	USA	2016
GCA_014731915.1	ST1	blood	USA	2016
GCA_014731935.1	ST8	blood	USA	2016
GCA_014731955.1	ST8	blood	USA	2016
GCA_014731975.1	ST105	blood	USA	2016
GCA_014731995.1	ST105	blood	USA	2016
GCA_014732015.1	ST105	blood	USA	2016
GCA_014732035.1	ST4317	blood	USA	2016
GCA_014732055.1	ST5	blood	USA	2016
GCA_014732075.1	ST8	blood	USA	2016
GCA_014732135.1	ST5	blood	USA	2016
GCA_014733995.1	ST8	blood	USA	2017
GCA_014734015.1	ST72	blood	USA	2017
GCA_014734035.1	ST105	blood	USA	2017
GCA_014734055.1	ST105	blood	USA	2017
GCA_014734075.1	ST8	blood	USA	2017
GCA_014734095.1	ST105	blood	USA	2017
GCA_014734155.1	ST105	blood	USA	2017
GCA_014734195.1	ST105	blood	USA	2017
GCA_014734215.1	ST105	blood	USA	2017
GCA_014734235.1	ST5	blood	USA	2017
GCA_014734255.1	ST5	blood	USA	2017
GCA_014734275.1	ST105	blood	USA	2017
GCA_014734295.1	ST105	blood	USA	2016
GCA_014734315.1	ST8	blood	USA	2016
GCA_014734335.1	ST8	blood	USA	2016
GCA_014734415.1	ST8	blood	USA	2017
GCA_014734455.1	ST5	blood	USA	2017
GCA_014734475.1	ST8	blood	USA	2017
GCA_014734535.1	ST105	blood	USA	2016
GCA_014734555.1	ST8	blood	USA	2016
GCA_014734575.1	ST105	wound	USA	2016
GCA_014734595.1	ST105	blood	USA	2016
GCA_014734615.1	ST6	blood	USA	2016
GCA_014734635.1	ST8	blood	USA	2016
GCA_014734655.1	ST105	blood	USA	2016
GCA_014734675.1	ST105	blood	USA	2016
GCA_014734695.1	ST8	blood	USA	2016
GCA_014734715.1	ST105	blood	USA	2016
GCA_014735715.1	ST105	blood	USA	2017
GCA_014735795.1	ST8	blood	USA	2016
GCA_014735815.1	ST105	blood	USA	2016
GCA_014794145.1	ST105	blood	USA	2016
GCA_900017535.1	ST22	blood	Ireland	2004
GCA_900017545.1	ST22	blood	United_Kingdom	2004
GCA_900017565.1	ST97	blood	United_Kingdom	2005
GCA_900017645.1	ST22	blood	United_Kingdom	2009
GCA_900017665.1	ST22	blood	United_Kingdom	2009
GCA_900017685.1	ST22	blood	United_Kingdom	2009
GCA_900017695.1	ST22	blood	United_Kingdom	2009
GCA_900017705.1	ST22	blood	United_Kingdom	2009
GCA_900017715.1	ST22	blood	United_Kingdom	2009
GCA_900017965.1	ST22	blood	United_Kingdom	2004
GCA_900017985.1	ST22	blood	United_Kingdom	2005
GCA_900017995.1	ST22	blood	United_Kingdom	2005
GCA_900018005.1	ST22	blood	United_Kingdom	2005
GCA_900018015.1	ST22	blood	United_Kingdom	2005
GCA_900018055.1	ST22	blood	United_Kingdom	2005
GCA_900018065.1	ST36	blood	United_Kingdom	2005
GCA_900018225.1	ST5	blood	United_Kingdom	2006
GCA_900018255.1	ST22	blood	Ireland	2006
GCA_900018275.1	ST22	blood	United_Kingdom	2006
GCA_900018705.1	ST36	blood	United_Kingdom	2002
GCA_900018775.1	ST22	blood	United_Kingdom	2001
GCA_900019035.1	ST22	blood	Ireland	2001
GCA_900019065.1	ST22	blood	United_Kingdom	2001
GCA_900019075.1	ST22	blood	United_Kingdom	2001
GCA_900019085.1	ST22	blood	United_Kingdom	2001
GCA_900019155.1	ST22	blood	United_Kingdom	2003
GCA_900019175.1	ST22	blood	United_Kingdom	2004
GCA_900019205.1	ST22	blood	United_Kingdom	2006
GCA_900020225.1	ST22	blood	United_Kingdom	2005
GCA_900020275.1	ST22	blood	United_Kingdom	2004
GCA_900020285.1	ST22	blood	United_Kingdom	2004
GCA_900020295.1	ST22	blood	Ireland	2001
GCA_900020355.1	ST8	blood	United_Kingdom	2004
GCA_900020375.1	ST22	blood	United_Kingdom	2005
GCA_900020425.1	ST22	blood	Ireland	2006
GCA_900020455.1	ST5	blood	United_Kingdom	2007
GCA_900020475.1	ST22	blood	Ireland	2005
GCA_900020485.1	ST1	blood	United_Kingdom	2005
GCA_900022575.1	ST36	blood	United_Kingdom	2002
GCA_900022595.1	ST22	blood	United_Kingdom	2003
GCA_900022615.1	ST22	blood	United_Kingdom	2002
GCA_900022645.1	ST1	blood	United_Kingdom	2007
GCA_900022665.1	ST36	blood	United_Kingdom	2007
GCA_900022675.1	ST22	blood	Ireland	2008
GCA_900031665.1	ST36	blood	United_Kingdom	2008
GCA_900031675.1	ST22	blood	United_Kingdom	2008
GCA_900033755.1	ST22	blood	United_Kingdom	2004
GCA_900033765.1	ST36	blood	United_Kingdom	2004
GCA_900033775.1	ST22	blood	United_Kingdom	2004
GCA_900035585.1	ST22	blood	United_Kingdom	2009
GCA_900035595.1	ST22	blood	United_Kingdom	2010
GCA_900035645.1	ST22	blood	United_Kingdom	2001
GCA_900035665.1	ST22	blood	United_Kingdom	2001
GCA_900035725.1	ST22	blood	United_Kingdom	2001
GCA_900035765.1	ST22	blood	United_Kingdom	2002
GCA_900035865.1	ST22	blood	United_Kingdom	2003
GCA_900035875.1	ST36	blood	United_Kingdom	2003
GCA_900035885.1	ST22	blood	United_Kingdom	2003
GCA_900035895.1	ST22	blood	United_Kingdom	2003
GCA_900035905.1	ST22	blood	United_Kingdom	2003
GCA_900035915.1	ST8	blood	United_Kingdom	2003
GCA_900035925.1	ST22	blood	United_Kingdom	2003
GCA_900035935.1	ST22	blood	United_Kingdom	2004
GCA_900036895.1	ST22	blood	United_Kingdom	2008
GCA_900036915.1	ST22	blood	United_Kingdom	2005
GCA_900036925.1	ST22	blood	United_Kingdom	2004
GCA_900036935.1	ST36	blood	Ireland	2004
GCA_900036945.1	ST22	blood	United_Kingdom	2004
GCA_900037635.1	ST22	blood	United_Kingdom	2004
GCA_900037655.1	ST22	blood	United_Kingdom	2004
GCA_900037665.1	ST22	blood	Ireland	2004
GCA_900037735.1	ST22	blood	United_Kingdom	2004
GCA_900037855.1	ST22	blood	Ireland	2005
GCA_900037945.1	ST22	blood	United_Kingdom	2005
GCA_900038195.1	ST22	blood	United_Kingdom	2001
GCA_900038205.1	ST22	blood	United_Kingdom	2001
GCA_900038215.1	ST22	blood	United_Kingdom	2001
GCA_900038235.1	ST22	blood	United_Kingdom	2001
GCA_900038275.1	ST22	blood	United_Kingdom	2001
GCA_900038285.1	ST36	blood	United_Kingdom	2001
GCA_900038295.1	ST22	blood	United_Kingdom	2001
GCA_900038335.1	ST22	blood	United_Kingdom	2002
GCA_900038365.1	ST36	blood	United_Kingdom	2003
GCA_900038395.1	ST22	blood	United_Kingdom	2003
GCA_900038515.1	ST22	blood	United_Kingdom	2003
GCA_900038535.1	ST22	blood	United_Kingdom	2005
GCA_900038585.1	ST5	blood	United_Kingdom	2005
GCA_900038715.1	ST22	blood	United_Kingdom	2001
GCA_900038735.1	ST36	blood	United_Kingdom	2002
GCA_900038765.1	ST5	blood	United_Kingdom	2003
GCA_900038785.1	ST36	blood	United_Kingdom	2003
GCA_900038815.1	ST36	blood	United_Kingdom	2001
GCA_900038845.1	ST36	blood	United_Kingdom	2001
GCA_900038865.1	ST36	blood	United_Kingdom	2002
GCA_900038895.1	ST105	blood	Ireland	2004
GCA_900038945.1	ST22	blood	United_Kingdom	2004
GCA_900038965.1	ST22	blood	United_Kingdom	2005
GCA_900038975.1	ST22	blood	United_Kingdom	2005
GCA_900039055.1	ST22	blood	United_Kingdom	2006
GCA_900039085.1	ST22	blood	United_Kingdom	2006
GCA_900039135.1	ST22	blood	United_Kingdom	2007
GCA_900039155.1	ST22	blood	United_Kingdom	2007
GCA_900039165.1	ST22	blood	Ireland	2007
GCA_900039175.1	ST22	blood	Ireland	2007
GCA_900039205.1	ST1	blood	United_Kingdom	2007
GCA_900039685.1	ST5	blood	United_Kingdom	2003
GCA_900039715.1	ST22	blood	United_Kingdom	2004
GCA_900039795.1	ST22	blood	United_Kingdom	2006
GCA_900039825.1	ST25	blood	United_Kingdom	2006
GCA_900039845.1	ST22	blood	United_Kingdom	2007
GCA_900039855.1	ST97	blood	United_Kingdom	2007
GCA_900039915.1	ST22	blood	United_Kingdom	2007
GCA_900039925.1	ST22	blood	United_Kingdom	2007
GCA_900039945.1	ST25	blood	United_Kingdom	2007
GCA_900040095.1	ST36	blood	United_Kingdom	2001
GCA_900040115.1	ST22	blood	United_Kingdom	2001
GCA_900040125.1	ST22	blood	United_Kingdom	2004
GCA_900040305.1	ST36	blood	United_Kingdom	2006
GCA_900040345.1	ST22	blood	United_Kingdom	2007
GCA_900040355.1	ST1	blood	United_Kingdom	2007
GCA_900040365.1	ST22	blood	United_Kingdom	2007
GCA_900040375.1	ST22	blood	Ireland	2007
GCA_900040385.1	ST22	blood	United_Kingdom	2007
GCA_900040445.1	ST22	blood	United_Kingdom	2007
GCA_900040545.1	ST22	blood	United_Kingdom	2008
GCA_900040575.1	ST22	blood	United_Kingdom	2008
GCA_900040585.1	ST22	blood	United_Kingdom	2008
GCA_900040595.1	ST22	blood	United_Kingdom	2008
GCA_900040695.1	ST2031	blood	United_Kingdom	2009
GCA_900040725.1	ST25	blood	United_Kingdom	2002
GCA_900040735.1	ST22	blood	United_Kingdom	2003
GCA_900040745.1	ST22	blood	United_Kingdom	2004
GCA_900040775.1	ST22	blood	United_Kingdom	2007
GCA_900040785.1	ST22	blood	Ireland	2007
GCA_900040805.1	ST22	blood	United_Kingdom	2007
GCA_900040815.1	ST5	blood	United_Kingdom	2001
GCA_900040835.1	ST36	blood	United_Kingdom	2001
GCA_900040865.1	ST22	blood	United_Kingdom	2003
GCA_900040875.1	ST22	blood	United_Kingdom	2004
GCA_900040895.1	ST22	blood	United_Kingdom	2004
GCA_900040935.1	ST22	blood	United_Kingdom	2005
GCA_900041025.1	ST22	blood	Ireland	2007
GCA_900041035.1	ST22	blood	United_Kingdom	2007
GCA_900041065.1	ST5	blood	Ireland	2008
GCA_900041085.1	ST25	blood	United_Kingdom	2008
GCA_900041115.1	ST22	blood	United_Kingdom	2008
GCA_900041125.1	ST22	blood	United_Kingdom	2008
GCA_900041135.1	ST22	blood	United_Kingdom	2008
GCA_900041185.1	ST1	blood	United_Kingdom	2008
GCA_900041215.1	ST5	blood	United_Kingdom	2009
GCA_900041235.1	ST1207	blood	United_Kingdom	2009
GCA_900041775.1	ST22	blood	United_Kingdom	2002
GCA_900041785.1	ST1	blood	United_Kingdom	2006
GCA_900041805.1	ST36	blood	United_Kingdom	2007
GCA_900041825.1	ST22	blood	United_Kingdom	2007
GCA_900041885.1	ST36	blood	United_Kingdom	2001
GCA_900041915.1	ST22	blood	United_Kingdom	2003
GCA_900041995.1	ST5	blood	United_Kingdom	2004
GCA_900042045.1	ST2908	blood	United_Kingdom	2005
GCA_900042055.1	ST22	blood	United_Kingdom	2005
GCA_900042135.1	ST9	blood	United_Kingdom	2006
GCA_900042155.1	ST45	blood	Ireland	2006
GCA_900042165.1	ST22	blood	United_Kingdom	2006
GCA_900042185.1	ST22	blood	United_Kingdom	2006
GCA_900042195.1	ST22	blood	United_Kingdom	2006
GCA_900042225.1	ST22	blood	United_Kingdom	2007
GCA_900042235.1	ST22	blood	United_Kingdom	2007
GCA_900042305.1	ST22	blood	United_Kingdom	2007
GCA_900042495.1	ST5	blood	United_Kingdom	2004
GCA_900042515.1	ST5	blood	Ireland	2008
GCA_900042535.1	ST22	blood	United_Kingdom	2008
GCA_900042545.1	ST22	blood	United_Kingdom	2008
GCA_900042675.1	ST22	blood	Ireland	2009
GCA_900042705.1	ST779	blood	United_Kingdom	2009
GCA_900042725.1	ST1207	blood	United_Kingdom	2009
GCA_900043555.1	ST22	blood	United_Kingdom	2009
GCA_900043605.1	ST218	blood	United_Kingdom	2010
GCA_900043635.1	ST30	blood	United_Kingdom	2007
GCA_900043645.1	ST22	blood	Ireland	2004
GCA_900043955.1	ST22	blood	United_Kingdom	2001
GCA_900044325.1	ST22	blood	United_Kingdom	2010
GCA_900044345.1	ST5	blood	United_Kingdom	2001
GCA_900044365.1	ST22	blood	United_Kingdom	2001
GCA_900044425.1	ST22	blood	Ireland	2001
GCA_900044435.1	ST5	blood	United_Kingdom	2001
GCA_900044495.1	ST36	blood	United_Kingdom	2004
GCA_900044505.1	ST22	blood	United_Kingdom	2004
GCA_900044525.1	ST2274	blood	United_Kingdom	2005
GCA_900044575.1	ST22	blood	United_Kingdom	2006
GCA_900044785.1	ST22	blood	United_Kingdom	2008
GCA_900044895.1	ST22	blood	United_Kingdom	2002
GCA_900044935.1	ST22	blood	Ireland	2004
GCA_900044945.1	ST22	blood	United_Kingdom	2004
GCA_900044965.1	ST22	blood	United_Kingdom	2001
GCA_900044985.1	ST22	blood	United_Kingdom	2003
GCA_900044995.1	ST22	blood	United_Kingdom	2003
GCA_900045115.1	ST605	blood	United_Kingdom	2002
GCA_900045155.1	ST22	blood	United_Kingdom	2008
GCA_900045225.1	ST22	blood	United_Kingdom	2009
GCA_900045245.1	ST22	blood	United_Kingdom	2009
GCA_900045255.1	ST22	blood	United_Kingdom	2009
GCA_900045265.1	ST22	blood	United_Kingdom	2009
GCA_900045515.1	ST36	blood	United_Kingdom	2001
GCA_900045585.1	ST36	blood	United_Kingdom	2001
GCA_900045615.1	ST36	blood	United_Kingdom	2001
GCA_900045625.1	ST36	blood	United_Kingdom	2001
GCA_900045635.1	ST36	blood	United_Kingdom	2001
GCA_900045655.1	ST22	blood	United_Kingdom	2001
GCA_900045705.1	ST5	blood	United_Kingdom	2002
GCA_900045755.1	ST22	blood	United_Kingdom	2002
GCA_900045765.1	ST59	blood	United_Kingdom	2002
GCA_900045935.1	ST22	blood	United_Kingdom	2004
GCA_900045945.1	ST22	blood	United_Kingdom	2002
GCA_900045955.1	ST22	blood	United_Kingdom	2002
GCA_900045975.1	ST36	blood	United_Kingdom	2004
GCA_900045985.1	ST5	blood	United_Kingdom	2004
GCA_900045995.1	ST2905	blood	United_Kingdom	2006
GCA_900046015.1	ST22	blood	United_Kingdom	2007
GCA_900046025.1	ST20	blood	United_Kingdom	2007
GCA_900046035.1	ST1	blood	United_Kingdom	2002
GCA_900046055.1	ST36	blood	United_Kingdom	2002
GCA_900046075.1	ST22	blood	United_Kingdom	2007
GCA_900046085.1	ST2274	blood	United_Kingdom	2007
GCA_900046105.1	ST22	blood	United_Kingdom	2007
GCA_900046135.1	ST22	blood	United_Kingdom	2008
GCA_900046145.1	ST5	blood	United_Kingdom	2008
GCA_900046175.1	ST22	blood	United_Kingdom	2008
GCA_900046185.1	ST22	blood	Ireland	2008
GCA_900046215.1	ST1	blood	United_Kingdom	2008
GCA_900046225.1	ST22	blood	United_Kingdom	2008
GCA_900046285.1	ST36	blood	United_Kingdom	2008
GCA_900046305.1	ST30	blood	United_Kingdom	2008
GCA_900046315.1	ST22	blood	United_Kingdom	2008
GCA_900046325.1	ST80	blood	United_Kingdom	2008
GCA_900046355.1	ST22	blood	United_Kingdom	2008
GCA_900046375.1	ST15	blood	United_Kingdom	2008
GCA_900046385.1	ST22	blood	United_Kingdom	2008
GCA_900046425.1	ST25	blood	United_Kingdom	2008
GCA_900046795.1	ST22	blood	United_Kingdom	2009
GCA_900046835.1	ST22	blood	United_Kingdom	2002
GCA_900046845.1	ST22	blood	United_Kingdom	2003
GCA_900047195.1	ST45	blood	Ireland	2003
GCA_900047245.1	ST22	blood	United_Kingdom	2003
GCA_900047305.1	ST22	blood	United_Kingdom	2003
GCA_900047335.1	ST22	blood	United_Kingdom	2003
GCA_900047345.1	ST22	blood	United_Kingdom	2003
GCA_900047355.1	ST22	blood	United_Kingdom	2003
GCA_900047365.1	ST22	blood	United_Kingdom	2003
GCA_900047415.1	ST22	blood	United_Kingdom	2004
GCA_900047425.1	ST22	blood	United_Kingdom	2004
GCA_900047455.1	ST8	blood	United_Kingdom	2001
GCA_900048095.1	ST22	blood	United_Kingdom	2004
GCA_900048165.1	ST22	blood	United_Kingdom	2003
GCA_900048315.1	ST45	blood	United_Kingdom	2009
GCA_900048325.1	ST22	blood	Ireland	2009
GCA_900048485.1	ST22	blood	United_Kingdom	2002
GCA_900048525.1	ST22	blood	United_Kingdom	2003
GCA_900048565.1	ST22	blood	United_Kingdom	2004
GCA_900048575.1	ST22	blood	United_Kingdom	2004
GCA_900048605.1	ST22	blood	United_Kingdom	2004
GCA_900048665.1	ST22	blood	United_Kingdom	2004
GCA_900048775.1	ST22	blood	United_Kingdom	2006
GCA_900049435.1	ST22	blood	United_Kingdom	2010
GCA_900050285.1	ST22	blood	United_Kingdom	2008
GCA_900050625.1	ST22	blood	United_Kingdom	2010
GCA_900051035.1	ST22	blood	Ireland	2010
GCA_900051075.1	ST22	blood	United_Kingdom	2009
GCA_900051085.1	ST22	blood	United_Kingdom	2009
GCA_900051345.1	ST8	blood	United_Kingdom	2010
GCA_900051355.1	ST5	blood	United_Kingdom	2005
GCA_900051375.1	ST22	blood	United_Kingdom	2010
GCA_900051385.1	ST45	blood	United_Kingdom	2010
GCA_900051765.1	ST2060	blood	United_Kingdom	2010
GCA_900051775.1	ST22	blood	Ireland	2010
GCA_900051805.1	ST22	blood	United_Kingdom	2005
GCA_900051815.1	ST22	blood	United_Kingdom	2007
GCA_900052125.1	ST15	blood	United_Kingdom	2008
GCA_900052345.1	ST22	blood	United_Kingdom	2010
GCA_900052645.1	ST5	blood	United_Kingdom	2010
GCA_900052655.1	ST22	blood	United_Kingdom	2006
GCA_900053485.1	ST22	blood	United_Kingdom	2008
GCA_900053935.1	ST22	blood	United_Kingdom	2010
GCA_900054445.1	ST22	blood	United_Kingdom	2009
GCA_900054465.1	ST2274	blood	United_Kingdom	2007
GCA_900054475.1	ST22	blood	United_Kingdom	2008
GCA_900054495.1	ST22	blood	United_Kingdom	2007
GCA_900054705.1	ST149	blood	United_Kingdom	2010
GCA_900054715.1	ST80	blood	United_Kingdom	2009
GCA_900054915.1	ST22	blood	Ireland	2008
GCA_900054945.1	ST22	blood	United_Kingdom	2007
GCA_900055265.1	ST22	blood	United_Kingdom	2009
GCA_900055275.1	ST2894	blood	United_Kingdom	2010
GCA_900055285.1	ST22	blood	United_Kingdom	2010
GCA_900055645.1	ST22	blood	Ireland	2010
GCA_900056255.1	ST22	blood	United_Kingdom	2010
GCA_900056305.1	ST5	blood	Ireland	2008
GCA_900056675.1	ST22	blood	United_Kingdom	2010
GCA_900056955.1	ST22	blood	United_Kingdom	2010
GCA_900057105.1	ST22	blood	United_Kingdom	2009
GCA_900057285.1	ST22	blood	United_Kingdom	2010
GCA_900057645.1	ST22	blood	United_Kingdom	2010
GCA_900057815.1	ST22	blood	United_Kingdom	2010
GCA_900058105.1	ST5	blood	United_Kingdom	2009
GCA_900058115.1	ST22	blood	United_Kingdom	2009
GCA_900058365.1	ST22	blood	United_Kingdom	2010
GCA_900058375.1	ST22	blood	Ireland	2010
GCA_900058625.1	ST22	blood	United_Kingdom	2007
GCA_900058905.1	ST22	blood	Ireland	2010
GCA_900058915.1	ST22	blood	United_Kingdom	2010
GCA_900059245.1	ST22	blood	United_Kingdom	2010
GCA_900059255.1	ST22	blood	United_Kingdom	2009
GCA_900059555.1	ST2890	blood	United_Kingdom	2005
GCA_900059805.1	ST36	blood	United_Kingdom	2010
GCA_900060225.1	ST36	blood	United_Kingdom	2009
GCA_900060805.1	ST22	blood	United_Kingdom	2010
GCA_900061095.1	ST22	blood	United_Kingdom	2010
GCA_900061735.1	ST22	blood	United_Kingdom	2010
GCA_900062125.1	ST22	blood	United_Kingdom	2010
GCA_900062765.1	ST22	blood	United_Kingdom	2004
GCA_900063305.1	ST22	blood	United_Kingdom	2010
GCA_900063315.1	ST22	blood	United_Kingdom	2010
GCA_900064045.1	ST22	blood	United_Kingdom	2006
GCA_900064225.1	ST22	blood	United_Kingdom	2010
GCA_900064505.1	ST22	blood	United_Kingdom	2009
GCA_900064525.1	ST22	blood	United_Kingdom	2009
GCA_900064555.1	ST22	blood	Ireland	2008
GCA_900064565.1	ST22	blood	United_Kingdom	2009
GCA_900064575.1	ST22	blood	Ireland	2010
GCA_900064785.1	ST22	blood	United_Kingdom	2010
GCA_900065325.1	ST22	blood	United_Kingdom	2004
GCA_900097985.1	ST3125	milk	United_Kingdom	2012
GCA_900098005.1	ST97	milk	United_Kingdom	2012
GCA_900098015.1	ST130	milk	United_Kingdom	2012
GCA_900098045.1	ST71	milk	United_Kingdom	2012
GCA_900098075.1	ST97	milk	United_Kingdom	2012
GCA_900098105.1	ST97	milk	United_Kingdom	2012
GCA_900098135.1	ST188	milk	United_Kingdom	2012
GCA_900098155.1	ST1126	milk	United_Kingdom	2012
GCA_900098195.1	ST1	milk	United_Kingdom	2012
GCA_900098205.1	ST6	milk	United_Kingdom	2012
GCA_900098215.1	ST6	milk	United_Kingdom	2012
GCA_900098255.1	ST130	milk	United_Kingdom	2012
GCA_900098275.1	ST133	milk	United_Kingdom	2012
GCA_900098295.1	ST133	milk	United_Kingdom	2012
GCA_900098335.1	ST1247	milk	United_Kingdom	2012
GCA_900098355.1	ST151	milk	United_Kingdom	2012
GCA_900098365.1	ST151	milk	United_Kingdom	2012
GCA_900098375.1	ST151	milk	United_Kingdom	2012
GCA_900098385.1	ST151	milk	United_Kingdom	2012
GCA_900098395.1	ST151	milk	United_Kingdom	2012
GCA_900098405.1	ST151	milk	United_Kingdom	2012
GCA_900098415.1	ST151	milk	United_Kingdom	2012
GCA_900098435.1	ST151	milk	United_Kingdom	2012
GCA_900098445.1	ST151	milk	United_Kingdom	2012
GCA_900098455.1	ST151	milk	United_Kingdom	2012
GCA_900098465.1	ST151	milk	United_Kingdom	2012
GCA_900098475.1	ST1074	milk	United_Kingdom	2012
GCA_900098485.1	ST1074	milk	United_Kingdom	2012
GCA_900098505.1	ST3099	milk	United_Kingdom	2012
GCA_900098515.1	ST3134	milk	United_Kingdom	2012
GCA_900098525.1	ST425	milk	United_Kingdom	2012
GCA_900098535.1	ST425	milk	United_Kingdom	2012
GCA_900098575.1	ST425	milk	United_Kingdom	2012
GCA_900098595.1	ST425	milk	United_Kingdom	2012
GCA_900098605.1	ST1073	milk	United_Kingdom	2012
GCA_900098635.1	ST133	milk	United_Kingdom	2012
GCA_900098665.1	ST3125	milk	United_Kingdom	2012
GCA_900098685.1	ST3127	milk	United_Kingdom	2012
GCA_900098705.1	ST151	milk	United_Kingdom	2012
GCA_900098715.1	ST151	milk	United_Kingdom	2012
