# Supplementary material for: Pan-Genome Analysis of Staphylococcus aureus Reveals Key Factors Influencing Genomic Plasticity
Source: Microbiol Spectr. 2022 Nov 1;10(6):e03117-22. doi: 10.1128/spectrum.03117-22 (PMC9769869; doi:10.1128/spectrum.03117-22)
Supplement: Supplemental file 5 — Data Set S4. Download spectrum.03117-22-s0005.xls, XLS file, 0.6 MB [file spectrum.03117-22-s0005.xls]

## Sheet: 5289_meta
Dataset S1 Accession number and assembly level of 5289 S. aureus strains
Strain ID	Accession BioProject	Accession Biosample	Assembly Level
GCA_000146385.1	PRJNA50533	SAMN00117207	Scaffold
GCA_000149015.1	PRJNA31543	SAMN00001489	Scaffold
GCA_000160355.1	PRJNA34893	SAMN02595313	Scaffold
GCA_000160375.1	PRJNA34895	SAMN02595314	Scaffold
GCA_000160395.1	PRJNA34897	SAMN02595315	Scaffold
GCA_000160415.1	PRJNA34899	SAMN02595316	Scaffold
GCA_000162595.1	PRJNA39227	SAMN02595338	Scaffold
GCA_000162615.1	PRJNA39229	SAMN02595339	Scaffold
GCA_000162635.1	PRJNA39231	SAMN02595340	Scaffold
GCA_000162655.1	PRJNA39233	SAMN02595341	Scaffold
GCA_000162675.1	PRJNA39237	SAMN02595342	Scaffold
GCA_000162695.1	PRJNA39239	SAMN02595343	Scaffold
GCA_000162715.1	PRJNA39241	SAMN02595344	Scaffold
GCA_000162735.1	PRJNA39243	SAMN02595345	Scaffold
GCA_000162795.1	PRJNA39525	SAMN02595350	Scaffold
GCA_000162815.1	PRJNA39527	SAMN02595351	Scaffold
GCA_000162835.1	PRJNA39529	SAMN02595352	Scaffold
GCA_000162855.1	PRJNA39531	SAMN02595353	Scaffold
GCA_000163335.1	PRJNA40307	SAMN02595362	Scaffold
GCA_000163575.1	PRJNA41351	SAMN02595365	Scaffold
GCA_000164715.1	PRJNA48445	SAMN00139434	Scaffold
GCA_000174595.1	PRJNA36479	SAMN02595324	Contig
GCA_000177995.1	PRJNA43713	SAMN02595392	Contig
GCA_000187145.1	PRJNA47281	SAMN00189156	Scaffold
GCA_000187165.1	PRJNA47283	SAMN00189157	Scaffold
GCA_000193855.2	PRJNA30103	SAMN02393769	Contig
GCA_000221845.2	PRJNA53609	SAMN02436337	Contig
GCA_000239615.2	PRJNA53627	SAMN00116881	Contig
GCA_000242475.2	PRJNA53639	SAMN00116884	Contig
GCA_000242515.2	PRJNA53645	SAMN00116893	Contig
GCA_000248555.3	PRJNA60659	SAMN00627119	Contig
GCA_000261165.1	PRJNA104941	SAMN02469359	Scaffold
GCA_000263015.1	PRJNA76993	SAMN02596792	Contig
GCA_000336275.1	PRJNA172414	SAMN01923431	Contig
GCA_000336335.1	PRJNA172413	SAMN01110267	Contig
GCA_000359765.1	PRJNA88547	SAMN00792137	Scaffold
GCA_000359785.1	PRJNA88563	SAMN00792127	Scaffold
GCA_000359805.1	PRJNA88555	SAMN00792168	Scaffold
GCA_000359825.1	PRJNA88549	SAMN00792148	Scaffold
GCA_000359845.1	PRJNA88557	SAMN00792169	Scaffold
GCA_000359865.1	PRJNA88545	SAMN00792126	Scaffold
GCA_000359885.1	PRJNA88561	SAMN00792171	Scaffold
GCA_000359905.1	PRJNA88559	SAMN00792170	Scaffold
GCA_000359925.1	PRJNA88553	SAMN00792167	Scaffold
GCA_000359945.1	PRJNA88565	SAMN00792128	Scaffold
GCA_000359965.1	PRJNA88921	SAMN00809157	Scaffold
GCA_000359985.1	PRJNA88567	SAMN00792129	Scaffold
GCA_000360005.1	PRJNA88569	SAMN00792130	Scaffold
GCA_000360045.1	PRJNA88923	SAMN00809158	Scaffold
GCA_000360065.1	PRJNA88925	SAMN00809159	Scaffold
GCA_000360085.1	PRJNA88575	SAMN00792133	Scaffold
GCA_000360125.1	PRJNA88577	SAMN00792134	Scaffold
GCA_000360145.1	PRJNA88579	SAMN00792135	Scaffold
GCA_000360165.1	PRJNA173467	SAMN01125832	Scaffold
GCA_000360185.1	PRJNA88929	SAMN00809161	Scaffold
GCA_000360205.1	PRJNA88931	SAMN00809162	Scaffold
GCA_000360245.1	PRJNA88933	SAMN00809163	Scaffold
GCA_000360285.1	PRJNA88583	SAMN00792138	Scaffold
GCA_000360305.1	PRJNA88935	SAMN00809164	Scaffold
GCA_000360325.1	PRJNA88585	SAMN00792139	Scaffold
GCA_000360365.1	PRJNA88937	SAMN00809165	Scaffold
GCA_000360385.1	PRJNA173469	SAMN01125834	Scaffold
GCA_000360405.1	PRJNA88939	SAMN00809167	Scaffold
GCA_000360425.1	PRJNA173470	SAMN01125835	Scaffold
GCA_000360445.1	PRJNA88941	SAMN00809168	Scaffold
GCA_000360465.1	PRJNA88589	SAMN00792141	Scaffold
GCA_000360485.1	PRJNA88943	SAMN00809169	Scaffold
GCA_000360505.1	PRJNA88591	SAMN00792142	Scaffold
GCA_000360525.1	PRJNA88593	SAMN00792143	Scaffold
GCA_000360545.1	PRJNA173471	SAMN01125836	Scaffold
GCA_000360565.1	PRJNA88945	SAMN00809170	Scaffold
GCA_000360585.1	PRJNA88595	SAMN00792144	Scaffold
GCA_000360605.1	PRJNA173472	SAMN01125837	Scaffold
GCA_000360645.1	PRJNA173474	SAMN01125839	Scaffold
GCA_000360665.1	PRJNA88949	SAMN00809172	Scaffold
GCA_000360705.1	PRJNA88951	SAMN00809173	Scaffold
GCA_000360725.1	PRJNA173476	SAMN01125841	Scaffold
GCA_000360745.1	PRJNA88597	SAMN00792145	Scaffold
GCA_000360765.1	PRJNA88599	SAMN00792146	Scaffold
GCA_000360785.1	PRJNA88601	SAMN00792147	Scaffold
GCA_000360805.1	PRJNA88603	SAMN00792149	Scaffold
GCA_000360845.1	PRJNA88605	SAMN00792150	Scaffold
GCA_000360865.1	PRJNA88607	SAMN00792151	Scaffold
GCA_000360885.1	PRJNA88955	SAMN00809175	Scaffold
GCA_000360925.1	PRJNA88959	SAMN00809178	Scaffold
GCA_000360965.1	PRJNA88961	SAMN00809179	Scaffold
GCA_000360985.1	PRJNA88963	SAMN00809180	Scaffold
GCA_000361005.1	PRJNA88965	SAMN00809181	Scaffold
GCA_000361045.1	PRJNA88967	SAMN00809182	Scaffold
GCA_000361125.1	PRJNA88969	SAMN00809183	Scaffold
GCA_000361145.1	PRJNA88615	SAMN00792155	Scaffold
GCA_000361165.1	PRJNA88971	SAMN00809184	Scaffold
GCA_000361205.1	PRJNA173479	SAMN01125844	Scaffold
GCA_000361245.1	PRJNA88619	SAMN00792157	Scaffold
GCA_000361265.1	PRJNA88621	SAMN00792158	Scaffold
GCA_000361305.1	PRJNA88625	SAMN00792161	Scaffold
GCA_000361325.1	PRJNA173481	SAMN01125846	Scaffold
GCA_000361345.1	PRJNA88627	SAMN00792162	Scaffold
GCA_000361365.1	PRJNA88975	SAMN00809186	Scaffold
GCA_000361385.1	PRJNA88977	SAMN00809187	Scaffold
GCA_000361405.1	PRJNA88663	SAMN00809030	Scaffold
GCA_000361445.1	PRJNA88665	SAMN00809041	Scaffold
GCA_000361465.1	PRJNA88667	SAMN00809052	Scaffold
GCA_000361485.1	PRJNA88669	SAMN00809055	Scaffold
GCA_000361565.1	PRJNA88981	SAMN00809190	Scaffold
GCA_000361585.1	PRJNA88675	SAMN00809058	Scaffold
GCA_000361605.1	PRJNA88983	SAMN00809191	Scaffold
GCA_000361625.1	PRJNA88985	SAMN00809192	Scaffold
GCA_000361665.1	PRJNA88679	SAMN00809060	Scaffold
GCA_000361685.1	PRJNA88725	SAMN00809061	Scaffold
GCA_000361705.1	PRJNA88987	SAMN00809193	Scaffold
GCA_000361745.1	PRJNA171265	SAMN01047804	Scaffold
GCA_000361765.1	PRJNA171266	SAMN01047805	Scaffold
GCA_000361785.1	PRJNA171267	SAMN01047806	Scaffold
GCA_000361805.1	PRJNA171268	SAMN01047807	Scaffold
GCA_000361825.1	PRJNA88681	SAMN00809031	Scaffold
GCA_000361865.1	PRJNA88685	SAMN00809033	Scaffold
GCA_000361885.1	PRJNA171269	SAMN01047808	Scaffold
GCA_000361905.1	PRJNA88687	SAMN00809034	Scaffold
GCA_000361925.1	PRJNA88689	SAMN00809035	Scaffold
GCA_000361945.1	PRJNA88691	SAMN00809036	Scaffold
GCA_000361985.1	PRJNA171270	SAMN01047809	Scaffold
GCA_000362005.1	PRJNA88695	SAMN00809038	Scaffold
GCA_000362045.1	PRJNA88697	SAMN00809039	Scaffold
GCA_000362065.1	PRJNA171272	SAMN01047811	Scaffold
GCA_000362085.1	PRJNA88699	SAMN00809040	Scaffold
GCA_000362105.1	PRJNA171273	SAMN01047812	Scaffold
GCA_000362165.1	PRJNA171276	SAMN01047815	Scaffold
GCA_000362185.1	PRJNA171277	SAMN01047816	Scaffold
GCA_000362205.1	PRJNA171278	SAMN01047817	Scaffold
GCA_000362225.1	PRJNA88701	SAMN00809042	Scaffold
GCA_000362245.1	PRJNA88703	SAMN00809043	Scaffold
GCA_000362265.1	PRJNA88705	SAMN00809044	Scaffold
GCA_000362285.1	PRJNA158759	SAMN00839740	Scaffold
GCA_000362305.1	PRJNA88707	SAMN00809045	Scaffold
GCA_000362365.1	PRJNA158765	SAMN00839743	Scaffold
GCA_000362405.1	PRJNA88711	SAMN00809047	Scaffold
GCA_000362425.1	PRJNA88713	SAMN00809048	Scaffold
GCA_000362445.1	PRJNA88715	SAMN00809049	Scaffold
GCA_000362485.1	PRJNA88719	SAMN00809051	Scaffold
GCA_000362505.1	PRJNA158767	SAMN00839744	Scaffold
GCA_000362525.1	PRJNA88721	SAMN00809053	Scaffold
GCA_000362565.1	PRJNA158769	SAMN00839745	Scaffold
GCA_000362585.1	PRJNA158771	SAMN00839746	Scaffold
GCA_000362625.1	PRJNA88729	SAMN00809083	Scaffold
GCA_000362645.1	PRJNA88733	SAMN00809092	Scaffold
GCA_000362685.1	PRJNA88731	SAMN00809091	Scaffold
GCA_000362705.1	PRJNA158777	SAMN00839749	Scaffold
GCA_000362745.1	PRJNA88737	SAMN00809094	Scaffold
GCA_000362765.1	PRJNA88739	SAMN00809095	Scaffold
GCA_000362805.1	PRJNA158779	SAMN00839750	Scaffold
GCA_000362825.1	PRJNA88743	SAMN00809062	Scaffold
GCA_000362845.1	PRJNA158781	SAMN00839751	Scaffold
GCA_000362865.1	PRJNA158783	SAMN00839752	Scaffold
GCA_000362905.1	PRJNA88747	SAMN00809064	Scaffold
GCA_000362925.1	PRJNA88749	SAMN00809065	Scaffold
GCA_000362945.1	PRJNA88751	SAMN00809066	Scaffold
GCA_000362965.1	PRJNA88753	SAMN00809067	Scaffold
GCA_000362985.1	PRJNA88755	SAMN00809068	Scaffold
GCA_000363005.1	PRJNA88757	SAMN00809069	Scaffold
GCA_000363025.1	PRJNA158785	SAMN00839753	Scaffold
GCA_000363045.1	PRJNA158787	SAMN00839754	Scaffold
GCA_000363065.1	PRJNA88759	SAMN00809070	Scaffold
GCA_000363085.1	PRJNA158789	SAMN00839755	Scaffold
GCA_000363125.1	PRJNA88763	SAMN00809073	Scaffold
GCA_000363165.1	PRJNA158791	SAMN00839756	Scaffold
GCA_000363185.1	PRJNA88767	SAMN00809075	Scaffold
GCA_000363205.1	PRJNA158793	SAMN00839757	Scaffold
GCA_000363225.1	PRJNA88769	SAMN00809076	Scaffold
GCA_000363245.1	PRJNA158795	SAMN00839758	Scaffold
GCA_000363265.1	PRJNA88771	SAMN00809077	Scaffold
GCA_000363325.1	PRJNA88775	SAMN00809079	Scaffold
GCA_000363345.1	PRJNA88777	SAMN00809080	Scaffold
GCA_000363365.1	PRJNA88779	SAMN00809081	Scaffold
GCA_000363385.1	PRJNA88781	SAMN00809082	Scaffold
GCA_000363405.1	PRJNA88783	SAMN00809084	Scaffold
GCA_000363445.1	PRJNA158799	SAMN00839760	Scaffold
GCA_000363465.1	PRJNA88787	SAMN00809086	Scaffold
GCA_000363485.1	PRJNA158801	SAMN00839761	Scaffold
GCA_000363505.1	PRJNA88789	SAMN00809087	Scaffold
GCA_000363545.1	PRJNA88793	SAMN00809089	Scaffold
GCA_000363565.1	PRJNA88795	SAMN00809090	Scaffold
GCA_000363605.1	PRJNA158803	SAMN00839762	Scaffold
GCA_000363625.1	PRJNA88903	SAMN00809166	Scaffold
GCA_000363645.1	PRJNA88905	SAMN00809177	Scaffold
GCA_000363665.1	PRJNA88907	SAMN00809188	Scaffold
GCA_000363705.1	PRJNA88911	SAMN00809195	Scaffold
GCA_000363765.1	PRJNA88917	SAMN00809198	Scaffold
GCA_000363785.1	PRJNA88919	SAMN00809156	Scaffold
GCA_000363825.1	PRJNA88631	SAMN00792164	Scaffold
GCA_000363845.1	PRJNA88633	SAMN00792165	Scaffold
GCA_000363865.1	PRJNA88629	SAMN00792163	Scaffold
GCA_000364005.1	PRJNA192841	SAMN02596935	Scaffold
GCA_000364025.1	PRJNA192842	SAMN02596936	Scaffold
GCA_000364045.1	PRJNA192843	SAMN02596937	Scaffold
GCA_000364065.1	PRJNA192844	SAMN02596938	Scaffold
GCA_000364085.1	PRJNA192845	SAMN02596939	Scaffold
GCA_000364105.1	PRJNA192846	SAMN02596940	Scaffold
GCA_000364125.1	PRJNA192847	SAMN02596941	Scaffold
GCA_000364145.1	PRJNA192848	SAMN02596942	Scaffold
GCA_000390205.1	PRJNA170654	SAMN02470878	Contig
GCA_000439835.1	PRJNA208974	SAMN02207969	Scaffold
GCA_000443285.1	PRJNA207815	SAMN02469813	Contig
GCA_000455725.2	PRJNA207810	SAMN02469814	Contig
GCA_000463035.1	PRJNA53823	SAMN00138225	Contig
GCA_000496095.1	PRJNA124067	SAMN02469896	Scaffold
GCA_000507705.1	PRJNA169473	SAMN00862107	Scaffold
GCA_000507725.1	PRJNA169472	SAMN00862121	Scaffold
GCA_000525105.1	PRJNA224162	SAMN02383529	Scaffold
GCA_000525125.1	PRJNA224163	SAMN02383530	Scaffold
GCA_000525165.1	PRJNA224165	SAMN02383532	Scaffold
GCA_000525185.1	PRJNA224166	SAMN02383533	Scaffold
GCA_000525225.1	PRJNA224168	SAMN02383535	Scaffold
GCA_000525245.1	PRJNA224169	SAMN02383536	Scaffold
GCA_000525265.1	PRJNA224170	SAMN02383537	Scaffold
GCA_000525325.1	PRJNA224173	SAMN02383540	Scaffold
GCA_000525345.1	PRJNA224174	SAMN02383541	Scaffold
GCA_000525385.1	PRJNA224176	SAMN02383543	Scaffold
GCA_000525405.1	PRJNA224177	SAMN02383544	Scaffold
GCA_000525425.1	PRJNA224178	SAMN02383545	Scaffold
GCA_000525445.1	PRJNA224179	SAMN02383546	Scaffold
GCA_000525465.1	PRJNA224180	SAMN02383547	Scaffold
GCA_000525485.1	PRJNA224181	SAMN02383548	Scaffold
GCA_000525505.1	PRJNA224182	SAMN02383549	Scaffold
GCA_000525525.1	PRJNA224183	SAMN02383550	Scaffold
GCA_000525545.1	PRJNA224184	SAMN02383551	Scaffold
GCA_000525565.1	PRJNA224185	SAMN02383552	Scaffold
GCA_000527475.1	PRJNA216648	SAMN02325601	Contig
GCA_000527575.1	PRJNA216597	SAMN02325550	Contig
GCA_000527715.1	PRJNA216588	SAMN02325541	Scaffold
GCA_000527795.1	PRJNA216591	SAMN02325544	Scaffold
GCA_000527815.1	PRJNA216592	SAMN02325545	Scaffold
GCA_000527855.1	PRJNA216594	SAMN02325547	Scaffold
GCA_000527875.1	PRJNA216595	SAMN02325548	Scaffold
GCA_000527895.1	PRJNA216596	SAMN02325549	Scaffold
GCA_000527915.1	PRJNA216598	SAMN02325551	Scaffold
GCA_000527955.1	PRJNA216601	SAMN02325554	Scaffold
GCA_000527975.1	PRJNA216602	SAMN02325555	Scaffold
GCA_000528015.1	PRJNA216605	SAMN02325558	Scaffold
GCA_000528035.1	PRJNA216606	SAMN02325559	Scaffold
GCA_000528115.1	PRJNA216611	SAMN02325564	Scaffold
GCA_000528195.1	PRJNA216617	SAMN02325570	Scaffold
GCA_000528215.1	PRJNA216618	SAMN02325571	Scaffold
GCA_000528255.1	PRJNA216620	SAMN02325573	Scaffold
GCA_000528275.1	PRJNA216621	SAMN02325574	Scaffold
GCA_000528295.1	PRJNA216622	SAMN02325575	Scaffold
GCA_000528315.1	PRJNA216623	SAMN02325576	Scaffold
GCA_000528355.1	PRJNA216625	SAMN02325578	Scaffold
GCA_000528395.1	PRJNA216627	SAMN02325580	Scaffold
GCA_000528435.1	PRJNA216629	SAMN02325582	Scaffold
GCA_000528455.1	PRJNA216630	SAMN02325583	Scaffold
GCA_000528475.1	PRJNA216631	SAMN02325584	Scaffold
GCA_000528495.1	PRJNA216632	SAMN02325585	Scaffold
GCA_000528515.1	PRJNA216633	SAMN02325586	Scaffold
GCA_000528535.1	PRJNA216635	SAMN02325588	Scaffold
GCA_000528555.1	PRJNA216637	SAMN02325590	Scaffold
GCA_000528595.1	PRJNA216639	SAMN02325592	Scaffold
GCA_000528615.1	PRJNA216640	SAMN02325593	Scaffold
GCA_000528635.1	PRJNA216641	SAMN02325594	Scaffold
GCA_000528655.1	PRJNA216642	SAMN02325595	Scaffold
GCA_000528715.1	PRJNA216646	SAMN02325599	Scaffold
GCA_000528795.1	PRJNA216651	SAMN02325604	Scaffold
GCA_000528815.1	PRJNA216652	SAMN02325605	Scaffold
GCA_000528835.1	PRJNA216654	SAMN02325606	Scaffold
GCA_000528855.1	PRJNA216655	SAMN02325607	Scaffold
GCA_000528875.1	PRJNA216657	SAMN02325608	Scaffold
GCA_000528895.1	PRJNA216658	SAMN02325609	Scaffold
GCA_000528915.1	PRJNA216660	SAMN02325611	Scaffold
GCA_000528935.1	PRJNA216662	SAMN02325613	Scaffold
GCA_000528995.1	PRJNA216666	SAMN02325617	Scaffold
GCA_000529035.1	PRJNA216669	SAMN02325620	Scaffold
GCA_000529055.1	PRJNA216670	SAMN02325621	Scaffold
GCA_000529075.1	PRJNA216671	SAMN02325622	Scaffold
GCA_000529095.1	PRJNA216672	SAMN02325623	Scaffold
GCA_000529135.1	PRJNA216675	SAMN02325626	Scaffold
GCA_000529155.1	PRJNA216676	SAMN02325627	Scaffold
GCA_000529175.1	PRJNA216677	SAMN02325628	Scaffold
GCA_000529195.1	PRJNA216679	SAMN02325630	Scaffold
GCA_000529255.1	PRJNA216680	SAMN02325631	Scaffold
GCA_000529315.1	PRJNA216681	SAMN02325632	Scaffold
GCA_000529375.1	PRJNA216682	SAMN02325633	Scaffold
GCA_000529415.1	PRJNA216683	SAMN02325634	Scaffold
GCA_000529455.1	PRJNA216684	SAMN02325635	Scaffold
GCA_000529475.1	PRJNA216685	SAMN02325636	Scaffold
GCA_000529515.1	PRJNA216686	SAMN02325637	Scaffold
GCA_000529575.1	PRJNA216687	SAMN02325638	Scaffold
GCA_000529635.1	PRJNA216688	SAMN02325639	Scaffold
GCA_000529695.1	PRJNA216689	SAMN02325640	Scaffold
GCA_000529735.1	PRJNA216690	SAMN02325641	Scaffold
GCA_000529795.1	PRJNA216691	SAMN02325642	Scaffold
GCA_000529835.1	PRJNA216692	SAMN02325643	Scaffold
GCA_000529875.1	PRJNA216693	SAMN02325644	Scaffold
GCA_000529915.1	PRJNA216694	SAMN02325645	Scaffold
GCA_000529935.1	PRJNA216695	SAMN02325646	Scaffold
GCA_000529995.1	PRJNA216696	SAMN02325647	Scaffold
GCA_000530075.1	PRJNA216698	SAMN02325649	Scaffold
GCA_000530155.1	PRJNA216699	SAMN02325650	Scaffold
GCA_000530185.1	PRJNA216700	SAMN02325651	Scaffold
GCA_000530275.1	PRJNA216701	SAMN02325652	Scaffold
GCA_000530315.1	PRJNA216702	SAMN02325653	Scaffold
GCA_000530395.1	PRJNA216703	SAMN02325654	Scaffold
GCA_000530445.1	PRJNA216704	SAMN02325655	Scaffold
GCA_000530515.1	PRJNA216705	SAMN02325656	Scaffold
GCA_000530545.1	PRJNA216706	SAMN02325657	Scaffold
GCA_000530615.1	PRJNA216707	SAMN02325658	Scaffold
GCA_000530635.1	PRJNA216708	SAMN02325659	Scaffold
GCA_000530665.1	PRJNA216709	SAMN02325660	Scaffold
GCA_000530705.1	PRJNA216710	SAMN02325661	Scaffold
GCA_000530775.1	PRJNA216711	SAMN02325662	Scaffold
GCA_000530815.1	PRJNA216712	SAMN02325663	Scaffold
GCA_000530865.1	PRJNA216713	SAMN02325664	Scaffold
GCA_000530925.1	PRJNA216714	SAMN02325665	Scaffold
GCA_000530965.1	PRJNA216715	SAMN02325666	Scaffold
GCA_000530995.1	PRJNA216716	SAMN02325667	Scaffold
GCA_000531015.1	PRJNA216717	SAMN02325668	Scaffold
GCA_000531035.1	PRJNA216718	SAMN02325669	Scaffold
GCA_000531065.1	PRJNA216719	SAMN02325670	Scaffold
GCA_000531115.1	PRJNA216720	SAMN02325671	Scaffold
GCA_000531155.1	PRJNA216721	SAMN02325672	Scaffold
GCA_000531215.1	PRJNA216722	SAMN02325673	Scaffold
GCA_000531265.1	PRJNA216723	SAMN02325674	Scaffold
GCA_000531325.1	PRJNA216724	SAMN02325675	Scaffold
GCA_000531465.1	PRJNA216726	SAMN02325677	Scaffold
GCA_000531495.1	PRJNA216727	SAMN02325678	Scaffold
GCA_000531555.1	PRJNA216728	SAMN02325679	Scaffold
GCA_000531615.1	PRJNA216729	SAMN02325680	Scaffold
GCA_000531665.1	PRJNA216730	SAMN02325681	Scaffold
GCA_000531735.1	PRJNA216731	SAMN02325682	Scaffold
GCA_000531835.1	PRJNA216733	SAMN02325684	Scaffold
GCA_000531855.1	PRJNA216734	SAMN02325685	Scaffold
GCA_000531875.1	PRJNA216805	SAMN02325756	Scaffold
GCA_000531895.1	PRJNA216806	SAMN02325757	Scaffold
GCA_000531915.1	PRJNA216807	SAMN02325758	Scaffold
GCA_000531935.1	PRJNA216808	SAMN02325759	Scaffold
GCA_000531955.1	PRJNA216809	SAMN02325760	Scaffold
GCA_000531975.1	PRJNA216810	SAMN02325761	Scaffold
GCA_000531995.1	PRJNA216811	SAMN02325762	Scaffold
GCA_000532015.1	PRJNA216812	SAMN02325763	Scaffold
GCA_000532035.1	PRJNA216814	SAMN02325765	Scaffold
GCA_000532055.1	PRJNA216823	SAMN02325774	Scaffold
GCA_000532075.1	PRJNA216831	SAMN02325782	Scaffold
GCA_000532095.1	PRJNA216842	SAMN02325793	Scaffold
GCA_000532115.1	PRJNA216853	SAMN02325804	Scaffold
GCA_000532135.1	PRJNA216859	SAMN02325810	Scaffold
GCA_000532155.1	PRJNA216877	SAMN02325828	Scaffold
GCA_000532175.1	PRJNA216886	SAMN02325837	Scaffold
GCA_000532195.1	PRJNA216896	SAMN02325847	Scaffold
GCA_000532215.1	PRJNA216906	SAMN02325857	Scaffold
GCA_000532235.1	PRJNA219953	SAMN02360760	Scaffold
GCA_000532255.1	PRJNA219954	SAMN02360761	Scaffold
GCA_000532275.1	PRJNA219955	SAMN02360762	Scaffold
GCA_000532295.1	PRJNA219956	SAMN02360763	Scaffold
GCA_000532315.1	PRJNA219957	SAMN02360764	Scaffold
GCA_000532335.1	PRJNA219958	SAMN02360765	Scaffold
GCA_000532355.1	PRJNA219959	SAMN02360766	Scaffold
GCA_000532375.1	PRJNA219960	SAMN02360767	Scaffold
GCA_000532395.1	PRJNA219961	SAMN02360768	Scaffold
GCA_000532415.1	PRJNA219962	SAMN02360769	Scaffold
GCA_000532435.1	PRJNA219963	SAMN02360770	Scaffold
GCA_000532455.1	PRJNA219964	SAMN02360771	Scaffold
GCA_000532475.1	PRJNA219965	SAMN02360772	Scaffold
GCA_000532495.1	PRJNA219966	SAMN02360773	Scaffold
GCA_000532515.1	PRJNA219967	SAMN02360774	Scaffold
GCA_000532535.1	PRJNA219968	SAMN02360775	Scaffold
GCA_000532555.1	PRJNA219969	SAMN02360776	Scaffold
GCA_000532575.1	PRJNA219970	SAMN02360777	Scaffold
GCA_000532595.1	PRJNA219971	SAMN02360778	Scaffold
GCA_000532615.1	PRJNA219972	SAMN02360779	Scaffold
GCA_000532635.1	PRJNA219981	SAMN02360788	Scaffold
GCA_000532655.1	PRJNA219990	SAMN02360797	Scaffold
GCA_000532675.1	PRJNA219995	SAMN02360802	Scaffold
GCA_000532695.1	PRJNA219997	SAMN02360804	Scaffold
GCA_000532715.1	PRJNA219998	SAMN02360805	Scaffold
GCA_000532735.1	PRJNA220017	SAMN02360824	Scaffold
GCA_000532755.1	PRJNA220025	SAMN02360832	Scaffold
GCA_000532775.1	PRJNA220034	SAMN02360841	Scaffold
GCA_000532815.1	PRJNA220036	SAMN02360843	Scaffold
GCA_000532875.1	PRJNA220051	SAMN02360858	Scaffold
GCA_000532895.1	PRJNA220053	SAMN02360860	Scaffold
GCA_000532915.1	PRJNA220087	SAMN02360894	Scaffold
GCA_000532935.1	PRJNA220123	SAMN02360930	Scaffold
GCA_000532955.1	PRJNA220129	SAMN02360936	Scaffold
GCA_000532975.1	PRJNA220134	SAMN02360941	Scaffold
GCA_000532995.1	PRJNA220135	SAMN02360942	Scaffold
GCA_000533015.1	PRJNA221384	SAMN02363977	Scaffold
GCA_000533035.1	PRJNA221388	SAMN02363981	Scaffold
GCA_000533055.1	PRJNA221406	SAMN02363999	Scaffold
GCA_000533075.1	PRJNA221410	SAMN02364003	Scaffold
GCA_000533095.1	PRJNA221411	SAMN02364004	Scaffold
GCA_000533115.1	PRJNA221415	SAMN02364008	Scaffold
GCA_000533155.1	PRJNA221422	SAMN02364015	Scaffold
GCA_000533195.1	PRJNA221431	SAMN02364024	Scaffold
GCA_000533435.1	PRJNA216269	SAMN02325224	Contig
GCA_000533715.1	PRJNA216413	SAMN02325367	Contig
GCA_000533955.1	PRJNA216500	SAMN02325454	Contig
GCA_000534995.1	PRJNA216793	SAMN02325744	Contig
GCA_000535035.1	PRJNA216799	SAMN02325750	Contig
GCA_000535255.1	PRJNA216867	SAMN02325818	Contig
GCA_000535275.1	PRJNA216878	SAMN02325829	Contig
GCA_000535355.1	PRJNA217094	SAMN02334618	Contig
GCA_000535555.1	PRJNA217138	SAMN02334662	Contig
GCA_000535595.1	PRJNA217145	SAMN02334669	Contig
GCA_000535635.1	PRJNA217150	SAMN02334674	Contig
GCA_000535655.1	PRJNA217155	SAMN02334679	Contig
GCA_000535715.1	PRJNA217173	SAMN02334697	Contig
GCA_000536075.1	PRJNA221399	SAMN02363992	Contig
GCA_000536115.1	PRJNA221403	SAMN02363996	Contig
GCA_000536135.1	PRJNA221418	SAMN02364011	Contig
GCA_000536355.1	PRJNA221468	SAMN02364061	Contig
GCA_000536415.1	PRJNA221476	SAMN02364069	Contig
GCA_000537915.1	PRJNA223680	SAMN02381421	Scaffold
GCA_000537935.1	PRJNA223682	SAMN02381423	Scaffold
GCA_000537955.1	PRJNA223683	SAMN02381424	Scaffold
GCA_000537975.1	PRJNA223685	SAMN02381426	Scaffold
GCA_000538015.1	PRJNA223688	SAMN02381429	Scaffold
GCA_000538035.1	PRJNA223690	SAMN02381431	Scaffold
GCA_000538055.1	PRJNA223691	SAMN02381432	Scaffold
GCA_000538075.1	PRJNA223692	SAMN02381433	Scaffold
GCA_000538095.1	PRJNA223693	SAMN02381434	Scaffold
GCA_000538115.1	PRJNA223694	SAMN02381435	Scaffold
GCA_000538135.1	PRJNA223696	SAMN02381437	Scaffold
GCA_000538155.1	PRJNA223698	SAMN02381439	Scaffold
GCA_000538175.1	PRJNA223699	SAMN02381440	Scaffold
GCA_000538195.1	PRJNA223700	SAMN02381441	Scaffold
GCA_000538215.1	PRJNA223701	SAMN02381442	Scaffold
GCA_000538235.1	PRJNA223702	SAMN02381443	Scaffold
GCA_000538275.1	PRJNA223705	SAMN02381446	Scaffold
GCA_000538295.1	PRJNA223708	SAMN02381449	Scaffold
GCA_000538335.1	PRJNA223710	SAMN02381451	Scaffold
GCA_000538355.1	PRJNA223711	SAMN02381452	Scaffold
GCA_000538375.1	PRJNA223712	SAMN02381453	Scaffold
GCA_000538395.1	PRJNA223713	SAMN02381454	Scaffold
GCA_000538415.1	PRJNA223715	SAMN02381456	Scaffold
GCA_000538435.1	PRJNA223716	SAMN02381457	Scaffold
GCA_000538475.1	PRJNA223720	SAMN02381461	Scaffold
GCA_000538495.1	PRJNA223721	SAMN02381462	Scaffold
GCA_000538515.1	PRJNA223722	SAMN02381463	Scaffold
GCA_000538535.1	PRJNA223723	SAMN02381464	Scaffold
GCA_000538555.1	PRJNA223726	SAMN02381467	Scaffold
GCA_000538575.1	PRJNA223728	SAMN02381469	Scaffold
GCA_000538595.1	PRJNA223730	SAMN02381471	Scaffold
GCA_000538615.1	PRJNA223733	SAMN02381474	Scaffold
GCA_000538635.1	PRJNA223734	SAMN02381475	Scaffold
GCA_000538655.1	PRJNA223737	SAMN02381478	Scaffold
GCA_000538675.1	PRJNA223738	SAMN02381479	Scaffold
GCA_000538695.1	PRJNA223739	SAMN02381480	Scaffold
GCA_000538715.1	PRJNA223741	SAMN02381482	Scaffold
GCA_000538735.1	PRJNA223742	SAMN02381483	Scaffold
GCA_000538755.1	PRJNA223743	SAMN02381484	Scaffold
GCA_000538775.1	PRJNA223744	SAMN02381485	Scaffold
GCA_000538795.1	PRJNA223745	SAMN02381486	Scaffold
GCA_000538815.1	PRJNA223747	SAMN02381488	Scaffold
GCA_000538835.1	PRJNA223750	SAMN02381491	Scaffold
GCA_000538855.1	PRJNA223751	SAMN02381492	Scaffold
GCA_000538915.1	PRJNA223754	SAMN02381495	Scaffold
GCA_000538935.1	PRJNA223756	SAMN02381497	Scaffold
GCA_000538955.1	PRJNA223757	SAMN02381498	Scaffold
GCA_000538975.1	PRJNA223758	SAMN02381499	Scaffold
GCA_000539015.1	PRJNA223760	SAMN02381501	Scaffold
GCA_000539035.1	PRJNA223762	SAMN02381503	Scaffold
GCA_000539055.1	PRJNA223763	SAMN02381504	Scaffold
GCA_000539075.1	PRJNA223764	SAMN02381505	Scaffold
GCA_000539095.1	PRJNA223765	SAMN02381506	Scaffold
GCA_000539115.1	PRJNA223766	SAMN02381507	Scaffold
GCA_000539135.1	PRJNA223767	SAMN02381508	Scaffold
GCA_000539155.1	PRJNA223768	SAMN02381509	Scaffold
GCA_000539175.1	PRJNA223770	SAMN02381511	Scaffold
GCA_000539215.1	PRJNA223772	SAMN02381513	Scaffold
GCA_000539235.1	PRJNA223773	SAMN02381514	Scaffold
GCA_000539255.1	PRJNA223774	SAMN02381515	Scaffold
GCA_000539275.1	PRJNA223775	SAMN02381516	Scaffold
GCA_000539295.1	PRJNA223776	SAMN02381517	Scaffold
GCA_000539315.1	PRJNA223777	SAMN02381518	Scaffold
GCA_000539335.1	PRJNA223778	SAMN02381519	Scaffold
GCA_000539355.1	PRJNA223779	SAMN02381520	Scaffold
GCA_000539375.1	PRJNA223780	SAMN02381521	Scaffold
GCA_000539395.1	PRJNA223781	SAMN02381522	Scaffold
GCA_000539415.1	PRJNA223782	SAMN02381523	Scaffold
GCA_000539435.1	PRJNA223783	SAMN02381524	Scaffold
GCA_000539455.1	PRJNA223784	SAMN02381525	Scaffold
GCA_000539475.1	PRJNA223785	SAMN02381526	Scaffold
GCA_000539495.1	PRJNA223786	SAMN02381527	Scaffold
GCA_000539535.1	PRJNA223788	SAMN02381529	Scaffold
GCA_000539555.1	PRJNA223789	SAMN02381530	Scaffold
GCA_000539575.1	PRJNA223790	SAMN02381531	Scaffold
GCA_000539595.1	PRJNA223791	SAMN02381532	Scaffold
GCA_000539615.1	PRJNA223792	SAMN02381533	Scaffold
GCA_000539635.1	PRJNA223793	SAMN02381534	Scaffold
GCA_000539655.1	PRJNA223794	SAMN02381535	Scaffold
GCA_000539675.1	PRJNA223795	SAMN02381536	Scaffold
GCA_000539695.1	PRJNA223796	SAMN02381537	Scaffold
GCA_000539715.1	PRJNA223797	SAMN02381538	Scaffold
GCA_000539735.1	PRJNA223798	SAMN02381539	Scaffold
GCA_000539755.1	PRJNA223799	SAMN02381540	Scaffold
GCA_000539775.1	PRJNA223800	SAMN02381541	Scaffold
GCA_000539795.1	PRJNA223801	SAMN02381542	Scaffold
GCA_000539815.1	PRJNA223804	SAMN02381545	Scaffold
GCA_000539835.1	PRJNA223805	SAMN02381546	Scaffold
GCA_000539855.1	PRJNA223806	SAMN02381547	Scaffold
GCA_000539875.1	PRJNA223808	SAMN02381549	Scaffold
GCA_000539895.1	PRJNA223810	SAMN02381551	Scaffold
GCA_000539915.1	PRJNA223813	SAMN02381554	Scaffold
GCA_000539935.1	PRJNA223814	SAMN02381555	Scaffold
GCA_000539955.1	PRJNA223815	SAMN02381556	Scaffold
GCA_000539975.1	PRJNA223816	SAMN02381557	Scaffold
GCA_000539995.1	PRJNA223817	SAMN02381558	Scaffold
GCA_000540015.1	PRJNA223818	SAMN02381559	Scaffold
GCA_000540035.1	PRJNA223819	SAMN02381560	Scaffold
GCA_000540075.1	PRJNA223821	SAMN02381562	Scaffold
GCA_000540095.1	PRJNA223822	SAMN02381563	Scaffold
GCA_000540115.1	PRJNA223823	SAMN02381564	Scaffold
GCA_000540135.1	PRJNA223824	SAMN02381565	Scaffold
GCA_000540155.1	PRJNA223826	SAMN02381567	Scaffold
GCA_000540175.1	PRJNA223830	SAMN02381571	Scaffold
GCA_000540195.1	PRJNA223831	SAMN02381572	Scaffold
GCA_000540215.1	PRJNA223834	SAMN02381575	Scaffold
GCA_000540235.1	PRJNA223836	SAMN02381577	Scaffold
GCA_000540255.1	PRJNA223838	SAMN02381579	Scaffold
GCA_000540275.1	PRJNA223842	SAMN02381583	Scaffold
GCA_000540295.1	PRJNA223845	SAMN02381586	Scaffold
GCA_000540315.1	PRJNA223847	SAMN02381588	Scaffold
GCA_000540335.1	PRJNA223849	SAMN02381590	Scaffold
GCA_000540355.1	PRJNA223850	SAMN02381591	Scaffold
GCA_000540375.1	PRJNA223851	SAMN02381592	Scaffold
GCA_000540395.1	PRJNA223852	SAMN02381593	Scaffold
GCA_000540415.1	PRJNA223854	SAMN02381595	Scaffold
GCA_000540435.1	PRJNA223855	SAMN02381596	Scaffold
GCA_000540455.1	PRJNA223856	SAMN02381597	Scaffold
GCA_000540475.1	PRJNA223857	SAMN02381598	Scaffold
GCA_000540495.1	PRJNA223858	SAMN02381599	Scaffold
GCA_000540515.1	PRJNA223859	SAMN02381600	Scaffold
GCA_000540535.1	PRJNA223862	SAMN02381603	Scaffold
GCA_000540555.1	PRJNA223863	SAMN02381604	Scaffold
GCA_000540575.1	PRJNA223865	SAMN02381606	Scaffold
GCA_000540595.1	PRJNA223866	SAMN02381607	Scaffold
GCA_000540615.1	PRJNA223867	SAMN02381608	Scaffold
GCA_000540635.1	PRJNA223868	SAMN02381609	Scaffold
GCA_000540655.1	PRJNA223872	SAMN02381613	Scaffold
GCA_000540675.1	PRJNA223874	SAMN02381615	Scaffold
GCA_000540695.1	PRJNA223875	SAMN02381616	Scaffold
GCA_000540715.1	PRJNA223877	SAMN02381618	Scaffold
GCA_000540735.1	PRJNA223878	SAMN02381619	Scaffold
GCA_000540755.1	PRJNA223879	SAMN02381620	Scaffold
GCA_000540775.1	PRJNA223880	SAMN02381621	Scaffold
GCA_000540795.1	PRJNA223881	SAMN02381622	Scaffold
GCA_000540815.1	PRJNA223883	SAMN02381624	Scaffold
GCA_000540835.1	PRJNA223886	SAMN02381627	Scaffold
GCA_000540855.1	PRJNA223887	SAMN02381628	Scaffold
GCA_000540875.1	PRJNA223888	SAMN02381629	Scaffold
GCA_000540895.1	PRJNA223889	SAMN02381630	Scaffold
GCA_000540915.1	PRJNA223891	SAMN02381632	Scaffold
GCA_000540935.1	PRJNA223892	SAMN02381633	Scaffold
GCA_000540955.1	PRJNA223893	SAMN02381634	Scaffold
GCA_000540975.1	PRJNA223894	SAMN02381635	Scaffold
GCA_000540995.1	PRJNA223896	SAMN02381637	Scaffold
GCA_000541015.1	PRJNA223897	SAMN02381638	Scaffold
GCA_000541035.1	PRJNA223898	SAMN02381639	Scaffold
GCA_000541055.1	PRJNA223899	SAMN02381640	Scaffold
GCA_000541075.1	PRJNA223900	SAMN02381641	Scaffold
GCA_000541095.1	PRJNA223901	SAMN02381642	Scaffold
GCA_000541115.1	PRJNA223902	SAMN02381643	Scaffold
GCA_000541175.1	PRJNA223905	SAMN02381646	Scaffold
GCA_000541195.1	PRJNA223908	SAMN02381649	Scaffold
GCA_000541215.1	PRJNA223909	SAMN02381650	Scaffold
GCA_000541235.1	PRJNA223910	SAMN02381651	Scaffold
GCA_000541255.1	PRJNA223911	SAMN02381652	Scaffold
GCA_000541275.1	PRJNA223912	SAMN02381653	Scaffold
GCA_000541295.1	PRJNA223913	SAMN02381654	Scaffold
GCA_000541315.1	PRJNA223914	SAMN02381655	Scaffold
GCA_000541335.1	PRJNA223916	SAMN02381657	Scaffold
GCA_000541355.1	PRJNA223918	SAMN02381659	Scaffold
GCA_000541395.1	PRJNA223935	SAMN02381676	Scaffold
GCA_000541415.1	PRJNA223936	SAMN02381677	Scaffold
GCA_000541435.1	PRJNA223937	SAMN02381678	Scaffold
GCA_000541455.1	PRJNA223938	SAMN02381679	Scaffold
GCA_000541475.1	PRJNA223939	SAMN02381680	Scaffold
GCA_000541495.1	PRJNA223944	SAMN02381684	Scaffold
GCA_000541515.1	PRJNA223945	SAMN02381685	Scaffold
GCA_000541535.1	PRJNA223947	SAMN02381686	Scaffold
GCA_000541575.1	PRJNA223951	SAMN02381690	Scaffold
GCA_000541595.1	PRJNA223952	SAMN02381691	Scaffold
GCA_000541615.1	PRJNA223953	SAMN02381692	Scaffold
GCA_000541635.1	PRJNA223954	SAMN02381693	Scaffold
GCA_000541655.1	PRJNA223955	SAMN02381694	Scaffold
GCA_000541675.1	PRJNA223957	SAMN02381696	Scaffold
GCA_000541695.1	PRJNA223958	SAMN02381697	Scaffold
GCA_000541715.1	PRJNA223959	SAMN02381698	Scaffold
GCA_000541735.1	PRJNA223960	SAMN02381699	Scaffold
GCA_000541755.1	PRJNA223962	SAMN02381701	Scaffold
GCA_000541795.1	PRJNA223964	SAMN02381703	Scaffold
GCA_000541815.1	PRJNA223965	SAMN02381704	Scaffold
GCA_000541835.1	PRJNA223966	SAMN02381705	Scaffold
GCA_000541855.1	PRJNA223967	SAMN02381706	Scaffold
GCA_000541915.1	PRJNA223970	SAMN02381709	Scaffold
GCA_000541935.1	PRJNA223971	SAMN02381710	Scaffold
GCA_000541955.1	PRJNA223973	SAMN02381712	Scaffold
GCA_000541975.1	PRJNA223974	SAMN02381713	Scaffold
GCA_000542015.1	PRJNA223976	SAMN02381715	Scaffold
GCA_000542035.1	PRJNA223977	SAMN02381716	Scaffold
GCA_000542055.1	PRJNA223978	SAMN02381717	Scaffold
GCA_000542095.1	PRJNA223980	SAMN02381719	Scaffold
GCA_000542115.1	PRJNA223981	SAMN02381720	Scaffold
GCA_000542135.1	PRJNA223982	SAMN02381721	Scaffold
GCA_000542155.1	PRJNA223983	SAMN02381722	Scaffold
GCA_000542175.1	PRJNA223984	SAMN02381723	Scaffold
GCA_000542195.1	PRJNA223985	SAMN02381724	Scaffold
GCA_000542215.1	PRJNA223986	SAMN02381725	Scaffold
GCA_000542235.1	PRJNA223987	SAMN02381726	Scaffold
GCA_000542255.1	PRJNA223990	SAMN02381729	Scaffold
GCA_000542275.1	PRJNA223992	SAMN02381731	Scaffold
GCA_000542295.1	PRJNA223993	SAMN02381732	Scaffold
GCA_000542315.1	PRJNA223994	SAMN02381733	Scaffold
GCA_000542335.1	PRJNA223998	SAMN02381737	Scaffold
GCA_000542355.1	PRJNA223999	SAMN02381738	Scaffold
GCA_000542375.1	PRJNA224000	SAMN02381739	Scaffold
GCA_000542415.1	PRJNA224002	SAMN02381741	Scaffold
GCA_000542435.1	PRJNA224005	SAMN02381744	Scaffold
GCA_000542455.1	PRJNA224006	SAMN02381745	Scaffold
GCA_000542475.1	PRJNA224010	SAMN02381749	Scaffold
GCA_000542495.1	PRJNA224012	SAMN02381751	Scaffold
GCA_000542515.1	PRJNA224013	SAMN02381752	Scaffold
GCA_000542535.1	PRJNA224014	SAMN02381753	Scaffold
GCA_000542555.1	PRJNA224016	SAMN02381755	Scaffold
GCA_000542575.1	PRJNA224018	SAMN02381757	Scaffold
GCA_000542615.1	PRJNA224022	SAMN02381761	Scaffold
GCA_000542655.1	PRJNA224025	SAMN02381764	Scaffold
GCA_000542675.1	PRJNA224026	SAMN02381765	Scaffold
GCA_000542695.1	PRJNA224030	SAMN02381769	Scaffold
GCA_000542725.1	PRJNA224033	SAMN02381772	Scaffold
GCA_000542745.1	PRJNA224034	SAMN02381773	Scaffold
GCA_000542765.1	PRJNA224035	SAMN02381774	Scaffold
GCA_000542805.1	PRJNA224037	SAMN02381776	Scaffold
GCA_000542825.1	PRJNA224038	SAMN02381777	Scaffold
GCA_000542845.1	PRJNA224039	SAMN02381778	Scaffold
GCA_000542865.1	PRJNA224040	SAMN02381779	Scaffold
GCA_000542885.1	PRJNA224041	SAMN02381780	Scaffold
GCA_000542905.1	PRJNA224044	SAMN02381783	Scaffold
GCA_000542925.1	PRJNA224045	SAMN02381784	Scaffold
GCA_000543005.1	PRJNA224053	SAMN02381792	Scaffold
GCA_000543025.1	PRJNA224054	SAMN02381793	Scaffold
GCA_000543045.1	PRJNA224055	SAMN02381794	Scaffold
GCA_000543065.1	PRJNA224056	SAMN02381795	Scaffold
GCA_000543085.1	PRJNA224059	SAMN02381798	Scaffold
GCA_000543105.1	PRJNA224060	SAMN02381799	Scaffold
GCA_000543125.1	PRJNA224061	SAMN02381800	Scaffold
GCA_000543145.1	PRJNA224062	SAMN02381801	Scaffold
GCA_000543165.1	PRJNA224064	SAMN02381803	Scaffold
GCA_000543185.1	PRJNA224065	SAMN02381804	Scaffold
GCA_000543205.1	PRJNA224076	SAMN02381833	Scaffold
GCA_000543225.1	PRJNA224079	SAMN02381836	Scaffold
GCA_000543245.1	PRJNA224080	SAMN02381837	Scaffold
GCA_000543265.1	PRJNA224082	SAMN02381839	Scaffold
GCA_000543285.1	PRJNA224083	SAMN02381840	Scaffold
GCA_000543325.1	PRJNA224086	SAMN02381843	Scaffold
GCA_000543345.1	PRJNA224087	SAMN02381844	Scaffold
GCA_000543405.1	PRJNA216737	SAMN02325688	Scaffold
GCA_000543425.1	PRJNA216738	SAMN02325689	Scaffold
GCA_000543465.1	PRJNA216740	SAMN02325691	Scaffold
GCA_000543505.1	PRJNA216742	SAMN02325693	Scaffold
GCA_000543525.1	PRJNA216743	SAMN02325694	Scaffold
GCA_000543545.1	PRJNA216744	SAMN02325695	Scaffold
GCA_000543565.1	PRJNA216746	SAMN02325697	Scaffold
GCA_000543585.1	PRJNA216747	SAMN02325698	Scaffold
GCA_000543605.1	PRJNA216748	SAMN02325699	Scaffold
GCA_000543625.1	PRJNA216749	SAMN02325700	Scaffold
GCA_000543645.1	PRJNA216750	SAMN02325701	Scaffold
GCA_000543665.1	PRJNA216751	SAMN02325702	Scaffold
GCA_000543725.1	PRJNA216754	SAMN02325705	Scaffold
GCA_000543765.1	PRJNA216756	SAMN02325707	Scaffold
GCA_000543785.1	PRJNA216757	SAMN02325708	Scaffold
GCA_000543805.1	PRJNA216758	SAMN02325709	Scaffold
GCA_000543825.1	PRJNA216759	SAMN02325710	Scaffold
GCA_000543905.1	PRJNA216763	SAMN02325714	Scaffold
GCA_000543925.1	PRJNA216765	SAMN02325716	Scaffold
GCA_000543945.1	PRJNA216766	SAMN02325717	Scaffold
GCA_000543965.1	PRJNA216767	SAMN02325718	Scaffold
GCA_000544005.1	PRJNA216769	SAMN02325720	Scaffold
GCA_000544065.1	PRJNA216772	SAMN02325723	Scaffold
GCA_000544085.1	PRJNA216773	SAMN02325724	Scaffold
GCA_000544145.1	PRJNA216776	SAMN02325727	Scaffold
GCA_000544165.1	PRJNA216777	SAMN02325728	Scaffold
GCA_000544185.1	PRJNA216778	SAMN02325729	Scaffold
GCA_000544205.1	PRJNA216779	SAMN02325730	Scaffold
GCA_000544225.1	PRJNA216780	SAMN02325731	Scaffold
GCA_000544285.1	PRJNA216784	SAMN02325735	Scaffold
GCA_000544305.1	PRJNA216785	SAMN02325736	Scaffold
GCA_000544325.1	PRJNA216786	SAMN02325737	Scaffold
GCA_000544365.1	PRJNA216788	SAMN02325739	Scaffold
GCA_000544385.1	PRJNA216789	SAMN02325740	Scaffold
GCA_000544405.1	PRJNA216790	SAMN02325741	Scaffold
GCA_000544425.1	PRJNA216791	SAMN02325742	Scaffold
GCA_000544445.1	PRJNA216792	SAMN02325743	Scaffold
GCA_000544465.1	PRJNA216795	SAMN02325746	Scaffold
GCA_000544505.1	PRJNA216797	SAMN02325748	Scaffold
GCA_000544545.1	PRJNA216800	SAMN02325751	Scaffold
GCA_000544605.1	PRJNA216804	SAMN02325755	Scaffold
GCA_000544625.1	PRJNA216813	SAMN02325764	Scaffold
GCA_000544645.1	PRJNA216815	SAMN02325766	Scaffold
GCA_000544665.1	PRJNA216816	SAMN02325767	Scaffold
GCA_000544685.1	PRJNA216818	SAMN02325769	Scaffold
GCA_000544705.1	PRJNA216819	SAMN02325770	Scaffold
GCA_000544725.1	PRJNA216821	SAMN02325772	Scaffold
GCA_000544745.1	PRJNA216824	SAMN02325775	Scaffold
GCA_000544765.1	PRJNA216825	SAMN02325776	Scaffold
GCA_000544785.1	PRJNA216826	SAMN02325777	Scaffold
GCA_000544805.1	PRJNA216827	SAMN02325778	Scaffold
GCA_000544825.1	PRJNA216828	SAMN02325779	Scaffold
GCA_000544845.1	PRJNA216830	SAMN02325781	Scaffold
GCA_000544865.1	PRJNA216832	SAMN02325783	Scaffold
GCA_000544885.1	PRJNA216834	SAMN02325785	Scaffold
GCA_000544905.1	PRJNA216836	SAMN02325787	Scaffold
GCA_000544925.1	PRJNA216837	SAMN02325788	Scaffold
GCA_000544945.1	PRJNA216838	SAMN02325789	Scaffold
GCA_000545005.1	PRJNA216841	SAMN02325792	Scaffold
GCA_000545025.1	PRJNA216843	SAMN02325794	Scaffold
GCA_000545045.1	PRJNA216844	SAMN02325795	Scaffold
GCA_000545065.1	PRJNA216845	SAMN02325796	Scaffold
GCA_000545085.1	PRJNA216846	SAMN02325797	Scaffold
GCA_000545105.1	PRJNA216847	SAMN02325798	Scaffold
GCA_000545125.1	PRJNA216848	SAMN02325799	Scaffold
GCA_000545145.1	PRJNA216850	SAMN02325801	Scaffold
GCA_000545185.1	PRJNA216854	SAMN02325805	Scaffold
GCA_000545225.1	PRJNA216856	SAMN02325807	Scaffold
GCA_000545265.1	PRJNA216858	SAMN02325809	Scaffold
GCA_000545285.1	PRJNA216860	SAMN02325811	Scaffold
GCA_000545305.1	PRJNA216861	SAMN02325812	Scaffold
GCA_000545325.1	PRJNA216862	SAMN02325813	Scaffold
GCA_000545365.1	PRJNA216864	SAMN02325815	Scaffold
GCA_000545385.1	PRJNA216866	SAMN02325817	Scaffold
GCA_000545405.1	PRJNA216868	SAMN02325819	Scaffold
GCA_000545425.1	PRJNA216869	SAMN02325820	Scaffold
GCA_000545445.1	PRJNA216870	SAMN02325821	Scaffold
GCA_000545485.1	PRJNA216872	SAMN02325823	Scaffold
GCA_000545505.1	PRJNA216873	SAMN02325824	Scaffold
GCA_000545545.1	PRJNA216875	SAMN02325826	Scaffold
GCA_000545565.1	PRJNA216876	SAMN02325827	Scaffold
GCA_000545585.1	PRJNA216879	SAMN02325830	Scaffold
GCA_000545605.1	PRJNA216880	SAMN02325831	Scaffold
GCA_000545625.1	PRJNA216881	SAMN02325832	Scaffold
GCA_000545645.1	PRJNA216882	SAMN02325833	Scaffold
GCA_000545665.1	PRJNA216883	SAMN02325834	Scaffold
GCA_000545685.1	PRJNA216884	SAMN02325835	Scaffold
GCA_000545725.1	PRJNA216889	SAMN02325840	Scaffold
GCA_000545765.1	PRJNA216891	SAMN02325842	Scaffold
GCA_000545785.1	PRJNA216892	SAMN02325843	Scaffold
GCA_000545825.1	PRJNA216895	SAMN02325846	Scaffold
GCA_000545845.1	PRJNA216898	SAMN02325849	Scaffold
GCA_000545865.1	PRJNA216899	SAMN02325850	Scaffold
GCA_000545905.1	PRJNA216901	SAMN02325852	Scaffold
GCA_000545925.1	PRJNA216902	SAMN02325853	Scaffold
GCA_000545945.1	PRJNA216903	SAMN02325854	Scaffold
GCA_000545965.1	PRJNA216904	SAMN02325855	Scaffold
GCA_000545985.1	PRJNA216905	SAMN02325856	Scaffold
GCA_000546005.1	PRJNA216907	SAMN02325858	Scaffold
GCA_000546025.1	PRJNA216908	SAMN02325859	Scaffold
GCA_000546045.1	PRJNA217092	SAMN02334616	Scaffold
GCA_000546065.1	PRJNA217095	SAMN02334619	Scaffold
GCA_000546085.1	PRJNA217096	SAMN02334620	Scaffold
GCA_000546105.1	PRJNA217097	SAMN02334621	Scaffold
GCA_000546125.1	PRJNA217098	SAMN02334622	Scaffold
GCA_000546165.1	PRJNA217100	SAMN02334624	Scaffold
GCA_000546185.1	PRJNA217101	SAMN02334625	Scaffold
GCA_000546205.1	PRJNA217104	SAMN02334628	Scaffold
GCA_000546265.1	PRJNA217108	SAMN02334632	Scaffold
GCA_000546285.1	PRJNA217109	SAMN02334633	Scaffold
GCA_000546305.1	PRJNA217110	SAMN02334634	Scaffold
GCA_000546325.1	PRJNA217112	SAMN02334636	Scaffold
GCA_000546345.1	PRJNA217113	SAMN02334637	Scaffold
GCA_000546365.1	PRJNA217114	SAMN02334638	Scaffold
GCA_000546385.1	PRJNA217115	SAMN02334639	Scaffold
GCA_000546445.1	PRJNA217119	SAMN02334643	Scaffold
GCA_000546465.1	PRJNA217120	SAMN02334644	Scaffold
GCA_000546485.1	PRJNA217121	SAMN02334645	Scaffold
GCA_000546505.1	PRJNA217122	SAMN02334646	Scaffold
GCA_000546565.1	PRJNA217126	SAMN02334650	Scaffold
GCA_000546585.1	PRJNA217129	SAMN02334653	Scaffold
GCA_000546605.1	PRJNA217130	SAMN02334654	Scaffold
GCA_000546645.1	PRJNA217132	SAMN02334656	Scaffold
GCA_000546665.1	PRJNA217134	SAMN02334658	Scaffold
GCA_000546685.1	PRJNA217135	SAMN02334659	Scaffold
GCA_000546705.1	PRJNA217136	SAMN02334660	Scaffold
GCA_000546725.1	PRJNA217137	SAMN02334661	Scaffold
GCA_000546745.1	PRJNA217139	SAMN02334663	Scaffold
GCA_000546765.1	PRJNA217140	SAMN02334664	Scaffold
GCA_000546805.1	PRJNA217143	SAMN02334667	Scaffold
GCA_000546865.1	PRJNA217148	SAMN02334672	Scaffold
GCA_000546885.1	PRJNA217149	SAMN02334673	Scaffold
GCA_000546905.1	PRJNA217151	SAMN02334675	Scaffold
GCA_000546925.1	PRJNA217152	SAMN02334676	Scaffold
GCA_000546945.1	PRJNA217153	SAMN02334677	Scaffold
GCA_000547005.1	PRJNA217159	SAMN02334683	Scaffold
GCA_000547025.1	PRJNA217160	SAMN02334684	Scaffold
GCA_000547065.1	PRJNA217162	SAMN02334686	Scaffold
GCA_000547085.1	PRJNA217163	SAMN02334687	Scaffold
GCA_000547105.1	PRJNA217164	SAMN02334688	Scaffold
GCA_000547125.1	PRJNA217165	SAMN02334689	Scaffold
GCA_000547145.1	PRJNA217166	SAMN02334690	Scaffold
GCA_000547165.1	PRJNA217167	SAMN02334691	Scaffold
GCA_000547185.1	PRJNA217168	SAMN02334692	Scaffold
GCA_000547205.1	PRJNA217169	SAMN02334693	Scaffold
GCA_000547225.1	PRJNA217170	SAMN02334694	Scaffold
GCA_000547265.1	PRJNA217172	SAMN02334696	Scaffold
GCA_000547305.1	PRJNA217177	SAMN02334701	Scaffold
GCA_000547345.1	PRJNA217727	SAMN02339942	Scaffold
GCA_000547365.1	PRJNA217728	SAMN02339943	Scaffold
GCA_000547385.1	PRJNA217729	SAMN02339944	Scaffold
GCA_000547405.1	PRJNA217730	SAMN02339945	Scaffold
GCA_000547425.1	PRJNA217731	SAMN02339946	Scaffold
GCA_000547445.1	PRJNA217732	SAMN02339947	Scaffold
GCA_000547465.1	PRJNA217733	SAMN02339948	Scaffold
GCA_000547485.1	PRJNA217734	SAMN02339949	Scaffold
GCA_000547525.1	PRJNA217736	SAMN02339951	Scaffold
GCA_000547545.1	PRJNA217737	SAMN02339952	Scaffold
GCA_000547565.1	PRJNA217738	SAMN02339953	Scaffold
GCA_000547585.1	PRJNA217740	SAMN02339955	Scaffold
GCA_000547605.1	PRJNA217741	SAMN02339956	Scaffold
GCA_000547625.1	PRJNA217742	SAMN02339957	Scaffold
GCA_000547645.1	PRJNA217743	SAMN02339958	Scaffold
GCA_000547665.1	PRJNA217744	SAMN02339959	Scaffold
GCA_000547685.1	PRJNA217746	SAMN02339961	Scaffold
GCA_000547725.1	PRJNA217748	SAMN02339963	Scaffold
GCA_000547765.1	PRJNA217751	SAMN02339965	Scaffold
GCA_000547785.1	PRJNA217753	SAMN02339966	Scaffold
GCA_000547825.1	PRJNA217755	SAMN02339968	Scaffold
GCA_000547865.1	PRJNA217758	SAMN02339971	Scaffold
GCA_000547885.1	PRJNA217759	SAMN02339972	Scaffold
GCA_000547925.1	PRJNA218371	SAMN02350551	Scaffold
GCA_000547945.1	PRJNA218373	SAMN02350553	Scaffold
GCA_000547965.1	PRJNA218374	SAMN02350554	Scaffold
GCA_000547985.1	PRJNA218375	SAMN02350555	Scaffold
GCA_000548005.1	PRJNA218376	SAMN02350556	Scaffold
GCA_000548045.1	PRJNA218378	SAMN02350558	Scaffold
GCA_000548065.1	PRJNA218380	SAMN02350560	Scaffold
GCA_000548085.1	PRJNA218381	SAMN02350561	Scaffold
GCA_000548105.1	PRJNA218382	SAMN02350562	Scaffold
GCA_000548125.1	PRJNA218385	SAMN02350565	Scaffold
GCA_000548145.1	PRJNA218386	SAMN02350566	Scaffold
GCA_000548165.1	PRJNA218388	SAMN02350568	Scaffold
GCA_000548185.1	PRJNA218389	SAMN02350569	Scaffold
GCA_000548205.1	PRJNA218390	SAMN02350570	Scaffold
GCA_000548245.1	PRJNA218392	SAMN02350572	Scaffold
GCA_000548265.1	PRJNA218393	SAMN02350573	Scaffold
GCA_000548285.1	PRJNA218394	SAMN02350574	Scaffold
GCA_000548325.1	PRJNA218396	SAMN02350576	Scaffold
GCA_000548365.1	PRJNA218398	SAMN02350578	Scaffold
GCA_000548385.1	PRJNA218400	SAMN02350580	Scaffold
GCA_000548425.1	PRJNA218402	SAMN02350582	Scaffold
GCA_000548445.1	PRJNA218403	SAMN02350583	Scaffold
GCA_000548465.1	PRJNA218404	SAMN02350584	Scaffold
GCA_000548485.1	PRJNA218405	SAMN02350585	Scaffold
GCA_000548505.1	PRJNA218406	SAMN02350586	Scaffold
GCA_000548525.1	PRJNA218407	SAMN02350587	Scaffold
GCA_000548545.1	PRJNA218409	SAMN02350588	Scaffold
GCA_000548565.1	PRJNA218410	SAMN02350589	Scaffold
GCA_000548585.1	PRJNA218411	SAMN02350590	Scaffold
GCA_000548605.1	PRJNA218413	SAMN02350592	Scaffold
GCA_000548625.1	PRJNA218414	SAMN02350593	Scaffold
GCA_000548665.1	PRJNA218416	SAMN02350595	Scaffold
GCA_000548685.1	PRJNA218417	SAMN02350596	Scaffold
GCA_000548705.1	PRJNA218418	SAMN02350597	Scaffold
GCA_000548725.1	PRJNA218419	SAMN02350598	Scaffold
GCA_000548745.1	PRJNA218420	SAMN02350599	Scaffold
GCA_000548765.1	PRJNA218421	SAMN02350600	Scaffold
GCA_000548785.1	PRJNA218422	SAMN02350601	Scaffold
GCA_000548805.1	PRJNA218423	SAMN02350602	Scaffold
GCA_000548825.1	PRJNA218424	SAMN02350603	Scaffold
GCA_000548845.1	PRJNA218425	SAMN02350604	Scaffold
GCA_000548865.1	PRJNA218426	SAMN02350605	Scaffold
GCA_000548905.1	PRJNA218428	SAMN02350607	Scaffold
GCA_000548925.1	PRJNA218429	SAMN02350608	Scaffold
GCA_000548965.1	PRJNA218431	SAMN02350610	Scaffold
GCA_000548985.1	PRJNA218432	SAMN02350611	Scaffold
GCA_000549025.1	PRJNA218434	SAMN02350613	Scaffold
GCA_000549065.1	PRJNA218436	SAMN02350615	Scaffold
GCA_000549085.1	PRJNA218437	SAMN02350616	Scaffold
GCA_000549105.1	PRJNA218438	SAMN02350617	Scaffold
GCA_000549145.1	PRJNA218440	SAMN02350619	Scaffold
GCA_000549165.1	PRJNA218441	SAMN02350620	Scaffold
GCA_000549185.1	PRJNA218442	SAMN02350621	Scaffold
GCA_000549205.1	PRJNA218443	SAMN02350622	Scaffold
GCA_000549225.1	PRJNA218444	SAMN02350623	Scaffold
GCA_000549245.1	PRJNA218445	SAMN02350624	Scaffold
GCA_000549265.1	PRJNA218446	SAMN02350625	Scaffold
GCA_000549285.1	PRJNA218447	SAMN02350626	Scaffold
GCA_000549305.1	PRJNA218448	SAMN02350627	Scaffold
GCA_000549345.1	PRJNA218450	SAMN02350629	Scaffold
GCA_000549365.1	PRJNA218452	SAMN02350631	Scaffold
GCA_000549405.1	PRJNA218454	SAMN02350633	Scaffold
GCA_000549425.1	PRJNA218455	SAMN02350634	Scaffold
GCA_000549445.1	PRJNA218457	SAMN02350636	Scaffold
GCA_000549485.1	PRJNA221386	SAMN02363979	Scaffold
GCA_000549505.1	PRJNA221387	SAMN02363980	Scaffold
GCA_000549525.1	PRJNA221389	SAMN02363982	Scaffold
GCA_000549565.1	PRJNA221391	SAMN02363984	Scaffold
GCA_000549585.1	PRJNA221392	SAMN02363985	Scaffold
GCA_000549625.1	PRJNA221394	SAMN02363987	Scaffold
GCA_000549665.1	PRJNA221396	SAMN02363989	Scaffold
GCA_000549685.1	PRJNA221397	SAMN02363990	Scaffold
GCA_000549705.1	PRJNA221398	SAMN02363991	Scaffold
GCA_000549745.1	PRJNA221402	SAMN02363995	Scaffold
GCA_000549765.1	PRJNA221404	SAMN02363997	Scaffold
GCA_000549785.1	PRJNA221405	SAMN02363998	Scaffold
GCA_000549825.1	PRJNA221408	SAMN02364001	Scaffold
GCA_000549845.1	PRJNA221409	SAMN02364002	Scaffold
GCA_000549865.1	PRJNA221412	SAMN02364005	Scaffold
GCA_000549885.1	PRJNA221413	SAMN02364006	Scaffold
GCA_000549905.1	PRJNA221414	SAMN02364007	Scaffold
GCA_000549945.1	PRJNA221419	SAMN02364012	Scaffold
GCA_000549965.1	PRJNA221420	SAMN02364013	Scaffold
GCA_000549985.1	PRJNA221421	SAMN02364014	Scaffold
GCA_000550005.1	PRJNA221423	SAMN02364016	Scaffold
GCA_000550025.1	PRJNA221425	SAMN02364018	Scaffold
GCA_000550045.1	PRJNA221426	SAMN02364019	Scaffold
GCA_000550065.1	PRJNA221429	SAMN02364022	Scaffold
GCA_000550105.1	PRJNA221433	SAMN02364026	Scaffold
GCA_000550125.1	PRJNA221434	SAMN02364027	Scaffold
GCA_000550145.1	PRJNA221435	SAMN02364028	Scaffold
GCA_000550165.1	PRJNA221436	SAMN02364029	Scaffold
GCA_000550185.1	PRJNA221437	SAMN02364030	Scaffold
GCA_000550225.1	PRJNA221440	SAMN02364033	Scaffold
GCA_000550245.1	PRJNA221441	SAMN02364034	Scaffold
GCA_000550265.1	PRJNA221442	SAMN02364035	Scaffold
GCA_000550285.1	PRJNA221443	SAMN02364036	Scaffold
GCA_000550305.1	PRJNA221444	SAMN02364037	Scaffold
GCA_000550325.1	PRJNA221445	SAMN02364038	Scaffold
GCA_000550345.1	PRJNA221446	SAMN02364039	Scaffold
GCA_000550365.1	PRJNA221448	SAMN02364041	Scaffold
GCA_000550385.1	PRJNA221449	SAMN02364042	Scaffold
GCA_000550405.1	PRJNA221450	SAMN02364043	Scaffold
GCA_000550425.1	PRJNA221452	SAMN02364045	Scaffold
GCA_000550445.1	PRJNA221453	SAMN02364046	Scaffold
GCA_000550465.1	PRJNA221454	SAMN02364047	Scaffold
GCA_000550505.1	PRJNA221456	SAMN02364049	Scaffold
GCA_000550525.1	PRJNA221457	SAMN02364050	Scaffold
GCA_000550545.1	PRJNA221459	SAMN02364052	Scaffold
GCA_000550565.1	PRJNA221461	SAMN02364054	Scaffold
GCA_000550585.1	PRJNA221462	SAMN02364055	Scaffold
GCA_000550605.1	PRJNA221464	SAMN02364057	Scaffold
GCA_000550625.1	PRJNA221469	SAMN02364062	Scaffold
GCA_000550645.1	PRJNA221470	SAMN02364063	Scaffold
GCA_000550665.1	PRJNA221471	SAMN02364064	Scaffold
GCA_000550685.1	PRJNA221472	SAMN02364065	Scaffold
GCA_000550705.1	PRJNA221475	SAMN02364068	Scaffold
GCA_000550725.1	PRJNA221477	SAMN02364070	Scaffold
GCA_000550845.1	PRJNA216155	SAMN02325110	Scaffold
GCA_000550865.1	PRJNA216156	SAMN02325111	Scaffold
GCA_000550985.1	PRJNA216162	SAMN02325117	Scaffold
GCA_000551045.1	PRJNA216165	SAMN02325120	Scaffold
GCA_000551065.1	PRJNA216166	SAMN02325121	Scaffold
GCA_000551105.1	PRJNA216169	SAMN02325124	Scaffold
GCA_000551125.1	PRJNA216170	SAMN02325125	Scaffold
GCA_000551145.1	PRJNA216171	SAMN02325126	Scaffold
GCA_000551245.1	PRJNA216176	SAMN02325131	Scaffold
GCA_000551265.1	PRJNA216177	SAMN02325132	Scaffold
GCA_000551365.1	PRJNA216183	SAMN02325138	Scaffold
GCA_000551445.1	PRJNA216187	SAMN02325142	Scaffold
GCA_000551485.1	PRJNA216189	SAMN02325144	Scaffold
GCA_000551525.1	PRJNA216192	SAMN02325147	Scaffold
GCA_000551545.1	PRJNA216193	SAMN02325148	Scaffold
GCA_000551565.1	PRJNA216195	SAMN02325150	Scaffold
GCA_000551585.1	PRJNA216196	SAMN02325151	Scaffold
GCA_000551605.1	PRJNA216197	SAMN02325152	Scaffold
GCA_000551625.1	PRJNA216199	SAMN02325154	Scaffold
GCA_000551645.1	PRJNA216200	SAMN02325155	Scaffold
GCA_000551665.1	PRJNA216201	SAMN02325156	Scaffold
GCA_000551685.1	PRJNA216204	SAMN02325159	Scaffold
GCA_000551725.1	PRJNA216206	SAMN02325161	Scaffold
GCA_000551745.1	PRJNA216208	SAMN02325163	Scaffold
GCA_000551765.1	PRJNA216209	SAMN02325164	Scaffold
GCA_000551785.1	PRJNA216210	SAMN02325165	Scaffold
GCA_000551825.1	PRJNA216212	SAMN02325167	Scaffold
GCA_000551885.1	PRJNA216215	SAMN02325170	Scaffold
GCA_000551905.1	PRJNA216217	SAMN02325172	Scaffold
GCA_000551965.1	PRJNA216220	SAMN02325175	Scaffold
GCA_000551985.1	PRJNA216221	SAMN02325176	Scaffold
GCA_000552005.1	PRJNA216222	SAMN02325177	Scaffold
GCA_000552025.1	PRJNA216223	SAMN02325178	Scaffold
GCA_000552045.1	PRJNA216224	SAMN02325179	Scaffold
GCA_000552105.1	PRJNA216227	SAMN02325182	Scaffold
GCA_000552205.1	PRJNA216232	SAMN02325187	Scaffold
GCA_000552245.1	PRJNA216234	SAMN02325189	Scaffold
GCA_000552265.1	PRJNA216236	SAMN02325191	Scaffold
GCA_000552285.1	PRJNA216237	SAMN02325192	Scaffold
GCA_000552305.1	PRJNA216238	SAMN02325193	Scaffold
GCA_000552325.1	PRJNA216239	SAMN02325194	Scaffold
GCA_000552345.1	PRJNA216240	SAMN02325195	Scaffold
GCA_000552365.1	PRJNA216241	SAMN02325196	Scaffold
GCA_000552385.1	PRJNA216242	SAMN02325197	Scaffold
GCA_000552425.1	PRJNA216244	SAMN02325199	Scaffold
GCA_000552535.1	PRJNA216250	SAMN02325205	Scaffold
GCA_000552565.1	PRJNA216252	SAMN02325207	Scaffold
GCA_000552605.1	PRJNA216254	SAMN02325209	Scaffold
GCA_000552645.1	PRJNA216256	SAMN02325211	Scaffold
GCA_000552665.1	PRJNA216257	SAMN02325212	Scaffold
GCA_000552685.1	PRJNA216258	SAMN02325213	Scaffold
GCA_000552705.1	PRJNA216259	SAMN02325214	Scaffold
GCA_000552725.1	PRJNA216260	SAMN02325215	Scaffold
GCA_000552765.1	PRJNA216262	SAMN02325217	Scaffold
GCA_000552785.1	PRJNA216263	SAMN02325218	Scaffold
GCA_000552805.1	PRJNA216264	SAMN02325219	Scaffold
GCA_000552825.1	PRJNA216265	SAMN02325220	Scaffold
GCA_000552845.1	PRJNA216266	SAMN02325221	Scaffold
GCA_000552865.1	PRJNA216267	SAMN02325222	Scaffold
GCA_000552905.1	PRJNA216270	SAMN02325225	Scaffold
GCA_000552925.1	PRJNA216271	SAMN02325226	Scaffold
GCA_000552945.1	PRJNA216272	SAMN02325227	Scaffold
GCA_000552965.1	PRJNA216273	SAMN02325228	Scaffold
GCA_000553045.1	PRJNA216277	SAMN02325232	Scaffold
GCA_000553105.1	PRJNA216280	SAMN02325235	Scaffold
GCA_000553125.1	PRJNA216281	SAMN02325236	Scaffold
GCA_000553145.1	PRJNA216282	SAMN02325237	Scaffold
GCA_000553225.1	PRJNA216287	SAMN02325242	Scaffold
GCA_000553245.1	PRJNA216288	SAMN02325243	Scaffold
GCA_000553285.1	PRJNA216290	SAMN02325245	Scaffold
GCA_000553345.1	PRJNA216293	SAMN02325248	Scaffold
GCA_000553385.1	PRJNA216295	SAMN02325250	Scaffold
GCA_000553425.1	PRJNA216297	SAMN02325252	Scaffold
GCA_000553445.1	PRJNA216298	SAMN02325253	Scaffold
GCA_000553465.1	PRJNA216299	SAMN02325254	Scaffold
GCA_000553485.1	PRJNA216300	SAMN02325255	Scaffold
GCA_000553505.1	PRJNA216301	SAMN02325256	Scaffold
GCA_000553525.1	PRJNA216302	SAMN02325257	Scaffold
GCA_000553545.1	PRJNA216303	SAMN02325258	Scaffold
GCA_000553575.1	PRJNA216305	SAMN02325260	Scaffold
GCA_000553595.1	PRJNA216306	SAMN02325261	Scaffold
GCA_000553615.1	PRJNA216307	SAMN02325262	Scaffold
GCA_000553635.1	PRJNA216308	SAMN02325263	Scaffold
GCA_000553655.1	PRJNA216309	SAMN02325264	Scaffold
GCA_000553675.1	PRJNA216310	SAMN02325265	Scaffold
GCA_000553695.1	PRJNA216311	SAMN02325266	Scaffold
GCA_000553715.1	PRJNA216312	SAMN02325267	Scaffold
GCA_000553755.1	PRJNA216314	SAMN02325269	Scaffold
GCA_000553775.1	PRJNA216315	SAMN02325270	Scaffold
GCA_000553795.1	PRJNA216316	SAMN02325271	Scaffold
GCA_000553815.1	PRJNA216317	SAMN02325272	Scaffold
GCA_000553835.1	PRJNA216318	SAMN02325273	Scaffold
GCA_000553925.1	PRJNA216336	SAMN02325291	Scaffold
GCA_000553945.1	PRJNA216337	SAMN02325292	Scaffold
GCA_000553965.1	PRJNA216338	SAMN02325293	Scaffold
GCA_000553985.1	PRJNA216340	SAMN02325295	Scaffold
GCA_000554065.1	PRJNA216346	SAMN02325301	Scaffold
GCA_000554085.1	PRJNA216347	SAMN02325302	Scaffold
GCA_000554105.1	PRJNA216348	SAMN02325303	Scaffold
GCA_000554125.1	PRJNA216349	SAMN02325304	Scaffold
GCA_000554145.1	PRJNA216351	SAMN02325306	Scaffold
GCA_000554165.1	PRJNA216352	SAMN02325307	Scaffold
GCA_000554185.1	PRJNA216353	SAMN02325308	Scaffold
GCA_000554225.1	PRJNA216355	SAMN02325310	Scaffold
GCA_000554245.1	PRJNA216356	SAMN02325311	Scaffold
GCA_000554265.1	PRJNA216357	SAMN02325312	Scaffold
GCA_000554305.1	PRJNA216360	SAMN02325315	Scaffold
GCA_000554325.1	PRJNA216361	SAMN02325316	Scaffold
GCA_000554345.1	PRJNA216362	SAMN02325317	Scaffold
GCA_000554365.1	PRJNA216363	SAMN02325318	Scaffold
GCA_000554425.1	PRJNA216367	SAMN02325322	Scaffold
GCA_000554465.1	PRJNA216369	SAMN02325324	Scaffold
GCA_000554485.1	PRJNA216371	SAMN02325326	Scaffold
GCA_000554505.1	PRJNA216372	SAMN02325327	Scaffold
GCA_000554525.1	PRJNA216374	SAMN02325328	Scaffold
GCA_000554565.1	PRJNA216376	SAMN02325330	Scaffold
GCA_000554585.1	PRJNA216377	SAMN02325331	Scaffold
GCA_000554605.1	PRJNA216379	SAMN02325333	Scaffold
GCA_000554625.1	PRJNA216380	SAMN02325334	Scaffold
GCA_000554645.1	PRJNA216381	SAMN02325335	Scaffold
GCA_000554685.1	PRJNA216383	SAMN02325337	Scaffold
GCA_000554745.1	PRJNA216387	SAMN02325341	Scaffold
GCA_000554825.1	PRJNA216391	SAMN02325345	Scaffold
GCA_000554845.1	PRJNA216392	SAMN02325346	Scaffold
GCA_000554905.1	PRJNA216395	SAMN02325349	Scaffold
GCA_000554925.1	PRJNA216396	SAMN02325350	Scaffold
GCA_000554945.1	PRJNA216397	SAMN02325351	Scaffold
GCA_000554965.1	PRJNA216398	SAMN02325352	Scaffold
GCA_000554985.1	PRJNA216399	SAMN02325353	Scaffold
GCA_000555005.1	PRJNA216400	SAMN02325354	Scaffold
GCA_000555025.1	PRJNA216401	SAMN02325355	Scaffold
GCA_000555045.1	PRJNA216402	SAMN02325356	Scaffold
GCA_000555105.1	PRJNA216406	SAMN02325360	Scaffold
GCA_000555125.1	PRJNA216407	SAMN02325361	Scaffold
GCA_000555225.1	PRJNA216414	SAMN02325368	Scaffold
GCA_000555245.1	PRJNA216415	SAMN02325369	Scaffold
GCA_000555305.1	PRJNA216419	SAMN02325373	Scaffold
GCA_000555325.1	PRJNA216420	SAMN02325374	Scaffold
GCA_000555345.1	PRJNA216421	SAMN02325375	Scaffold
GCA_000555365.1	PRJNA216422	SAMN02325376	Scaffold
GCA_000555385.1	PRJNA216423	SAMN02325377	Scaffold
GCA_000555405.1	PRJNA216424	SAMN02325378	Scaffold
GCA_000555465.1	PRJNA216427	SAMN02325381	Scaffold
GCA_000555505.1	PRJNA216430	SAMN02325384	Scaffold
GCA_000555525.1	PRJNA216433	SAMN02325387	Scaffold
GCA_000555545.1	PRJNA216434	SAMN02325388	Scaffold
GCA_000555565.1	PRJNA216435	SAMN02325389	Scaffold
GCA_000555585.1	PRJNA216436	SAMN02325390	Scaffold
GCA_000555625.1	PRJNA216438	SAMN02325392	Scaffold
GCA_000555665.1	PRJNA216440	SAMN02325394	Scaffold
GCA_000555705.1	PRJNA216443	SAMN02325397	Scaffold
GCA_000555725.1	PRJNA216444	SAMN02325398	Scaffold
GCA_000555745.1	PRJNA216445	SAMN02325399	Scaffold
GCA_000555765.1	PRJNA216446	SAMN02325400	Scaffold
GCA_000555805.1	PRJNA216448	SAMN02325402	Scaffold
GCA_000555825.1	PRJNA216449	SAMN02325403	Scaffold
GCA_000555865.1	PRJNA216451	SAMN02325405	Scaffold
GCA_000555885.1	PRJNA216452	SAMN02325406	Scaffold
GCA_000555925.1	PRJNA216454	SAMN02325408	Scaffold
GCA_000555945.1	PRJNA216456	SAMN02325410	Scaffold
GCA_000555965.1	PRJNA216457	SAMN02325411	Scaffold
GCA_000555985.1	PRJNA216458	SAMN02325412	Scaffold
GCA_000556005.1	PRJNA216460	SAMN02325414	Scaffold
GCA_000556065.1	PRJNA216463	SAMN02325417	Scaffold
GCA_000556105.1	PRJNA216465	SAMN02325419	Scaffold
GCA_000556145.1	PRJNA216468	SAMN02325422	Scaffold
GCA_000556165.1	PRJNA216469	SAMN02325423	Scaffold
GCA_000556205.1	PRJNA216471	SAMN02325425	Scaffold
GCA_000556305.1	PRJNA216476	SAMN02325430	Scaffold
GCA_000556325.1	PRJNA216478	SAMN02325432	Scaffold
GCA_000556365.1	PRJNA216480	SAMN02325434	Scaffold
GCA_000556405.1	PRJNA216482	SAMN02325436	Scaffold
GCA_000556445.1	PRJNA216484	SAMN02325438	Scaffold
GCA_000556485.1	PRJNA216486	SAMN02325440	Scaffold
GCA_000556505.1	PRJNA216487	SAMN02325441	Scaffold
GCA_000556545.1	PRJNA216489	SAMN02325443	Scaffold
GCA_000556565.1	PRJNA216490	SAMN02325444	Scaffold
GCA_000556585.1	PRJNA216491	SAMN02325445	Scaffold
GCA_000556605.1	PRJNA216492	SAMN02325446	Scaffold
GCA_000556625.1	PRJNA216493	SAMN02325447	Scaffold
GCA_000556665.1	PRJNA216496	SAMN02325450	Scaffold
GCA_000556685.1	PRJNA216497	SAMN02325451	Scaffold
GCA_000556705.1	PRJNA216499	SAMN02325453	Scaffold
GCA_000556725.1	PRJNA216501	SAMN02325455	Scaffold
GCA_000556785.1	PRJNA216505	SAMN02325459	Scaffold
GCA_000556865.1	PRJNA216510	SAMN02325463	Scaffold
GCA_000556945.1	PRJNA216514	SAMN02325467	Scaffold
GCA_000556965.1	PRJNA216515	SAMN02325468	Scaffold
GCA_000556985.1	PRJNA216516	SAMN02325469	Scaffold
GCA_000557005.1	PRJNA216517	SAMN02325470	Scaffold
GCA_000557025.1	PRJNA216518	SAMN02325471	Scaffold
GCA_000557065.1	PRJNA216520	SAMN02325473	Scaffold
GCA_000557085.1	PRJNA216521	SAMN02325474	Scaffold
GCA_000557105.1	PRJNA216522	SAMN02325475	Scaffold
GCA_000557125.1	PRJNA216523	SAMN02325476	Scaffold
GCA_000557185.1	PRJNA216527	SAMN02325480	Scaffold
GCA_000557225.1	PRJNA216529	SAMN02325482	Scaffold
GCA_000557245.1	PRJNA216530	SAMN02325483	Scaffold
GCA_000557265.1	PRJNA216531	SAMN02325484	Scaffold
GCA_000557285.1	PRJNA216532	SAMN02325485	Scaffold
GCA_000557345.1	PRJNA216535	SAMN02325488	Scaffold
GCA_000557405.1	PRJNA216538	SAMN02325491	Scaffold
GCA_000557425.1	PRJNA216539	SAMN02325492	Scaffold
GCA_000557465.1	PRJNA216541	SAMN02325494	Scaffold
GCA_000557545.1	PRJNA216546	SAMN02325499	Scaffold
GCA_000557605.1	PRJNA216549	SAMN02325502	Scaffold
GCA_000557625.1	PRJNA216550	SAMN02325503	Scaffold
GCA_000557705.1	PRJNA216554	SAMN02325507	Scaffold
GCA_000557725.1	PRJNA216555	SAMN02325508	Scaffold
GCA_000557745.1	PRJNA216556	SAMN02325509	Scaffold
GCA_000557785.1	PRJNA216558	SAMN02325511	Scaffold
GCA_000557805.1	PRJNA216559	SAMN02325512	Scaffold
GCA_000557825.1	PRJNA216560	SAMN02325513	Scaffold
GCA_000557865.1	PRJNA216562	SAMN02325515	Scaffold
GCA_000557925.1	PRJNA216565	SAMN02325518	Scaffold
GCA_000557945.1	PRJNA216566	SAMN02325519	Scaffold
GCA_000557985.1	PRJNA216569	SAMN02325522	Scaffold
GCA_000558005.1	PRJNA216570	SAMN02325523	Scaffold
GCA_000558045.1	PRJNA216572	SAMN02325525	Scaffold
GCA_000558085.1	PRJNA216574	SAMN02325527	Scaffold
GCA_000558105.1	PRJNA216575	SAMN02325528	Scaffold
GCA_000558125.1	PRJNA216576	SAMN02325529	Scaffold
GCA_000558165.1	PRJNA216578	SAMN02325531	Scaffold
GCA_000558265.1	PRJNA216583	SAMN02325536	Scaffold
GCA_000558285.1	PRJNA216584	SAMN02325537	Scaffold
GCA_000558305.1	PRJNA216585	SAMN02325538	Scaffold
GCA_000558325.1	PRJNA216586	SAMN02325539	Scaffold
GCA_000558365.1	PRJNA216304	SAMN02325259	Scaffold
GCA_000558385.1	PRJNA216320	SAMN02325275	Scaffold
GCA_000558425.1	PRJNA216322	SAMN02325277	Scaffold
GCA_000558465.1	PRJNA216324	SAMN02325279	Scaffold
GCA_000558485.1	PRJNA216325	SAMN02325280	Scaffold
GCA_000558525.1	PRJNA216328	SAMN02325283	Scaffold
GCA_000558545.1	PRJNA216329	SAMN02325284	Scaffold
GCA_000558565.1	PRJNA216330	SAMN02325285	Scaffold
GCA_000558585.1	PRJNA216331	SAMN02325286	Scaffold
GCA_000558605.1	PRJNA216333	SAMN02325288	Scaffold
GCA_000558625.1	PRJNA216334	SAMN02325289	Scaffold
GCA_000558645.1	PRJNA223919	SAMN02381660	Scaffold
GCA_000558665.1	PRJNA223920	SAMN02381661	Scaffold
GCA_000558685.1	PRJNA223921	SAMN02381662	Scaffold
GCA_000558705.1	PRJNA223923	SAMN02381664	Scaffold
GCA_000558725.1	PRJNA223924	SAMN02381665	Scaffold
GCA_000558745.1	PRJNA223925	SAMN02381666	Scaffold
GCA_000558765.1	PRJNA223926	SAMN02381667	Scaffold
GCA_000558785.1	PRJNA223927	SAMN02381668	Scaffold
GCA_000558805.1	PRJNA223929	SAMN02381670	Scaffold
GCA_000558825.1	PRJNA223930	SAMN02381671	Scaffold
GCA_000558845.1	PRJNA223931	SAMN02381672	Scaffold
GCA_000558865.1	PRJNA224032	SAMN02381771	Scaffold
GCA_000559165.1	PRJNA224314	SAMN02383604	Scaffold
GCA_000559185.1	PRJNA224315	SAMN02383605	Scaffold
GCA_000559205.1	PRJNA224316	SAMN02383606	Scaffold
GCA_000559245.1	PRJNA224318	SAMN02383608	Scaffold
GCA_000559265.1	PRJNA224319	SAMN02383609	Scaffold
GCA_000559285.1	PRJNA224320	SAMN02383610	Scaffold
GCA_000559305.1	PRJNA224321	SAMN02383611	Scaffold
GCA_000559325.1	PRJNA224322	SAMN02383612	Scaffold
GCA_000559345.1	PRJNA224323	SAMN02383613	Scaffold
GCA_000559365.1	PRJNA224325	SAMN02383615	Scaffold
GCA_000559385.1	PRJNA224326	SAMN02383616	Scaffold
GCA_000559425.1	PRJNA224329	SAMN02383619	Scaffold
GCA_000559465.1	PRJNA224333	SAMN02383623	Scaffold
GCA_000559485.1	PRJNA224334	SAMN02383624	Scaffold
GCA_000559505.1	PRJNA224335	SAMN02383625	Scaffold
GCA_000559525.1	PRJNA224336	SAMN02383626	Scaffold
GCA_000559545.1	PRJNA224338	SAMN02383628	Scaffold
GCA_000559565.1	PRJNA224339	SAMN02383629	Scaffold
GCA_000559585.1	PRJNA224340	SAMN02383630	Scaffold
GCA_000559605.1	PRJNA224341	SAMN02383631	Scaffold
GCA_000559625.1	PRJNA224342	SAMN02383632	Scaffold
GCA_000559645.1	PRJNA224343	SAMN02383633	Scaffold
GCA_000559665.1	PRJNA224344	SAMN02383634	Scaffold
GCA_000559685.1	PRJNA224345	SAMN02383635	Scaffold
GCA_000559705.1	PRJNA224346	SAMN02383636	Scaffold
GCA_000559725.1	PRJNA224347	SAMN02383637	Scaffold
GCA_000559765.1	PRJNA224350	SAMN02383640	Scaffold
GCA_000559805.1	PRJNA224353	SAMN02383643	Scaffold
GCA_000559865.1	PRJNA224356	SAMN02383646	Scaffold
GCA_000559945.1	PRJNA224361	SAMN02383651	Scaffold
GCA_000559965.1	PRJNA224362	SAMN02383652	Scaffold
GCA_000559985.1	PRJNA224363	SAMN02383653	Scaffold
GCA_000560005.1	PRJNA224364	SAMN02383654	Scaffold
GCA_000560025.1	PRJNA224365	SAMN02383655	Scaffold
GCA_000560065.1	PRJNA224367	SAMN02383657	Scaffold
GCA_000560085.1	PRJNA224368	SAMN02383658	Scaffold
GCA_000560105.1	PRJNA224370	SAMN02383660	Scaffold
GCA_000560125.1	PRJNA224371	SAMN02383661	Scaffold
GCA_000560145.1	PRJNA224374	SAMN02383663	Scaffold
GCA_000560165.1	PRJNA224375	SAMN02383664	Scaffold
GCA_000560185.1	PRJNA224376	SAMN02383665	Scaffold
GCA_000560225.1	PRJNA224378	SAMN02383667	Scaffold
GCA_000560245.1	PRJNA224379	SAMN02383668	Scaffold
GCA_000560265.1	PRJNA224381	SAMN02383670	Scaffold
GCA_000560285.1	PRJNA224382	SAMN02383671	Scaffold
GCA_000560305.1	PRJNA224383	SAMN02383672	Scaffold
GCA_000560325.1	PRJNA224384	SAMN02383673	Scaffold
GCA_000560345.1	PRJNA224385	SAMN02383674	Scaffold
GCA_000560365.1	PRJNA224386	SAMN02383675	Scaffold
GCA_000560385.1	PRJNA224387	SAMN02383676	Scaffold
GCA_000560405.1	PRJNA224388	SAMN02383677	Scaffold
GCA_000560425.1	PRJNA224389	SAMN02383678	Scaffold
GCA_000560445.1	PRJNA224390	SAMN02383679	Scaffold
GCA_000560465.1	PRJNA224392	SAMN02383681	Scaffold
GCA_000560485.1	PRJNA224393	SAMN02383682	Scaffold
GCA_000560505.1	PRJNA224394	SAMN02383683	Scaffold
GCA_000560565.1	PRJNA224397	SAMN02383686	Scaffold
GCA_000560585.1	PRJNA224398	SAMN02383687	Scaffold
GCA_000560605.1	PRJNA224399	SAMN02383688	Scaffold
GCA_000560625.1	PRJNA224400	SAMN02383689	Scaffold
GCA_000560645.1	PRJNA224401	SAMN02383690	Scaffold
GCA_000560665.1	PRJNA224403	SAMN02383692	Scaffold
GCA_000560685.1	PRJNA224404	SAMN02383693	Scaffold
GCA_000560705.1	PRJNA224405	SAMN02383694	Scaffold
GCA_000560725.1	PRJNA224406	SAMN02383695	Scaffold
GCA_000560745.1	PRJNA224408	SAMN02383697	Scaffold
GCA_000560885.1	PRJNA224417	SAMN02383706	Scaffold
GCA_000560905.1	PRJNA224418	SAMN02383707	Scaffold
GCA_000560925.1	PRJNA224419	SAMN02383708	Scaffold
GCA_000560965.1	PRJNA224421	SAMN02383710	Scaffold
GCA_000560985.1	PRJNA224422	SAMN02383711	Scaffold
GCA_000561025.1	PRJNA224424	SAMN02383713	Scaffold
GCA_000561045.1	PRJNA224425	SAMN02383714	Scaffold
GCA_000561065.1	PRJNA224426	SAMN02383715	Scaffold
GCA_000561085.1	PRJNA224427	SAMN02383716	Scaffold
GCA_000561105.1	PRJNA224428	SAMN02383717	Scaffold
GCA_000561125.1	PRJNA224429	SAMN02383718	Scaffold
GCA_000561145.1	PRJNA224430	SAMN02383719	Scaffold
GCA_000561165.1	PRJNA224431	SAMN02383720	Scaffold
GCA_000561185.1	PRJNA224432	SAMN02383721	Scaffold
GCA_000561205.1	PRJNA224433	SAMN02383722	Scaffold
GCA_000561225.1	PRJNA224434	SAMN02383723	Scaffold
GCA_000561245.1	PRJNA224436	SAMN02383725	Scaffold
GCA_000561265.1	PRJNA224437	SAMN02383726	Scaffold
GCA_000561305.1	PRJNA224439	SAMN02383728	Scaffold
GCA_000561345.1	PRJNA224441	SAMN02383730	Scaffold
GCA_000561365.1	PRJNA224442	SAMN02383731	Scaffold
GCA_000561405.1	PRJNA224445	SAMN02383734	Scaffold
GCA_000561445.1	PRJNA224447	SAMN02383736	Scaffold
GCA_000561465.1	PRJNA224448	SAMN02383737	Scaffold
GCA_000561485.1	PRJNA224449	SAMN02383738	Scaffold
GCA_000561505.1	PRJNA224450	SAMN02383739	Scaffold
GCA_000561525.1	PRJNA224451	SAMN02383740	Scaffold
GCA_000561545.1	PRJNA224452	SAMN02383741	Scaffold
GCA_000561565.1	PRJNA224453	SAMN02383742	Scaffold
GCA_000561585.1	PRJNA224454	SAMN02383743	Scaffold
GCA_000561605.1	PRJNA224456	SAMN02383745	Scaffold
GCA_000561625.1	PRJNA224457	SAMN02383746	Scaffold
GCA_000561645.1	PRJNA224458	SAMN02383747	Scaffold
GCA_000561665.1	PRJNA224459	SAMN02383748	Scaffold
GCA_000561685.1	PRJNA224460	SAMN02383749	Scaffold
GCA_000561785.1	PRJNA224465	SAMN02383754	Scaffold
GCA_000561845.1	PRJNA224468	SAMN02383757	Scaffold
GCA_000561865.1	PRJNA224469	SAMN02383758	Scaffold
GCA_000561905.1	PRJNA224471	SAMN02383760	Scaffold
GCA_000561925.1	PRJNA224472	SAMN02383761	Scaffold
GCA_000561945.1	PRJNA224473	SAMN02383762	Scaffold
GCA_000561965.1	PRJNA224476	SAMN02383765	Scaffold
GCA_000561985.1	PRJNA224477	SAMN02383766	Scaffold
GCA_000562025.1	PRJNA224479	SAMN02383768	Scaffold
GCA_000562045.1	PRJNA224480	SAMN02383769	Scaffold
GCA_000562065.1	PRJNA224481	SAMN02383770	Scaffold
GCA_000562085.1	PRJNA224482	SAMN02383771	Scaffold
GCA_000562105.1	PRJNA224483	SAMN02383772	Scaffold
GCA_000562125.1	PRJNA224484	SAMN02383773	Scaffold
GCA_000562145.1	PRJNA224485	SAMN02383774	Scaffold
GCA_000562165.1	PRJNA224486	SAMN02383775	Scaffold
GCA_000562185.1	PRJNA224487	SAMN02383776	Scaffold
GCA_000562205.1	PRJNA224488	SAMN02383777	Scaffold
GCA_000562245.1	PRJNA224491	SAMN02383780	Scaffold
GCA_000562285.1	PRJNA224493	SAMN02383782	Scaffold
GCA_000562325.1	PRJNA224496	SAMN02383785	Scaffold
GCA_000562345.1	PRJNA224497	SAMN02383786	Scaffold
GCA_000562365.1	PRJNA224498	SAMN02383787	Scaffold
GCA_000562405.1	PRJNA224500	SAMN02383789	Scaffold
GCA_000562425.1	PRJNA224501	SAMN02383790	Scaffold
GCA_000562445.1	PRJNA224502	SAMN02383791	Scaffold
GCA_000562465.1	PRJNA224503	SAMN02383792	Scaffold
GCA_000562505.1	PRJNA224506	SAMN02383795	Scaffold
GCA_000562525.1	PRJNA224507	SAMN02383796	Scaffold
GCA_000562545.1	PRJNA224510	SAMN02383799	Scaffold
GCA_000562585.1	PRJNA224513	SAMN02383802	Scaffold
GCA_000562615.1	PRJNA224516	SAMN02383805	Scaffold
GCA_000562635.1	PRJNA224517	SAMN02383806	Scaffold
GCA_000562655.1	PRJNA224518	SAMN02383807	Scaffold
GCA_000562675.1	PRJNA224522	SAMN02383811	Scaffold
GCA_000562695.1	PRJNA224523	SAMN02383812	Scaffold
GCA_000562715.1	PRJNA224524	SAMN02383813	Scaffold
GCA_000562735.1	PRJNA224525	SAMN02383814	Scaffold
GCA_000562775.1	PRJNA224533	SAMN02383822	Scaffold
GCA_000562795.1	PRJNA224534	SAMN02383823	Scaffold
GCA_000562815.1	PRJNA224536	SAMN02383825	Scaffold
GCA_000562835.1	PRJNA224537	SAMN02383826	Scaffold
GCA_000562855.1	PRJNA224538	SAMN02383827	Scaffold
GCA_000562875.1	PRJNA224539	SAMN02383828	Scaffold
GCA_000562895.1	PRJNA224542	SAMN02383831	Scaffold
GCA_000562915.1	PRJNA224543	SAMN02383832	Scaffold
GCA_000562935.1	PRJNA224544	SAMN02383833	Scaffold
GCA_000562955.1	PRJNA224545	SAMN02383834	Scaffold
GCA_000562975.1	PRJNA224546	SAMN02383835	Scaffold
GCA_000562995.1	PRJNA224590	SAMN02384056	Scaffold
GCA_000563015.1	PRJNA224591	SAMN02384057	Scaffold
GCA_000563035.1	PRJNA224592	SAMN02384058	Scaffold
GCA_000563055.1	PRJNA224593	SAMN02384059	Scaffold
GCA_000563075.1	PRJNA224594	SAMN02384060	Scaffold
GCA_000563095.1	PRJNA224595	SAMN02384061	Scaffold
GCA_000563115.1	PRJNA224596	SAMN02384062	Scaffold
GCA_000563135.1	PRJNA224597	SAMN02384063	Scaffold
GCA_000563155.1	PRJNA224598	SAMN02384064	Scaffold
GCA_000563175.1	PRJNA224599	SAMN02384065	Scaffold
GCA_000563195.1	PRJNA224600	SAMN02384066	Scaffold
GCA_000563215.1	PRJNA224601	SAMN02384067	Scaffold
GCA_000563255.1	PRJNA224603	SAMN02384069	Scaffold
GCA_000563275.1	PRJNA224604	SAMN02384070	Scaffold
GCA_000563335.1	PRJNA224607	SAMN02384073	Scaffold
GCA_000563355.1	PRJNA224608	SAMN02384074	Scaffold
GCA_000563375.1	PRJNA224610	SAMN02384075	Scaffold
GCA_000563415.1	PRJNA224613	SAMN02384078	Scaffold
GCA_000563435.1	PRJNA224614	SAMN02384079	Scaffold
GCA_000563515.1	PRJNA224618	SAMN02384083	Scaffold
GCA_000563535.1	PRJNA224619	SAMN02384084	Scaffold
GCA_000563555.1	PRJNA224620	SAMN02384085	Scaffold
GCA_000563595.1	PRJNA224622	SAMN02384087	Scaffold
GCA_000563675.1	PRJNA224626	SAMN02384091	Scaffold
GCA_000563695.1	PRJNA224627	SAMN02384092	Scaffold
GCA_000563715.1	PRJNA224628	SAMN02384093	Scaffold
GCA_000563735.1	PRJNA224629	SAMN02384094	Scaffold
GCA_000563775.1	PRJNA224632	SAMN02384097	Scaffold
GCA_000563795.1	PRJNA224633	SAMN02384098	Scaffold
GCA_000563835.1	PRJNA224635	SAMN02384100	Scaffold
GCA_000563855.1	PRJNA224636	SAMN02384101	Scaffold
GCA_000563895.1	PRJNA224638	SAMN02384103	Scaffold
GCA_000563915.1	PRJNA224639	SAMN02384104	Scaffold
GCA_000563935.1	PRJNA224641	SAMN02384106	Scaffold
GCA_000563955.1	PRJNA224642	SAMN02384107	Scaffold
GCA_000563975.1	PRJNA224643	SAMN02384108	Scaffold
GCA_000563995.1	PRJNA224644	SAMN02384109	Scaffold
GCA_000564015.1	PRJNA224645	SAMN02384110	Scaffold
GCA_000564035.1	PRJNA224646	SAMN02384111	Scaffold
GCA_000564055.1	PRJNA224647	SAMN02384112	Scaffold
GCA_000564075.1	PRJNA224648	SAMN02384113	Scaffold
GCA_000564095.1	PRJNA224649	SAMN02384114	Scaffold
GCA_000564115.1	PRJNA224650	SAMN02384115	Scaffold
GCA_000564135.1	PRJNA224651	SAMN02384116	Scaffold
GCA_000564155.1	PRJNA224652	SAMN02384117	Scaffold
GCA_000564195.1	PRJNA224654	SAMN02384119	Scaffold
GCA_000564215.1	PRJNA224655	SAMN02384120	Scaffold
GCA_000564235.1	PRJNA224656	SAMN02384121	Scaffold
GCA_000564255.1	PRJNA224657	SAMN02384122	Scaffold
GCA_000564275.1	PRJNA224658	SAMN02384123	Scaffold
GCA_000564315.1	PRJNA224660	SAMN02384125	Scaffold
GCA_000564335.1	PRJNA224661	SAMN02384126	Scaffold
GCA_000564385.1	PRJNA224663	SAMN02384128	Scaffold
GCA_000564405.1	PRJNA224664	SAMN02384129	Scaffold
GCA_000564425.1	PRJNA224665	SAMN02384130	Scaffold
GCA_000564445.1	PRJNA224666	SAMN02384131	Scaffold
GCA_000564465.1	PRJNA224667	SAMN02384132	Scaffold
GCA_000564505.1	PRJNA224669	SAMN02384134	Scaffold
GCA_000564565.1	PRJNA224672	SAMN02384137	Scaffold
GCA_000564585.1	PRJNA224673	SAMN02384138	Scaffold
GCA_000564605.1	PRJNA224674	SAMN02384139	Scaffold
GCA_000564665.1	PRJNA224677	SAMN02384142	Scaffold
GCA_000564685.1	PRJNA224679	SAMN02384144	Scaffold
GCA_000564755.1	PRJNA224682	SAMN02384147	Scaffold
GCA_000564775.1	PRJNA224683	SAMN02384148	Scaffold
GCA_000564795.1	PRJNA224684	SAMN02384149	Scaffold
GCA_000564815.1	PRJNA224685	SAMN02384150	Scaffold
GCA_000569135.1	PRJNA225229	SAMN02385551	Scaffold
GCA_000569155.1	PRJNA225228	SAMN02385550	Scaffold
GCA_000569195.1	PRJNA225223	SAMN02385545	Scaffold
GCA_000569235.1	PRJNA225221	SAMN02385543	Scaffold
GCA_000569255.1	PRJNA225220	SAMN02385542	Scaffold
GCA_000569275.1	PRJNA225219	SAMN02385541	Scaffold
GCA_000569295.1	PRJNA225218	SAMN02385540	Scaffold
GCA_000569335.1	PRJNA225214	SAMN02385536	Scaffold
GCA_000569355.1	PRJNA225213	SAMN02385535	Scaffold
GCA_000569375.1	PRJNA225212	SAMN02385534	Scaffold
GCA_000569395.1	PRJNA225210	SAMN02385532	Scaffold
GCA_000569415.1	PRJNA225209	SAMN02385531	Scaffold
GCA_000569455.1	PRJNA225205	SAMN02385527	Scaffold
GCA_000569475.1	PRJNA225204	SAMN02385526	Scaffold
GCA_000569515.1	PRJNA225201	SAMN02385523	Scaffold
GCA_000569535.1	PRJNA225200	SAMN02385522	Scaffold
GCA_000569555.1	PRJNA225199	SAMN02385521	Scaffold
GCA_000569575.1	PRJNA225198	SAMN02385520	Scaffold
GCA_000569595.1	PRJNA225197	SAMN02385519	Scaffold
GCA_000569615.1	PRJNA225196	SAMN02385518	Scaffold
GCA_000569635.1	PRJNA225195	SAMN02385517	Scaffold
GCA_000569655.1	PRJNA225193	SAMN02385515	Scaffold
GCA_000569675.1	PRJNA225192	SAMN02385514	Scaffold
GCA_000569695.1	PRJNA225191	SAMN02385513	Scaffold
GCA_000569715.1	PRJNA225190	SAMN02385512	Scaffold
GCA_000569735.1	PRJNA225189	SAMN02385511	Scaffold
GCA_000569755.1	PRJNA225188	SAMN02385510	Scaffold
GCA_000569775.1	PRJNA225186	SAMN02385508	Scaffold
GCA_000569795.1	PRJNA225185	SAMN02385507	Scaffold
GCA_000569815.1	PRJNA225184	SAMN02385506	Scaffold
GCA_000569835.1	PRJNA225183	SAMN02385505	Scaffold
GCA_000569855.1	PRJNA225182	SAMN02385504	Scaffold
GCA_000569875.1	PRJNA225181	SAMN02385503	Scaffold
GCA_000569895.1	PRJNA225180	SAMN02385502	Scaffold
GCA_000569915.1	PRJNA225178	SAMN02385500	Scaffold
GCA_000569935.1	PRJNA225176	SAMN02385498	Scaffold
GCA_000569955.1	PRJNA225175	SAMN02385497	Scaffold
GCA_000569975.1	PRJNA225173	SAMN02385495	Scaffold
GCA_000569995.1	PRJNA225172	SAMN02385494	Scaffold
GCA_000570035.1	PRJNA225169	SAMN02385491	Scaffold
GCA_000570055.1	PRJNA225168	SAMN02385490	Scaffold
GCA_000570075.1	PRJNA225167	SAMN02385489	Scaffold
GCA_000570095.1	PRJNA225163	SAMN02385485	Scaffold
GCA_000570135.1	PRJNA225158	SAMN02385480	Scaffold
GCA_000570155.1	PRJNA225157	SAMN02385479	Scaffold
GCA_000570175.1	PRJNA225156	SAMN02385478	Scaffold
GCA_000570195.1	PRJNA225155	SAMN02385477	Scaffold
GCA_000570215.1	PRJNA225154	SAMN02385476	Scaffold
GCA_000570235.1	PRJNA225150	SAMN02385472	Scaffold
GCA_000570255.1	PRJNA225142	SAMN02385464	Scaffold
GCA_000570275.1	PRJNA225141	SAMN02385463	Scaffold
GCA_000570315.1	PRJNA225139	SAMN02385461	Scaffold
GCA_000570335.1	PRJNA225138	SAMN02385460	Scaffold
GCA_000570355.1	PRJNA225137	SAMN02385459	Scaffold
GCA_000570395.1	PRJNA225134	SAMN02385456	Scaffold
GCA_000570435.1	PRJNA225128	SAMN02385450	Scaffold
GCA_000570455.1	PRJNA225126	SAMN02385448	Scaffold
GCA_000570495.1	PRJNA225124	SAMN02385446	Scaffold
GCA_000570515.1	PRJNA225123	SAMN02385445	Scaffold
GCA_000570535.1	PRJNA225121	SAMN02385443	Scaffold
GCA_000570555.1	PRJNA225120	SAMN02385442	Scaffold
GCA_000570575.1	PRJNA225119	SAMN02385441	Scaffold
GCA_000570595.1	PRJNA225118	SAMN02385440	Scaffold
GCA_000570615.1	PRJNA225117	SAMN02385439	Scaffold
GCA_000570655.1	PRJNA225114	SAMN02385436	Scaffold
GCA_000570675.1	PRJNA225113	SAMN02385435	Scaffold
GCA_000570695.1	PRJNA225112	SAMN02385434	Scaffold
GCA_000570735.1	PRJNA225109	SAMN02385431	Scaffold
GCA_000570755.1	PRJNA225108	SAMN02385430	Scaffold
GCA_000570775.1	PRJNA225107	SAMN02385429	Scaffold
GCA_000570795.1	PRJNA225106	SAMN02385428	Scaffold
GCA_000570815.1	PRJNA225105	SAMN02385427	Scaffold
GCA_000570835.1	PRJNA225104	SAMN02385426	Scaffold
GCA_000570855.1	PRJNA225103	SAMN02385425	Scaffold
GCA_000570895.1	PRJNA225100	SAMN02385423	Scaffold
GCA_000570915.1	PRJNA225098	SAMN02385421	Scaffold
GCA_000570955.1	PRJNA225095	SAMN02385419	Scaffold
GCA_000570975.1	PRJNA225094	SAMN02385418	Scaffold
GCA_000570995.1	PRJNA225093	SAMN02385417	Scaffold
GCA_000571015.1	PRJNA225092	SAMN02385416	Scaffold
GCA_000571035.1	PRJNA225091	SAMN02385415	Scaffold
GCA_000571055.1	PRJNA225090	SAMN02385414	Scaffold
GCA_000571075.1	PRJNA225088	SAMN02385412	Scaffold
GCA_000571095.1	PRJNA225086	SAMN02385410	Scaffold
GCA_000571115.1	PRJNA225085	SAMN02385409	Scaffold
GCA_000571135.1	PRJNA225084	SAMN02385408	Scaffold
GCA_000571155.1	PRJNA225082	SAMN02385406	Scaffold
GCA_000571175.1	PRJNA225081	SAMN02385405	Scaffold
GCA_000571195.1	PRJNA225080	SAMN02385404	Scaffold
GCA_000571215.1	PRJNA225079	SAMN02385403	Scaffold
GCA_000571235.1	PRJNA225078	SAMN02385402	Scaffold
GCA_000571255.1	PRJNA225077	SAMN02385401	Scaffold
GCA_000571275.1	PRJNA225076	SAMN02385400	Scaffold
GCA_000571295.1	PRJNA225075	SAMN02385399	Scaffold
GCA_000571315.1	PRJNA225074	SAMN02385398	Scaffold
GCA_000571395.1	PRJNA225067	SAMN02385391	Scaffold
GCA_000571435.1	PRJNA225065	SAMN02385389	Scaffold
GCA_000571455.1	PRJNA225064	SAMN02385388	Scaffold
GCA_000571475.1	PRJNA225063	SAMN02385387	Scaffold
GCA_000571495.1	PRJNA225062	SAMN02385386	Scaffold
GCA_000571515.1	PRJNA225061	SAMN02385385	Scaffold
GCA_000571535.1	PRJNA225060	SAMN02385384	Scaffold
GCA_000571555.1	PRJNA225059	SAMN02385383	Scaffold
GCA_000571575.1	PRJNA225058	SAMN02385382	Scaffold
GCA_000571595.1	PRJNA225057	SAMN02385381	Scaffold
GCA_000571615.1	PRJNA225056	SAMN02385380	Scaffold
GCA_000571635.1	PRJNA225054	SAMN02385378	Scaffold
GCA_000571655.1	PRJNA225053	SAMN02385377	Scaffold
GCA_000571675.1	PRJNA225052	SAMN02385376	Scaffold
GCA_000571715.1	PRJNA225050	SAMN02385374	Scaffold
GCA_000571735.1	PRJNA225049	SAMN02385373	Scaffold
GCA_000571755.1	PRJNA225047	SAMN02385371	Scaffold
GCA_000571775.1	PRJNA225046	SAMN02385370	Scaffold
GCA_000571815.1	PRJNA225042	SAMN02385366	Scaffold
GCA_000571835.1	PRJNA225040	SAMN02385364	Scaffold
GCA_000571855.1	PRJNA225039	SAMN02385363	Scaffold
GCA_000571875.1	PRJNA225038	SAMN02385362	Scaffold
GCA_000571895.1	PRJNA225037	SAMN02385361	Scaffold
GCA_000572365.1	PRJNA224031	SAMN02381770	Scaffold
GCA_000572385.1	PRJNA224029	SAMN02381768	Scaffold
GCA_000572425.1	PRJNA224009	SAMN02381748	Scaffold
GCA_000572445.1	PRJNA224007	SAMN02381746	Scaffold
GCA_000572465.1	PRJNA224003	SAMN02381742	Scaffold
GCA_000572505.1	PRJNA223991	SAMN02381730	Scaffold
GCA_000572525.1	PRJNA223988	SAMN02381727	Scaffold
GCA_000572565.1	PRJNA223956	SAMN02381695	Scaffold
GCA_000572585.1	PRJNA223942	SAMN02381683	Scaffold
GCA_000572605.1	PRJNA223941	SAMN02381682	Scaffold
GCA_000572625.1	PRJNA223940	SAMN02381681	Scaffold
GCA_000572645.1	PRJNA223933	SAMN02381674	Scaffold
GCA_000572665.1	PRJNA223895	SAMN02381636	Scaffold
GCA_000572685.1	PRJNA223885	SAMN02381626	Scaffold
GCA_000572725.1	PRJNA223870	SAMN02381611	Scaffold
GCA_000572745.1	PRJNA223864	SAMN02381605	Scaffold
GCA_000572765.1	PRJNA223861	SAMN02381602	Scaffold
GCA_000572805.1	PRJNA223844	SAMN02381585	Scaffold
GCA_000572825.1	PRJNA223843	SAMN02381584	Scaffold
GCA_000572885.1	PRJNA223837	SAMN02381578	Scaffold
GCA_000572905.1	PRJNA223832	SAMN02381573	Scaffold
GCA_000572945.1	PRJNA223828	SAMN02381569	Scaffold
GCA_000572965.1	PRJNA223827	SAMN02381568	Scaffold
GCA_000573005.1	PRJNA223746	SAMN02381487	Scaffold
GCA_000573025.1	PRJNA223740	SAMN02381481	Scaffold
GCA_000573045.1	PRJNA223731	SAMN02381472	Scaffold
GCA_000573065.1	PRJNA223846	SAMN02381587	Scaffold
GCA_000573085.1	PRJNA220164	SAMN02360971	Scaffold
GCA_000573105.1	PRJNA220163	SAMN02360970	Scaffold
GCA_000573125.1	PRJNA220162	SAMN02360969	Scaffold
GCA_000573145.1	PRJNA220161	SAMN02360968	Scaffold
GCA_000573165.1	PRJNA220159	SAMN02360966	Scaffold
GCA_000573185.1	PRJNA220158	SAMN02360965	Scaffold
GCA_000573205.1	PRJNA220157	SAMN02360964	Scaffold
GCA_000573225.1	PRJNA220156	SAMN02360963	Scaffold
GCA_000573245.1	PRJNA220155	SAMN02360962	Scaffold
GCA_000573285.1	PRJNA220153	SAMN02360960	Scaffold
GCA_000573305.1	PRJNA220152	SAMN02360959	Scaffold
GCA_000573345.1	PRJNA220150	SAMN02360957	Scaffold
GCA_000573365.1	PRJNA220149	SAMN02360956	Scaffold
GCA_000573385.1	PRJNA220147	SAMN02360954	Scaffold
GCA_000573405.1	PRJNA220146	SAMN02360953	Scaffold
GCA_000573425.1	PRJNA220145	SAMN02360952	Scaffold
GCA_000573445.1	PRJNA220144	SAMN02360951	Scaffold
GCA_000573465.1	PRJNA220143	SAMN02360950	Scaffold
GCA_000573485.1	PRJNA220142	SAMN02360949	Scaffold
GCA_000573505.1	PRJNA220140	SAMN02360947	Scaffold
GCA_000573545.1	PRJNA220138	SAMN02360945	Scaffold
GCA_000573565.1	PRJNA220137	SAMN02360944	Scaffold
GCA_000573585.1	PRJNA220136	SAMN02360943	Scaffold
GCA_000573605.1	PRJNA220133	SAMN02360940	Scaffold
GCA_000573665.1	PRJNA220130	SAMN02360937	Scaffold
GCA_000573705.1	PRJNA220127	SAMN02360934	Scaffold
GCA_000573745.1	PRJNA220125	SAMN02360932	Scaffold
GCA_000573765.1	PRJNA220124	SAMN02360931	Scaffold
GCA_000573785.1	PRJNA220122	SAMN02360929	Scaffold
GCA_000573805.1	PRJNA220121	SAMN02360928	Scaffold
GCA_000573825.1	PRJNA220120	SAMN02360927	Scaffold
GCA_000573865.1	PRJNA220117	SAMN02360924	Scaffold
GCA_000573885.1	PRJNA220116	SAMN02360923	Scaffold
GCA_000573945.1	PRJNA220115	SAMN02360922	Scaffold
GCA_000573965.1	PRJNA220114	SAMN02360921	Scaffold
GCA_000573985.1	PRJNA220113	SAMN02360920	Scaffold
GCA_000574005.1	PRJNA220112	SAMN02360919	Scaffold
GCA_000574025.1	PRJNA220111	SAMN02360918	Scaffold
GCA_000574065.1	PRJNA220109	SAMN02360916	Scaffold
GCA_000574085.1	PRJNA220108	SAMN02360915	Scaffold
GCA_000574125.1	PRJNA220105	SAMN02360912	Scaffold
GCA_000574185.1	PRJNA220102	SAMN02360909	Scaffold
GCA_000574205.1	PRJNA220101	SAMN02360908	Scaffold
GCA_000574225.1	PRJNA220099	SAMN02360906	Scaffold
GCA_000574245.1	PRJNA220098	SAMN02360905	Scaffold
GCA_000574265.1	PRJNA220097	SAMN02360904	Scaffold
GCA_000574285.1	PRJNA220095	SAMN02360902	Scaffold
GCA_000574305.1	PRJNA220094	SAMN02360901	Scaffold
GCA_000574325.1	PRJNA220093	SAMN02360900	Scaffold
GCA_000574345.1	PRJNA220092	SAMN02360899	Scaffold
GCA_000574365.1	PRJNA220091	SAMN02360898	Scaffold
GCA_000574405.1	PRJNA220089	SAMN02360896	Scaffold
GCA_000574425.1	PRJNA220088	SAMN02360895	Scaffold
GCA_000574445.1	PRJNA220086	SAMN02360893	Scaffold
GCA_000574485.1	PRJNA220084	SAMN02360891	Scaffold
GCA_000574505.1	PRJNA220083	SAMN02360890	Scaffold
GCA_000574525.1	PRJNA220082	SAMN02360889	Scaffold
GCA_000574565.1	PRJNA220080	SAMN02360887	Scaffold
GCA_000574625.1	PRJNA220077	SAMN02360884	Scaffold
GCA_000574645.1	PRJNA220076	SAMN02360883	Scaffold
GCA_000574665.1	PRJNA220074	SAMN02360881	Scaffold
GCA_000574685.1	PRJNA220073	SAMN02360880	Scaffold
GCA_000574725.1	PRJNA220071	SAMN02360878	Scaffold
GCA_000574745.1	PRJNA220070	SAMN02360877	Scaffold
GCA_000574765.1	PRJNA220069	SAMN02360876	Scaffold
GCA_000574785.1	PRJNA220068	SAMN02360875	Scaffold
GCA_000574825.1	PRJNA220066	SAMN02360873	Scaffold
GCA_000574845.1	PRJNA220064	SAMN02360871	Scaffold
GCA_000574865.1	PRJNA220063	SAMN02360870	Scaffold
GCA_000574885.1	PRJNA220062	SAMN02360869	Scaffold
GCA_000574905.1	PRJNA220061	SAMN02360868	Scaffold
GCA_000574925.1	PRJNA220059	SAMN02360866	Scaffold
GCA_000574945.1	PRJNA220058	SAMN02360865	Scaffold
GCA_000574965.1	PRJNA220056	SAMN02360863	Scaffold
GCA_000574985.1	PRJNA220055	SAMN02360862	Scaffold
GCA_000575005.1	PRJNA220054	SAMN02360861	Scaffold
GCA_000575025.1	PRJNA220052	SAMN02360859	Scaffold
GCA_000575045.1	PRJNA220050	SAMN02360857	Scaffold
GCA_000575065.1	PRJNA220047	SAMN02360854	Scaffold
GCA_000575105.1	PRJNA220045	SAMN02360852	Scaffold
GCA_000575145.1	PRJNA220040	SAMN02360847	Scaffold
GCA_000575165.1	PRJNA220039	SAMN02360846	Scaffold
GCA_000575185.1	PRJNA220033	SAMN02360840	Scaffold
GCA_000575205.1	PRJNA220032	SAMN02360839	Scaffold
GCA_000575225.1	PRJNA220031	SAMN02360838	Scaffold
GCA_000575285.1	PRJNA220028	SAMN02360835	Scaffold
GCA_000575345.1	PRJNA220024	SAMN02360831	Scaffold
GCA_000575385.1	PRJNA220021	SAMN02360828	Scaffold
GCA_000575405.1	PRJNA220020	SAMN02360827	Scaffold
GCA_000575485.1	PRJNA220013	SAMN02360820	Scaffold
GCA_000575505.1	PRJNA220011	SAMN02360818	Scaffold
GCA_000575525.1	PRJNA220010	SAMN02360817	Scaffold
GCA_000575565.1	PRJNA220008	SAMN02360815	Scaffold
GCA_000575605.1	PRJNA220004	SAMN02360811	Scaffold
GCA_000575645.1	PRJNA220002	SAMN02360809	Scaffold
GCA_000575665.1	PRJNA220001	SAMN02360808	Scaffold
GCA_000575685.1	PRJNA220000	SAMN02360807	Scaffold
GCA_000575745.1	PRJNA219994	SAMN02360801	Scaffold
GCA_000575765.1	PRJNA219993	SAMN02360800	Scaffold
GCA_000575785.1	PRJNA219992	SAMN02360799	Scaffold
GCA_000575805.1	PRJNA219991	SAMN02360798	Scaffold
GCA_000575845.1	PRJNA219987	SAMN02360794	Scaffold
GCA_000575865.1	PRJNA219986	SAMN02360793	Scaffold
GCA_000575945.1	PRJNA219980	SAMN02360787	Scaffold
GCA_000575965.1	PRJNA219979	SAMN02360786	Scaffold
GCA_000575985.1	PRJNA219977	SAMN02360784	Scaffold
GCA_000576025.1	PRJNA219975	SAMN02360782	Scaffold
GCA_000576835.1	PRJNA224474	SAMN02383763	Scaffold
GCA_000576855.1	PRJNA224475	SAMN02383764	Scaffold
GCA_000576875.1	PRJNA224504	SAMN02383793	Scaffold
GCA_000576925.1	PRJNA224515	SAMN02383804	Scaffold
GCA_000576945.1	PRJNA224519	SAMN02383808	Scaffold
GCA_000576965.1	PRJNA224520	SAMN02383809	Scaffold
GCA_000576985.1	PRJNA224526	SAMN02383815	Scaffold
GCA_000577025.1	PRJNA224530	SAMN02383819	Scaffold
GCA_000577045.1	PRJNA224531	SAMN02383820	Scaffold
GCA_000577065.1	PRJNA224532	SAMN02383821	Scaffold
GCA_000577085.1	PRJNA224535	SAMN02383824	Scaffold
GCA_000577125.1	PRJNA224541	SAMN02383830	Scaffold
GCA_000577145.1	PRJNA225143	SAMN02385465	Scaffold
GCA_000577195.1	PRJNA225145	SAMN02385467	Scaffold
GCA_000577215.1	PRJNA225147	SAMN02385469	Scaffold
GCA_000577235.1	PRJNA225148	SAMN02385470	Scaffold
GCA_000577305.1	PRJNA225151	SAMN02385473	Scaffold
GCA_000577365.1	PRJNA225152	SAMN02385474	Scaffold
GCA_000577405.1	PRJNA225153	SAMN02385475	Scaffold
GCA_000577435.1	PRJNA225160	SAMN02385482	Scaffold
GCA_000577455.1	PRJNA225161	SAMN02385483	Scaffold
GCA_000577475.1	PRJNA225162	SAMN02385484	Scaffold
GCA_000577505.1	PRJNA225177	SAMN02385499	Scaffold
GCA_000577525.1	PRJNA225206	SAMN02385528	Scaffold
GCA_000577565.1	PRJNA225211	SAMN02385533	Scaffold
GCA_000577735.1	PRJNA225230	SAMN02385552	Scaffold
GCA_000577775.1	PRJNA226783	SAMN02398724	Scaffold
GCA_000577835.1	PRJNA226784	SAMN02398725	Scaffold
GCA_000577915.1	PRJNA226785	SAMN02398726	Scaffold
GCA_000577975.1	PRJNA226786	SAMN02398727	Scaffold
GCA_000577995.1	PRJNA226789	SAMN02398730	Scaffold
GCA_000578035.1	PRJNA226792	SAMN02398733	Scaffold
GCA_000578055.1	PRJNA226793	SAMN02398734	Scaffold
GCA_000578075.1	PRJNA226794	SAMN02398735	Scaffold
GCA_000578095.1	PRJNA226795	SAMN02398736	Scaffold
GCA_000578115.1	PRJNA226796	SAMN02398737	Scaffold
GCA_000578135.1	PRJNA226800	SAMN02398741	Scaffold
GCA_000578155.1	PRJNA226803	SAMN02398744	Scaffold
GCA_000578175.1	PRJNA226805	SAMN02398746	Scaffold
GCA_000578195.1	PRJNA226806	SAMN02398747	Scaffold
GCA_000578215.1	PRJNA226808	SAMN02398749	Scaffold
GCA_000578235.1	PRJNA226809	SAMN02398750	Scaffold
GCA_000578255.1	PRJNA226810	SAMN02398751	Scaffold
GCA_000578275.1	PRJNA226814	SAMN02398755	Scaffold
GCA_000578295.1	PRJNA226816	SAMN02398757	Scaffold
GCA_000578315.1	PRJNA226817	SAMN02398758	Scaffold
GCA_000578335.1	PRJNA226820	SAMN02398761	Scaffold
GCA_000578355.1	PRJNA226822	SAMN02398763	Scaffold
GCA_000578375.1	PRJNA226823	SAMN02398764	Scaffold
GCA_000578395.1	PRJNA226826	SAMN02398767	Scaffold
GCA_000578415.1	PRJNA226827	SAMN02398768	Scaffold
GCA_000578435.1	PRJNA226829	SAMN02398770	Scaffold
GCA_000578455.1	PRJNA226830	SAMN02398771	Scaffold
GCA_000578475.1	PRJNA226831	SAMN02398772	Scaffold
GCA_000578495.1	PRJNA226832	SAMN02398773	Scaffold
GCA_000578535.1	PRJNA226836	SAMN02398777	Scaffold
GCA_000578555.1	PRJNA226837	SAMN02398778	Scaffold
GCA_000578575.1	PRJNA226838	SAMN02398779	Scaffold
GCA_000578595.1	PRJNA226840	SAMN02398781	Scaffold
GCA_000578615.1	PRJNA226842	SAMN02398783	Scaffold
GCA_000578635.1	PRJNA226844	SAMN02398785	Scaffold
GCA_000578655.1	PRJNA226846	SAMN02398787	Scaffold
GCA_000578675.1	PRJNA226848	SAMN02398789	Scaffold
GCA_000578695.1	PRJNA226849	SAMN02398790	Scaffold
GCA_000578715.1	PRJNA226850	SAMN02398791	Scaffold
GCA_000578735.1	PRJNA226851	SAMN02398792	Scaffold
GCA_000578755.1	PRJNA226852	SAMN02398793	Scaffold
GCA_000578775.1	PRJNA226854	SAMN02398795	Scaffold
GCA_000578795.1	PRJNA226855	SAMN02398796	Scaffold
GCA_000578815.1	PRJNA226856	SAMN02398797	Scaffold
GCA_000578835.1	PRJNA226857	SAMN02398798	Scaffold
GCA_000578875.1	PRJNA226859	SAMN02398800	Scaffold
GCA_000578915.1	PRJNA226861	SAMN02398802	Scaffold
GCA_000578935.1	PRJNA226862	SAMN02398803	Scaffold
GCA_000578955.1	PRJNA226864	SAMN02398805	Scaffold
GCA_000578975.1	PRJNA226865	SAMN02398806	Scaffold
GCA_000578995.1	PRJNA226866	SAMN02398807	Scaffold
GCA_000579015.1	PRJNA226867	SAMN02398808	Scaffold
GCA_000579035.1	PRJNA226870	SAMN02398811	Scaffold
GCA_000579055.1	PRJNA226871	SAMN02398812	Scaffold
GCA_000579075.1	PRJNA226872	SAMN02398813	Scaffold
GCA_000579095.1	PRJNA226873	SAMN02398814	Scaffold
GCA_000579115.1	PRJNA226874	SAMN02398815	Scaffold
GCA_000579135.1	PRJNA226875	SAMN02398816	Scaffold
GCA_000579155.1	PRJNA226877	SAMN02398818	Scaffold
GCA_000579175.1	PRJNA226878	SAMN02398819	Scaffold
GCA_000579195.1	PRJNA226883	SAMN02398824	Scaffold
GCA_000579215.1	PRJNA226884	SAMN02398825	Scaffold
GCA_000579235.1	PRJNA226890	SAMN02398830	Scaffold
GCA_000579255.1	PRJNA226894	SAMN02398834	Scaffold
GCA_000579295.1	PRJNA226897	SAMN02398837	Scaffold
GCA_000579315.1	PRJNA226898	SAMN02398838	Scaffold
GCA_000579335.1	PRJNA226900	SAMN02398840	Scaffold
GCA_000579355.1	PRJNA226903	SAMN02398843	Scaffold
GCA_000579375.1	PRJNA226904	SAMN02398844	Scaffold
GCA_000579395.1	PRJNA226905	SAMN02398845	Scaffold
GCA_000579415.1	PRJNA226907	SAMN02398847	Scaffold
GCA_000579435.1	PRJNA226910	SAMN02398849	Scaffold
GCA_000579455.1	PRJNA226915	SAMN02398853	Scaffold
GCA_000579475.1	PRJNA226916	SAMN02398854	Scaffold
GCA_000579495.1	PRJNA226917	SAMN02398855	Scaffold
GCA_000579515.1	PRJNA226918	SAMN02398856	Scaffold
GCA_000579535.1	PRJNA226919	SAMN02398857	Scaffold
GCA_000579555.1	PRJNA226920	SAMN02398858	Scaffold
GCA_000579575.1	PRJNA226924	SAMN02398862	Scaffold
GCA_000579595.1	PRJNA226929	SAMN02398867	Scaffold
GCA_000579615.1	PRJNA226930	SAMN02398868	Scaffold
GCA_000579635.1	PRJNA226931	SAMN02398869	Scaffold
GCA_000579655.1	PRJNA226933	SAMN02398871	Scaffold
GCA_000579675.1	PRJNA226934	SAMN02398872	Scaffold
GCA_000579695.1	PRJNA226935	SAMN02398873	Scaffold
GCA_000579715.1	PRJNA226936	SAMN02398874	Scaffold
GCA_000579735.1	PRJNA226937	SAMN02398875	Scaffold
GCA_000579755.1	PRJNA226938	SAMN02398876	Scaffold
GCA_000579775.1	PRJNA226941	SAMN02398879	Scaffold
GCA_000579795.1	PRJNA226942	SAMN02398880	Scaffold
GCA_000579815.1	PRJNA226945	SAMN02398883	Scaffold
GCA_000579835.1	PRJNA226948	SAMN02398886	Scaffold
GCA_000579855.1	PRJNA226949	SAMN02398887	Scaffold
GCA_000579875.1	PRJNA226951	SAMN02398889	Scaffold
GCA_000579895.1	PRJNA226954	SAMN02398892	Scaffold
GCA_000579915.1	PRJNA226959	SAMN02398897	Scaffold
GCA_000579935.1	PRJNA226962	SAMN02398900	Scaffold
GCA_000579955.1	PRJNA226964	SAMN02398902	Scaffold
GCA_000579975.1	PRJNA226965	SAMN02398903	Scaffold
GCA_000579995.1	PRJNA226967	SAMN02398905	Scaffold
GCA_000580015.1	PRJNA226968	SAMN02398906	Scaffold
GCA_000580035.1	PRJNA226969	SAMN02398907	Scaffold
GCA_000580055.1	PRJNA226970	SAMN02398908	Scaffold
GCA_000580075.1	PRJNA226973	SAMN02398911	Scaffold
GCA_000580095.1	PRJNA226974	SAMN02398912	Scaffold
GCA_000580115.1	PRJNA226976	SAMN02398914	Scaffold
GCA_000586675.1	PRJNA228450	SAMN02403910	Scaffold
GCA_000586695.1	PRJNA228414	SAMN02403874	Scaffold
GCA_000586755.1	PRJNA227895	SAMN02403205	Scaffold
GCA_000586775.1	PRJNA227894	SAMN02403204	Scaffold
GCA_000586795.1	PRJNA227890	SAMN02403200	Scaffold
GCA_000586815.1	PRJNA227889	SAMN02403199	Scaffold
GCA_000586835.1	PRJNA227887	SAMN02403197	Scaffold
GCA_000586855.1	PRJNA227885	SAMN02403195	Scaffold
GCA_000586875.1	PRJNA227884	SAMN02403194	Scaffold
GCA_000586915.1	PRJNA227882	SAMN02403192	Scaffold
GCA_000586935.1	PRJNA227881	SAMN02403191	Scaffold
GCA_000586955.1	PRJNA227880	SAMN02403190	Scaffold
GCA_000586975.1	PRJNA227878	SAMN02403188	Scaffold
GCA_000586995.1	PRJNA227877	SAMN02403187	Scaffold
GCA_000587015.1	PRJNA227874	SAMN02403184	Scaffold
GCA_000587035.1	PRJNA227873	SAMN02403183	Scaffold
GCA_000587055.1	PRJNA227872	SAMN02403182	Scaffold
GCA_000587075.1	PRJNA227869	SAMN02403179	Scaffold
GCA_000587095.1	PRJNA227867	SAMN02403177	Scaffold
GCA_000587115.1	PRJNA227862	SAMN02403172	Scaffold
GCA_000587135.1	PRJNA227861	SAMN02403171	Scaffold
GCA_000587155.1	PRJNA227860	SAMN02403170	Scaffold
GCA_000587175.1	PRJNA227859	SAMN02403169	Scaffold
GCA_000587195.1	PRJNA227857	SAMN02403167	Scaffold
GCA_000587215.1	PRJNA227856	SAMN02403166	Scaffold
GCA_000587235.1	PRJNA227855	SAMN02403165	Scaffold
GCA_000587255.1	PRJNA227854	SAMN02403164	Scaffold
GCA_000587275.1	PRJNA227853	SAMN02403163	Scaffold
GCA_000587295.1	PRJNA227852	SAMN02403162	Scaffold
GCA_000587315.1	PRJNA227851	SAMN02403161	Scaffold
GCA_000587355.1	PRJNA227849	SAMN02403159	Scaffold
GCA_000587375.1	PRJNA227847	SAMN02403157	Scaffold
GCA_000587395.1	PRJNA227846	SAMN02403156	Scaffold
GCA_000587415.1	PRJNA227842	SAMN02403152	Scaffold
GCA_000587435.1	PRJNA227840	SAMN02403150	Scaffold
GCA_000587455.1	PRJNA227838	SAMN02403148	Scaffold
GCA_000587475.1	PRJNA227837	SAMN02403147	Scaffold
GCA_000587495.1	PRJNA227836	SAMN02403146	Scaffold
GCA_000587515.1	PRJNA227835	SAMN02403145	Scaffold
GCA_000587535.1	PRJNA227834	SAMN02403144	Scaffold
GCA_000587555.1	PRJNA227833	SAMN02403143	Scaffold
GCA_000587575.1	PRJNA227829	SAMN02403139	Scaffold
GCA_000587595.1	PRJNA227827	SAMN02403137	Scaffold
GCA_000587615.1	PRJNA227826	SAMN02403136	Scaffold
GCA_000587635.1	PRJNA227822	SAMN02403132	Scaffold
GCA_000587655.1	PRJNA227821	SAMN02403131	Scaffold
GCA_000587675.1	PRJNA227818	SAMN02403128	Scaffold
GCA_000587695.1	PRJNA227817	SAMN02403127	Scaffold
GCA_000587715.1	PRJNA227815	SAMN02403125	Scaffold
GCA_000587735.1	PRJNA227814	SAMN02403124	Scaffold
GCA_000587775.1	PRJNA227812	SAMN02403122	Scaffold
GCA_000587815.1	PRJNA227810	SAMN02403120	Scaffold
GCA_000587835.1	PRJNA227809	SAMN02403119	Scaffold
GCA_000592885.1	PRJNA220096	SAMN02360903	Contig
GCA_000592945.1	PRJNA220060	SAMN02360867	Contig
GCA_000593105.1	PRJNA220016	SAMN02360823	Contig
GCA_000593245.1	PRJNA219974	SAMN02360781	Contig
GCA_000593385.1	PRJNA220160	SAMN02360967	Contig
GCA_000593605.1	PRJNA224435	SAMN02383724	Contig
GCA_000595185.1	PRJNA228466	SAMN02403926	Contig
GCA_000595265.1	PRJNA228462	SAMN02403922	Contig
GCA_000595285.1	PRJNA228461	SAMN02403921	Contig
GCA_000595465.1	PRJNA228452	SAMN02403912	Contig
GCA_000595685.1	PRJNA228439	SAMN02403899	Contig
GCA_000596045.1	PRJNA228421	SAMN02403881	Contig
GCA_000596085.1	PRJNA228419	SAMN02403879	Contig
GCA_000596445.1	PRJNA228199	SAMN02403668	Contig
GCA_000596765.1	PRJNA226821	SAMN02398762	Contig
GCA_000596825.1	PRJNA226834	SAMN02398775	Contig
GCA_000602385.1	PRJNA227591	SAMN02402515	Contig
GCA_000602885.1	PRJNA227698	SAMN02402622	Contig
GCA_000603025.1	PRJNA227727	SAMN02402651	Contig
GCA_000604525.1	PRJNA226812	SAMN02398753	Scaffold
GCA_000604545.1	PRJNA226813	SAMN02398754	Scaffold
GCA_000604665.1	PRJNA226927	SAMN02398865	Scaffold
GCA_000604705.1	PRJNA226953	SAMN02398891	Scaffold
GCA_000604725.1	PRJNA226958	SAMN02398896	Scaffold
GCA_000604745.1	PRJNA226975	SAMN02398913	Scaffold
GCA_000604765.1	PRJNA227571	SAMN02402495	Scaffold
GCA_000604785.1	PRJNA227573	SAMN02402497	Scaffold
GCA_000604805.1	PRJNA227574	SAMN02402498	Scaffold
GCA_000604825.1	PRJNA227575	SAMN02402499	Scaffold
GCA_000604845.1	PRJNA227576	SAMN02402500	Scaffold
GCA_000604865.1	PRJNA227577	SAMN02402501	Scaffold
GCA_000604885.1	PRJNA227578	SAMN02402502	Scaffold
GCA_000604905.1	PRJNA227581	SAMN02402505	Scaffold
GCA_000604925.1	PRJNA227582	SAMN02402506	Scaffold
GCA_000604945.1	PRJNA227585	SAMN02402509	Scaffold
GCA_000604965.1	PRJNA227586	SAMN02402510	Scaffold
GCA_000604985.1	PRJNA227588	SAMN02402512	Scaffold
GCA_000605005.1	PRJNA227589	SAMN02402513	Scaffold
GCA_000605025.1	PRJNA227593	SAMN02402517	Scaffold
GCA_000605045.1	PRJNA227594	SAMN02402518	Scaffold
GCA_000605065.1	PRJNA227595	SAMN02402519	Scaffold
GCA_000605085.1	PRJNA227596	SAMN02402520	Scaffold
GCA_000605105.1	PRJNA227598	SAMN02402522	Scaffold
GCA_000605125.1	PRJNA227601	SAMN02402525	Scaffold
GCA_000605165.1	PRJNA227603	SAMN02402527	Scaffold
GCA_000605185.1	PRJNA227604	SAMN02402528	Scaffold
GCA_000605225.1	PRJNA227606	SAMN02402530	Scaffold
GCA_000605245.1	PRJNA227607	SAMN02402531	Scaffold
GCA_000605265.1	PRJNA227608	SAMN02402532	Scaffold
GCA_000605285.1	PRJNA227610	SAMN02402534	Scaffold
GCA_000605305.1	PRJNA227611	SAMN02402535	Scaffold
GCA_000605325.1	PRJNA227612	SAMN02402536	Scaffold
GCA_000605345.1	PRJNA227613	SAMN02402537	Scaffold
GCA_000605365.1	PRJNA227615	SAMN02402539	Scaffold
GCA_000605385.1	PRJNA227616	SAMN02402540	Scaffold
GCA_000605405.1	PRJNA227618	SAMN02402542	Scaffold
GCA_000605425.1	PRJNA227619	SAMN02402543	Scaffold
GCA_000605445.1	PRJNA227621	SAMN02402545	Scaffold
GCA_000605465.1	PRJNA227622	SAMN02402546	Scaffold
GCA_000605485.1	PRJNA227624	SAMN02402548	Scaffold
GCA_000605505.1	PRJNA227625	SAMN02402549	Scaffold
GCA_000605525.1	PRJNA227626	SAMN02402550	Scaffold
GCA_000605545.1	PRJNA227627	SAMN02402551	Scaffold
GCA_000605565.1	PRJNA227629	SAMN02402553	Scaffold
GCA_000605585.1	PRJNA227630	SAMN02402554	Scaffold
GCA_000605605.1	PRJNA227632	SAMN02402556	Scaffold
GCA_000605625.1	PRJNA227633	SAMN02402557	Scaffold
GCA_000605645.1	PRJNA227634	SAMN02402558	Scaffold
GCA_000605665.1	PRJNA227635	SAMN02402559	Scaffold
GCA_000605685.1	PRJNA227636	SAMN02402560	Scaffold
GCA_000605705.1	PRJNA227637	SAMN02402561	Scaffold
GCA_000605725.1	PRJNA227638	SAMN02402562	Scaffold
GCA_000605745.1	PRJNA227639	SAMN02402563	Scaffold
GCA_000605765.1	PRJNA227640	SAMN02402564	Scaffold
GCA_000605785.1	PRJNA227641	SAMN02402565	Scaffold
GCA_000605805.1	PRJNA227642	SAMN02402566	Scaffold
GCA_000605825.1	PRJNA227643	SAMN02402567	Scaffold
GCA_000605845.1	PRJNA227644	SAMN02402568	Scaffold
GCA_000605865.1	PRJNA227645	SAMN02402569	Scaffold
GCA_000605885.1	PRJNA227647	SAMN02402571	Scaffold
GCA_000605905.1	PRJNA227648	SAMN02402572	Scaffold
GCA_000605925.1	PRJNA227649	SAMN02402573	Scaffold
GCA_000605945.1	PRJNA227651	SAMN02402575	Scaffold
GCA_000605965.1	PRJNA227653	SAMN02402577	Scaffold
GCA_000605985.1	PRJNA227655	SAMN02402579	Scaffold
GCA_000606005.1	PRJNA227656	SAMN02402580	Scaffold
GCA_000606025.1	PRJNA227657	SAMN02402581	Scaffold
GCA_000606045.1	PRJNA227658	SAMN02402582	Scaffold
GCA_000606065.1	PRJNA227660	SAMN02402584	Scaffold
GCA_000606085.1	PRJNA227661	SAMN02402585	Scaffold
GCA_000606105.1	PRJNA227662	SAMN02402586	Scaffold
GCA_000606125.1	PRJNA227663	SAMN02402587	Scaffold
GCA_000606145.1	PRJNA227664	SAMN02402588	Scaffold
GCA_000606165.1	PRJNA227665	SAMN02402589	Scaffold
GCA_000606205.1	PRJNA227669	SAMN02402593	Scaffold
GCA_000606225.1	PRJNA227670	SAMN02402594	Scaffold
GCA_000606245.1	PRJNA227671	SAMN02402595	Scaffold
GCA_000606265.1	PRJNA227672	SAMN02402596	Scaffold
GCA_000606285.1	PRJNA227675	SAMN02402599	Scaffold
GCA_000606305.1	PRJNA227676	SAMN02402600	Scaffold
GCA_000606325.1	PRJNA227678	SAMN02402602	Scaffold
GCA_000606345.1	PRJNA227681	SAMN02402605	Scaffold
GCA_000606365.1	PRJNA227682	SAMN02402606	Scaffold
GCA_000606385.1	PRJNA227683	SAMN02402607	Scaffold
GCA_000606405.1	PRJNA227684	SAMN02402608	Scaffold
GCA_000606425.1	PRJNA227685	SAMN02402609	Scaffold
GCA_000606445.1	PRJNA227687	SAMN02402611	Scaffold
GCA_000606465.1	PRJNA227688	SAMN02402612	Scaffold
GCA_000606485.1	PRJNA227689	SAMN02402613	Scaffold
GCA_000606505.1	PRJNA227690	SAMN02402614	Scaffold
GCA_000606525.1	PRJNA227691	SAMN02402615	Scaffold
GCA_000606545.1	PRJNA227692	SAMN02402616	Scaffold
GCA_000606565.1	PRJNA227693	SAMN02402617	Scaffold
GCA_000606585.1	PRJNA227694	SAMN02402618	Scaffold
GCA_000606605.1	PRJNA227695	SAMN02402619	Scaffold
GCA_000606625.1	PRJNA227696	SAMN02402620	Scaffold
GCA_000606645.1	PRJNA227697	SAMN02402621	Scaffold
GCA_000606665.1	PRJNA227699	SAMN02402623	Scaffold
GCA_000606685.1	PRJNA227701	SAMN02402625	Scaffold
GCA_000606705.1	PRJNA227703	SAMN02402627	Scaffold
GCA_000606765.1	PRJNA227707	SAMN02402631	Scaffold
GCA_000606785.1	PRJNA227709	SAMN02402633	Scaffold
GCA_000606805.1	PRJNA227710	SAMN02402634	Scaffold
GCA_000606825.1	PRJNA227711	SAMN02402635	Scaffold
GCA_000606845.1	PRJNA227712	SAMN02402636	Scaffold
GCA_000606865.1	PRJNA227713	SAMN02402637	Scaffold
GCA_000606885.1	PRJNA227716	SAMN02402640	Scaffold
GCA_000606905.1	PRJNA227717	SAMN02402641	Scaffold
GCA_000606925.1	PRJNA227718	SAMN02402642	Scaffold
GCA_000606945.1	PRJNA227719	SAMN02402643	Scaffold
GCA_000606965.1	PRJNA227720	SAMN02402644	Scaffold
GCA_000606985.1	PRJNA227721	SAMN02402645	Scaffold
GCA_000607005.1	PRJNA227723	SAMN02402647	Scaffold
GCA_000607025.1	PRJNA227724	SAMN02402648	Scaffold
GCA_000607045.1	PRJNA227725	SAMN02402649	Scaffold
GCA_000607065.1	PRJNA227726	SAMN02402650	Scaffold
GCA_000607105.1	PRJNA227731	SAMN02402655	Scaffold
GCA_000607125.1	PRJNA227732	SAMN02402656	Scaffold
GCA_000607145.1	PRJNA227733	SAMN02402657	Scaffold
GCA_000607305.1	PRJNA228201	SAMN02403670	Scaffold
GCA_000607325.1	PRJNA228202	SAMN02403671	Scaffold
GCA_000607385.1	PRJNA228205	SAMN02403674	Scaffold
GCA_000607405.1	PRJNA228206	SAMN02403675	Scaffold
GCA_000607425.1	PRJNA228207	SAMN02403676	Scaffold
GCA_000607445.1	PRJNA228208	SAMN02403677	Scaffold
GCA_000607465.1	PRJNA228209	SAMN02403678	Scaffold
GCA_000607545.1	PRJNA228213	SAMN02403682	Scaffold
GCA_000607565.1	PRJNA228214	SAMN02403683	Scaffold
GCA_000607585.1	PRJNA228215	SAMN02403684	Scaffold
GCA_000607605.1	PRJNA228216	SAMN02403685	Scaffold
[truncated: 3,291 more rows]
